# Supplementary material for: Identification of host cellular proteins that interact with the M protein of a highly pathogenic porcine reproductive and respiratory syndrome virus vaccine strain
Source: Virol J. 2017 Feb 22;14:39. doi: 10.1186/s12985-017-0700-1 (PMC5320790; doi:10.1186/s12985-017-0700-1)
Supplement: Additional file 1: — Table S1. The list of the proteins interacting with the PRRSV M protein. (XLS 61 kb) [file 12985_2017_700_MOESM1_ESM.xls]

## Sheet: Sheet1
Table S1 The list of the proteins interacting with the PRRSV M protein
Accession	PepCount	UniquePepCount	CoverPercent	MW	PI	IdentifiedName
Line 1
Q4R4T5	99	25	0.3605	83237.4	4.97	Heat shock protein HSP 90-beta
Q4R4P1	71	17	0.2387	84788.9	4.93	Heat shock protein HSP 90-alpha
F6WE02	38	17	0.284	87376.9	5.8	Signal transducer and activator of transcription
H9YX92	38	16	0.2411	85593	7.5	6-phosphofructokinase
G7MJ54	15	9	0.1246	97633	5.09	Putative uncharacterized protein (Fragment)
F7HE86	14	8	0.1046	112910	5.36	Sodium/potassium-transporting ATPase subunit alpha-1 isoform a
F7GZY5	11	8	0.12	87738.8	6.6	Glutaminyl-tRNA synthetase
F7BX23	14	7	0.0996	91137.7	6.67	DnaJ homolog subfamily C member 10
Q4R4J7	13	5	0.0731	76741.6	4.6	Nucleolin
H9ESD6	6	5	0.0884	83761.3	6.05	Mitochondrial inner membrane protein isoform 1
H9FUX2	9	4	0.057	88876.4	9.24	Putative ribosomal RNA methyltransferase NOP2
H9ES13	8	4	0.0845	67572.5	4.47	Calnexin OS=Macaca mulatta GN=CANX PE=2 SV=1
F7HAC6	5	4	0.0491	102418	6.95	Uncharacterized protein
G7N3Q0	4	4	0.0681	82202.6	8.64	DNA replication licensing factor MCM5
F6TM63	4	4	0.054	93886.2	5.28	Uncharacterized protein (Fragment)
H9EP23	5	3	0.0411	97170.3	4.68	Importin subunit beta-1
H9EP12	5	3	0.0393	114801	5.26	Sarcoplasmic/endoplasmic reticulum calcium ATPase 2 isoform b
H9ETI5	4	3	0.0473	90620.6	5.72	Heterogeneous nuclear ribonucleoprotein U isoform a
H9YWU5	4	3	0.0421	83225.2	5.1	Prolyl 3-hydroxylase 1 isoform 1
H9EQ62	3	3	0.0434	102355	4.83	Transportin-1 isoform 1
F6Z5M1	3	3	0.0381	98909.6	8.63	Uncharacterized protein
H9EUT7	7	2	0.0244	101116	5.92	Methionyl-tRNA synthetase, cytoplasmic
F6YQX3	6	2	0.0302	90903	7.12	Putative pre-mRNA-splicing factor ATP-dependent RNA helicase DHX15
G7NPT2	4	2	0.0281	93509.6	5.5	Nuclear pore complex protein Nup93 isoform 1
H9BFK2	4	2	0.0316	84835.4	5.96	Transferrin receptor 1
F7HK11	4	2	0.0308	96610	6.55	Phosphorylase
F7DF58	4	2	0.0307	87301.6	8.21	Acyl-CoA dehydrogenase family member 11
F7FLE3	3	2	0.0326	76529.3	7.95	Interleukin enhancer-binding factor 3 isoform e
H9G1E0	3	2	0.0277	80602.4	4.99	Translation initiation factor eIF-2B subunit epsilon
F6UR30	3	2	0.0746	62339.9	5.09	Uncharacterized protein
F7HII5	3	2	0.039	59944.9	8.09	Uncharacterized protein OS=Macaca mulatta GN=LOC100424162 PE=2 SV=1
F6XAZ4	2	2	0.031	97892.4	7.02	Uncharacterized protein
I0FIG4	2	2	0.0251	92074.1	9.06	Mannosyl-oligosaccharide glucosidase isoform 1
F7EDH4	2	2	0.0219	101182	7.22	N-alpha-acetyltransferase 15, NatA auxiliary subunit
Line 2
Q76N69	113	18	0.5733	41736.8	5.29	Actin, cytoplasmic 1
Q4R561	113	18	0.5733	41736.8	5.29	Putative uncharacterized protein
F6X9G9	113	18	0.5733	41736.8	5.29	60S ribosomal protein L4
F6TII3	113	18	0.5658	42303.4	5.31	Actin, aortic smooth muscle
G7NII9	20	11	0.2389	51518.2	5.07	Putative uncharacterized protein
F7FQQ4	17	9	0.2209	47890.6	5.17	Uncharacterized protein
F6QWE2	18	8	0.2627	48423.9	8.93	Cytochrome b-c1 complex subunit 2, mitochondrial
P69895	23	7	0.2027	49670.8	4.78	Tubulin beta chain
Q4R5Q0	19	7	0.1985	46048.7	10.25	60S ribosomal protein L3
F7A670	13	6	0.1031	49354.9	4.75	Uncharacterized protein
G7P7J9	42	5	0.2287	41996.1	5.3	Kappa-actin
Q60HC2	18	5	0.14	50432.8	4.83	Tubulin beta-3 chain
F7AW94	14	5	0.1104	50140.7	9.1	Elongation factor 1-alpha
F7HGD2	13	5	0.1718	43062.2	5.19	Interleukin enhancer-binding factor 2
F6Y3Q6	13	5	0.1597	46499.5	6.15	Succinyl-CoA ligase [GDP-forming] subunit beta, mitochondrial isoform 2
F7CA88	12	5	0.1382	49211.7	4.72	Ribonuclease/angiogenin inhibitor 1
Q8HXX4	10	5	0.1095	51355.6	9.47	Trifunctional enzyme subunit beta, mitochondrial
F7BGE6	10	5	0.1572	48460.8	6.77	Ornithine aminotransferase, mitochondrial isoform 1
Q4R559	10	5	0.1256	47409.4	9.14	Aspartate aminotransferase, mitochondrial
F7H0W4	9	5	0.1302	48059	5.16	Uncharacterized protein (Fragment) OS=Macaca mulatta GN=LOC695597 PE=3 SV=1
G7P6J9	9	5	0.1297	51057.7	5.85	Putative uncharacterized protein
Q4R538	8	5	0.1685	50151.7	4.94	Tubulin alpha-1B chain
I7G5Z1	11	4	0.1146	49938.1	4.84	Macaca fascicularis brain cDNA clone: QflA-18962, similar to human tubulin, beta polypeptide paralog (MGC8685), mRNA, RefSeq: NM_178012.3
Q4R4T5	8	4	0.0663	83237.4	4.97	Heat shock protein HSP 90-beta
F7C2X2	7	4	0.1184	44868.2	6.65	DnaJ homolog subfamily A member 1
Q4R362	6	4	0.301	11367.3	11.36	Histone H4
F6R5W0	7	3	0.1062	37805.5	5.47	Endoplasmic reticulum lipid raft-associated protein 2
F7H259	6	3	0.0734	53251.3	6.22	Calcium-binding mitochondrial carrier protein SCaMC-1 isoform 1
F6VM61	5	3	0.1058	41804.9	8.51	3-ketoacyl-CoA thiolase, mitochondrial
F7HII5	5	3	0.055	59944.9	8.09	Uncharacterized protein
F7ALC4	5	3	0.0848	44056.9	7.62	Uncharacterized protein
Q2PFX4	4	3	0.3016	13918.1	10.39	Histone H2B type 1-K
H9FYW7	4	3	0.0815	46513.7	7	Lupus La protein
F7HS29	3	3	0.094	47379.2	6.9	Uncharacterized protein
H9EPM2	3	3	0.1	46744.4	8.98	Glycogen synthase kinase-3 beta isoform 2
I2CYV6	5	2	0.0508	52749.2	9.16	Lysophospholipid acyltransferase 7 isoform 1
H9ERH9	4	2	0.071	39381.7	8.3	RNA 3'-terminal phosphate cyclase isoform b
Q8HXY8	3	2	0.0523	46626.5	8.73	Medium-chain specific acyl-CoA dehydrogenase, mitochondrial
F7ETD0	3	2	0.0398	59747.8	9.15	ATP synthase subunit alpha
G7NP88	3	2	0.0607	45745.7	6.06	DnaJ homolog subfamily A member 2
F7D5P2	3	2	0.055	46451.6	8.75	Serpin H1
H9ESN2	3	2	0.0534	46502.4	8.08	Argininosuccinate synthase
Q4R502	3	2	0.0487	50883.1	8.88	Isocitrate dehydrogenase [NADP], mitochondrial
Q4R6J9	2	2	0.0718	42613.9	6.19	Alpha-centractin
F7DZD6	2	2	0.0607	43496.6	9.61	Cell growth-regulating nucleolar protein
H9EUI5	2	2	0.0575	44452.3	6.12	Dual specificity mitogen-activated protein kinase kinase 2
Line 3
J9QHW1	47	13	0.3383	36668.4	5.71	L-lactate dehydrogenase
F6WKH0	32	10	0.3299	32672.7	10.59	60S ribosomal protein L6
Q76N69	18	8	0.3253	41736.8	5.29	Actin, cytoplasmic 1
Q9BE24	17	8	0.2289	36631.6	8.45	L-lactate dehydrogenase A chain
P61258	15	7	0.3372	28768.8	4.57	Proliferating cell nuclear antigen
F6XUZ6	19	6	0.2482	31122.7	10.27	Uncharacterized protein
Q4R538	14	6	0.1907	50151.7	4.94	Tubulin alpha-1B chain
P69895	13	6	0.1599	49670.8	4.78	Tubulin beta chain
F6WU88	10	6	0.2516	34344.6	5.72	Uncharacterized protein
F6U0Z8	16	5	0.1778	25968.8	10.56	Uncharacterized protein (Fragment)
G7NHG5	9	5	0.1792	34958.4	9.62	Leucine-rich repeat-containing protein 59
Q4R4X8	9	5	0.1261	49585.8	4.78	Tubulin beta-4A chain
H9Z7W5	8	5	0.1824	37331	5.6	Guanine nucleotide-binding protein G(I)/G(S)/G(T) subunit beta-2
F7AW94	7	5	0.1147	50140.7	9.1	Elongation factor 1-alpha
I0FGZ2	8	4	0.1265	37376.9	5.6	Guanine nucleotide-binding protein G(I)/G(S)/G(T) subunit beta-1
H9FT57	6	4	0.15	37318.9	5.75	Guanine nucleotide-binding protein G(I)/G(S)/G(T) subunit beta-1
F6QMV0	7	3	0.1265	38410.5	6.72	Replication factor C subunit 5 isoform 1
H9ZB05	6	3	0.1255	31274.2	4.85	Ubiquitin thioesterase OTUB1
I0FVF2	6	3	0.1138	35985.9	9.33	Sideroflexin-3
F6Z8Y2	4	3	0.1132	35837.7	5.98	Annexin (Fragment)
F6UR30	3	3	0.0583	62339.9	5.09	Uncharacterized protein
Q4R4P1	4	2	0.0341	84788.9	4.93	Heat shock protein HSP 90-alpha
F6TUP0	4	2	0.0922	38275.2	7.55	Secretory carrier-associated membrane protein 3 isoform 1
Q4R5M0	4	2	0.0808	34361.7	9.78	60S ribosomal protein L5
F6R4J1	4	2	0.0641	39263.4	6.2	Pyruvate dehydrogenase E1 component subunit beta, mitochondrial isoform 1
Q4R3D4	4	2	0.0854	31190	4.9	Elongation factor 1-delta
F6WHT9	3	2	0.0843	37294.6	5.74	Uncharacterized protein
F6XL94	3	2	0.1137	24275.5	11.65	60S ribosomal protein L13
F7HII5	3	2	0.039	59944.9	8.09	Uncharacterized protein
F7HAC6	3	2	0.0229	102418	6.95	Uncharacterized protein
F6S9R5	2	2	0.0551	39737.8	7.48	Replication factor C subunit 4
F6WZW8	2	2	0.0528	39038.7	5.73	Uncharacterized protein
G7NAH3	2	2	0.078	36138.5	9.1	Succinyl-CoA ligase [GDP-forming] subunit alpha, mitochondrial
Q28521	2	2	0.0875	34220.3	9.5	Heterogeneous nuclear ribonucleoprotein A1
F6WJJ6	2	2	0.0866	35981.9	8.57	Glyceraldehyde-3-phosphate dehydrogenase
F7HR57	2	2	0.0995	22327.6	11.02	Histone H1.3
Line 4
Q25Q65	34	14	0.5114	29944.7	9.75	40S ribosomal protein S3a
H9FPI0	38	13	0.5217	33296.4	9.83	Prohibitin-2 isoform 2
Q4R5C2	16	10	0.3158	29995.5	10.61	60S ribosomal protein L7a
F7HAN9	21	9	0.2603	21895.1	11.03	Histone H1b
Q9BE24	18	9	0.256	36631.6	8.45	L-lactate dehydrogenase A chain
P69895	25	8	0.2185	49670.8	4.78	Tubulin beta chain
G7NQT9	19	8	0.2833	31324.3	10.25	40S ribosomal protein S4
F7GW57	23	7	0.1843	49831	4.79	Uncharacterized protein
Q4R4K6	19	7	0.249	28680.6	10.85	40S ribosomal protein S6
G7N265	14	7	0.2587	29855.8	5.59	DnaJ homolog subfamily C member 9
F7CHC3	17	6	0.2259	31940.8	9.92	Uncharacterized protein
I7G5Z1	17	6	0.1573	49938.1	4.84	Macaca fascicularis brain cDNA clone: QflA-18962, similar to human tubulin, beta polypeptide paralog (MGC8685), mRNA, RefSeq: NM_178012.3
Q4R5B0	15	6	0.2383	33066.2	9.24	ATP synthase subunit gamma, mitochondrial
Q76N69	13	6	0.2027	41736.8	5.29	Actin, cytoplasmic 1
Q4R538	10	6	0.1863	50151.7	4.94	Tubulin alpha-1B chain
F7BHA4	12	5	0.1856	31548.8	10.13	Uncharacterized protein
G7N0D2	12	5	0.1946	28024.6	11.04	60S ribosomal protein L8
F6VER2	11	5	0.144	40038.9	9.43	Phosphate carrier protein, mitochondrial isoform b
F7HC59	9	5	0.1629	29595.9	10.38	Uncharacterized protein (Fragment)
F7A782	8	5	0.2593	26688.3	9.68	40S ribosomal protein S3
F7BRW5	7	5	0.1681	22622	10.91	Uncharacterized protein
Q4R7Y4	8	4	0.1546	35076.6	7.6	Guanine nucleotide-binding protein subunit beta-2-like 1
F7HJM2	7	4	0.1478	32138.8	5.18	Malectin
F7EBT6	9	3	0.1093	34674.1	8.67	Uncharacterized protein
P61258	8	3	0.1648	28768.8	4.57	Proliferating cell nuclear antigen
F7H3Z1	7	3	0.1015	35991.5	9.29	2,4-dienoyl-CoA reductase, mitochondrial
F6SQ40	6	3	0.1178	34819.6	6.15	Tetratricopeptide repeat protein 35
F7EV45	5	3	0.119	31606.4	7.47	Uncharacterized protein
I0FVF2	4	3	0.1385	35985.9	9.33	Sideroflexin-3
F6ZBZ9	3	3	0.1556	28798.8	5.14	Coatomer subunit epsilon isoform b
Q4R5G7	3	3	0.1186	34554.5	9.36	Estradiol 17-beta-dehydrogenase 12
J9QHW1	5	2	0.0838	36668.4	5.71	L-lactate dehydrogenase
F7DBC0	5	2	0.0714	35651.4	9.33	Sideroflexin-1
F6TUP0	4	2	0.0922	38275.2	7.55	Secretory carrier-associated membrane protein 3 isoform 1
H9EMZ8	4	2	0.1245	26950.8	5.09	Chloride intracellular channel protein 1
F6QN95	4	2	0.1244	24733.8	4.5	Elongation factor 1-beta
F7F3I6	4	2	0.0548	56399.7	5.14	ATP synthase subunit beta
F7HII5	4	2	0.0355	59944.9	8.09	Uncharacterized protein
H9Z621	4	2	0.0761	32018.6	8.88	Serine/threonine-protein phosphatase PGAM5, mitochondrial isoform 1
F7H2B1	4	2	0.0955	34135.8	9.95	Mitochondrial 2-oxoglutarate/malate carrier protein isoform 1
H9FZW0	4	2	0.0867	34550.3	9.42	Mitochondrial glutamate carrier 1
Q4R4P1	3	2	0.0341	84788.9	4.93	Heat shock protein HSP 90-alpha
F6Z8Y2	3	2	0.0786	35837.7	5.98	Annexin (Fragment)
H9ETT3	3	2	0.0561	33335.9	8.45	Mitochondrial carrier homolog 2
Q8HXY0	3	2	0.0961	35041.4	8.62	Electron transfer flavoprotein subunit alpha, mitochondrial
F7HSB5	3	2	0.0639	35079	7.59	Uncharacterized protein
F6Z1X9	2	2	0.1033	22531	10.76	Histone H1x
G7N3P9	2	2	0.0764	32904.7	6.73	Putative uncharacterized protein
F6XLA4	2	2	0.066	35272.8	9.07	Putative deoxyribose-phosphate aldolase
F6WU88	2	2	0.0692	34344.6	5.72	Uncharacterized protein
F6TVL9	2	2	0.1589	16272.7	10.07	40S ribosomal protein S14
Line 5
F7A782	43	18	0.6296	26688.3	9.68	40S ribosomal protein S3
Q4R506	30	11	0.3441	29008.5	10.7	60S ribosomal protein L7
Q76N24	39	10	0.3422	29597.6	10.16	40S ribosomal protein S4, X isoform
Q4R5C2	13	8	0.2744	29995.5	10.61	60S ribosomal protein L7a
H9EM10	14	7	0.198	32866.2	9.76	ADP/ATP translocase 3
F7GUA1	13	7	0.2215	32895.2	9.76	ADP/ATP translocase 2
F7HLX2	19	6	0.2316	29804.2	5.57	Prohibitin
F7H2B1	11	6	0.2197	34135.8	9.95	Mitochondrial 2-oxoglutarate/malate carrier protein isoform 1
F7HR57	10	5	0.1719	22327.6	11.02	Histone H1.3
F6RWK6	9	5	0.2914	19431.8	9.74	Uncharacterized protein
H9FPI0	8	5	0.1739	33296.4	9.83	Prohibitin-2 isoform 2
G7N0D2	13	4	0.1362	28024.6	11.04	60S ribosomal protein L8
Q76N69	7	4	0.1333	41736.8	5.29	Actin, cytoplasmic 1
F6VER2	12	3	0.0776	40038.9	9.43	Phosphate carrier protein, mitochondrial isoform b
F7HC59	8	3	0.0947	29595.9	10.38	Uncharacterized protein (Fragment)
F7H3Z1	6	3	0.1015	35991.5	9.29	2,4-dienoyl-CoA reductase, mitochondrial
F7GRH3	4	3	0.0932	34028.7	9.94	Tricarboxylate transport protein, mitochondrial
F7DHR2	4	3	0.1697	29644.1	9.25	Signal recognition particle receptor subunit beta
Q4R4Z6	3	3	0.1136	29925.7	9.71	40S ribosomal protein S3a
F7HJM2	6	2	0.0859	32138.8	5.18	Malectin
F6UR30	5	2	0.0405	62339.9	5.09	Uncharacterized protein
F6QGV0	4	2	0.0754	33058.4	9.21	Uncharacterized protein
F7ATW4	4	2	0.1193	27228.4	6.85	Uncharacterized protein
Q4R531	4	2	0.0803	28558.2	8.12	Pyrroline-5-carboxylate reductase 3
I7G5Z1	3	2	0.0494	49938.1	4.84	Macaca fascicularis brain cDNA clone: QflA-18962, similar to human tubulin, beta polypeptide paralog (MGC8685), mRNA, RefSeq: NM_178012.3
Q60HC2	3	2	0.0489	50432.8	4.83	Tubulin beta-3 chain
H9G0J7	3	2	0.0518	41549.7	9.94	Magnesium transporter protein 1
F6WU88	2	2	0.0692	34344.6	5.72	Uncharacterized protein
Q4R5B6	2	2	0.0629	36638.4	5.71	L-lactate dehydrogenase B chain
F7HII5	2	2	0.0355	59944.9	8.09	Uncharacterized protein
Line 6
H9YV34	11	5	0.1527	23548.1	11.03	60S ribosomal protein L13a
F6XL94	8	4	0.1991	24275.5	11.65	60S ribosomal protein L13
Q4R5H8	7	3	0.1862	21634.5	11.73	60S ribosomal protein L18
F6XTF7	4	3	0.1024	22782.6	5.98	Heat shock protein beta-1
H9FVY9	4	2	0.1033	23223.2	9.97	ATP synthase subunit O, mitochondrial
F6WAB3	3	2	0.0851	27307.4	7.07	Transmembrane emp24 domain-containing protein 9
Q4R6P8	3	2	0.1346	24205.1	10.32	40S ribosomal protein S8
Q8HXN9	3	2	0.1327	23465.9	11.48	60S ribosomal protein L19
F7BA07	3	2	0.1487	21657.2	4.57	Membrane-associated progesterone receptor component 1
Q4R5B2	2	2	0.0784	24146.1	11.62	60S ribosomal protein L15
F7GYJ9	2	2	0.1085	23442.8	11.21	Uncharacterized protein
Line 7
A9L913	7	6	0.2526	22591.5	10.66	40S ribosomal protein S9
Q4R5H8	18	4	0.2553	21634.5	11.73	60S ribosomal protein L18
Q4R7Y2	7	4	0.1963	24657	10.22	60S ribosomal protein L10
Q4R538	6	4	0.1175	50151.7	4.94	Tubulin alpha-1B chain
H9FVY9	7	3	0.1502	23223.2	9.97	ATP synthase subunit O, mitochondrial
G7N0D2	6	3	0.1323	28024.6	11.04	60S ribosomal protein L8
F6XL94	4	3	0.1374	24275.5	11.65	60S ribosomal protein L13
F7HNZ0	6	2	0.1373	22876.4	9.73	40S ribosomal protein S5
F7G108	4	2	0.1065	23482.5	8.64	RAB5L
Q69BK1	3	2	0.0766	29405.8	7.66	Cytochrome b-c1 complex subunit Rieske, mitochondrial
P61271	3	2	0.107	23658.7	8.32	Ras-related protein Rab-5A
F7FWQ8	2	2	0.1053	21844.7	7.84	28S ribosomal protein S23, mitochondrial
Line 8
A9L913	33	12	0.4897	22591.5	10.66	40S ribosomal protein S9
Q28758	16	8	0.1646	46537.9	5.12	Apolipoprotein A-IV (Fragment)
F7H2G1	10	7	0.2784	22126.8	10.09	40S ribosomal protein S7
Q5IFJ7	13	4	0.2292	21877.3	9.96	60S ribosomal protein L9
F7DJM1	9	4	0.2093	24740.6	8.67	Uncharacterized protein
F6S443	9	4	0.1927	24488.5	5.64	Ras-related protein Rab-11B
Q4R5H8	8	4	0.2553	21634.5	11.73	60S ribosomal protein L18
Q4R538	7	4	0.1153	50151.7	4.94	Tubulin alpha-1B chain
F6XL94	5	4	0.1943	24275.5	11.65	60S ribosomal protein L13
H9FVY9	6	3	0.1502	23223.2	9.97	ATP synthase subunit O, mitochondrial
F7HNZ0	5	3	0.1814	22876.4	9.73	40S ribosomal protein S5
G7N138	3	3	0.1902	22677.7	5.93	Ras-related protein Rab-1A isoform 1
F7G108	4	2	0.1065	23482.5	8.64	RAB5L
Q4R4P1	3	2	0.0341	84788.9	4.93	Heat shock protein HSP 90-alpha
G7N293	3	2	0.1162	22367.8	5.97	Putative uncharacterized protein
F6R1E4	3	2	0.0942	24263.5	8.11	Uncharacterized protein
F7HD92	3	2	0.0885	24997.8	8.75	Uncharacterized protein
F7FWQ8	2	2	0.1053	21844.7	7.84	28S ribosomal protein S23, mitochondrial
H9FWM8	2	2	0.0738	34257.8	9	Ubiquinol-cytochrome c reductase complex chaperone CBP3 homolog isoform a
H9ENW2	2	2	0.1167	20313.3	8.66	Signal peptidase complex subunit 3
G7N7V5	2	2	0.1159	23489.7	6.4	Ras-related protein Rab-7a
F6UR30	2	2	0.0405	62339.9	5.09	Uncharacterized protein
Line 9
A9L913	15	8	0.3351	22591.5	10.66	40S ribosomal protein S9
F7GNB2	12	7	0.4049	18911.2	10.5	Uncharacterized protein (Fragment)
F7CL39	9	4	0.2337	21397	10.18	Uncharacterized protein
F7H2G1	5	4	0.1959	22126.8	10.09	40S ribosomal protein S7
I2CUF3	7	3	0.1538	23863	9.71	Mesenchymal stem cell protein DSCD75
Q8HXB8	7	2	0.1465	17499.6	11.66	60S ribosomal protein L29
F7HD92	5	2	0.0885	24997.8	8.75	Uncharacterized protein
Q5IFJ7	4	2	0.0573	21877.3	9.96	60S ribosomal protein L9
G7N0D2	4	2	0.1051	28024.6	11.04	60S ribosomal protein L8
F7DHQ7	3	2	0.1058	23461.7	5.41	Ras-related protein Rab-6B
F6UR30	3	2	0.0405	62339.9	5.09	Uncharacterized protein
F7DP06	2	2	0.0896	24422	8.86	ER lumen protein retaining receptor
G7N9K6	2	2	0.105	22540.8	8.58	Ras-related protein Rab-10
H9FVY9	2	2	0.1033	23223.2	9.97	ATP synthase subunit O, mitochondrial
P26455	2	2	0.0881	25548.8	4.74	Cytochrome c oxidase subunit 2
Line 10
F7HII5	18	10	0.195	59944.9	8.09	Uncharacterized protein
F7FZ84	29	8	0.4408	17607.5	10.62	Uncharacterized protein
F6UR30	11	6	0.128	62339.9	5.09	Uncharacterized protein
F6XZM8	14	5	0.3	20510.7	6.6	ADP-ribosylation factor 4
F6Y9M4	11	4	0.2318	17222.3	10.53	40S ribosomal protein S13
F7HQ35	12	3	0.24	13742	10.12	40S ribosomal protein S25
F7GV47	12	3	0.2923	15068.7	10.89	40S ribosomal protein S24
F7ESV5	10	3	0.2098	15807.5	10.5	40S ribosomal protein S23
Q4R723	10	3	0.223	16559.3	11.12	60S ribosomal protein L27a
F6TVL9	8	3	0.2781	16272.7	10.07	40S ribosomal protein S14
G7NE24	7	3	0.2741	15644.4	10.7	Putative uncharacterized protein
G7NGF5	6	3	0.264	14462.8	10.54	60S ribosomal protein L31 isoform 1
F7E4F9	5	3	0.1724	19824.6	8.55	Eukaryotic translation elongation factor 1 epsilon-1 isoform 1
Q4R5P2	5	3	0.1989	20696.7	6.31	ADP-ribosylation factor 1
G7NER4	7	2	0.187	14551.4	11.04	60S ribosomal protein L35
F7G7F8	5	2	0.1215	26762.5	5.54	Uncharacterized protein
Q4R8Z4	5	2	0.1397	15797.7	10.56	60S ribosomal protein L27
F6RFU8	4	2	0.1221	19779.2	4.71	Myosin regulatory light chain 12B
F6U8N3	4	2	0.1556	15550.1	9.85	40S ribosomal protein S17-like
G7NKT8	4	2	0.1292	20282.4	9.53	Putative uncharacterized protein
F6VFF5	4	2	0.2	17040.1	10.39	40S ribosomal protein S15
Q4R4K6	3	2	0.0803	28680.6	10.85	40S ribosomal protein S6
P61270	3	2	0.1139	18430.7	10.31	40S ribosomal protein S11
F7CGS1	3	2	0.4	11665	4.42	60S acidic ribosomal protein P2
F7ATJ0	3	2	0.146	15747.4	12.02	60S ribosomal protein L28 isoform 2
I0FQ09	2	2	0.1186	20198.2	4.69	Coatomer subunit zeta-1
Q25PV7	2	2	0.1241	16060.4	10.31	Macaca fascicularis brain cDNA clone: QbsB-10656, similar to human ribosomal protein S19 (RPS19), mRNA, RefSeq: NM_001022.2
F7HIX4	2	2	0.1346	17695	10.44	60S ribosomal protein L23a
