# Supplementary material for: Identification of host cellular proteins that interact with the M protein of a highly pathogenic porcine reproductive and respiratory syndrome virus vaccine strain
Source: Virol J. 2017 Feb 22;14:39. doi: 10.1186/s12985-017-0700-1 (PMC5320790; doi:10.1186/s12985-017-0700-1)
Supplement: Additional file 2: — Table S2. The annotation of proteins interacting with M protein during PRRSV infection using Gene Ontology. (XLS 2143 kb) [file 12985_2017_700_MOESM2_ESM.xls]

## Sheet: TopBlastHits
Sequence name	Sequence desc.	Sequence length	Hit desc.	Hit ACC	E-Value	Similarity	Bit-Score	Alignment length	Positives
A3R0T6	h14_humanhistone os=homo sapiens gn=hist1h1e pe=1 sv=2	219	sp|P10412|H14_HUMANHistone H1.4 OS=Homo sapiens GN=HIST1H1E PE=1 SV=2	P10412	1.10556e-125	99	359.762	219	217
A9CB58	emd_humanemerin os=homo sapiens gn=emd pe=1 sv=1	258	sp|P50402|EMD_HUMANEmerin OS=Homo sapiens GN=EMD PE=1 SV=1	P50402	5.77592e-148	94	419.083	254	241
A9L913	rs9_rat40s ribosomal protein s9 os=rattus norvegicus gn=rps9 pe=1 sv=4	194	sp|P29314|RS9_RAT40S ribosomal protein S9 OS=Rattus norvegicus GN=Rps9 PE=1 SV=4	P29314	1.04451e-137	100	387.882	194	194
A9X189	ef1a1_rabitelongation factor 1-alpha 1 os=oryctolagus cuniculus gn=eef1a1 pe=1 sv=1	462	sp|P68105|EF1A1_RABITElongation factor 1-alpha 1 OS=Oryctolagus cuniculus GN=EEF1A1 PE=1 SV=1	P68105	0	100	950.273	462	462
A9X1A5	cing_papancingulin os=papio anubis gn=cgn pe=3 sv=1	1197	sp|A9X1A5|CING_PAPANCingulin OS=Papio anubis GN=CGN PE=3 SV=1	A9X1A5	0	100	2353.56	1197	1197
F6PIN3	h90b2_human heat shock protein hsp 90-beta 2 os=homo sapiens gn=hsp90ab2p pe=1 sv=2	384	sp|Q58FF8|H90B2_HUMANPutative heat shock protein HSP 90-beta 2 OS=Homo sapiens GN=HSP90AB2P PE=1 SV=2	Q58FF8	0	93	621.313	384	360
F6PJJ4	rb33b_humanras-related protein rab-33b os=homo sapiens gn=rab33b pe=1 sv=1	229	sp|Q9H082|RB33B_HUMANRas-related protein Rab-33B OS=Homo sapiens GN=RAB33B PE=1 SV=1	Q9H082	3.76969e-172	99	478.404	229	227
F6PQ58	preb_humanprolactin regulatory element-binding protein os=homo sapiens gn=preb pe=1 sv=2	419	sp|Q9HCU5|PREB_HUMANProlactin regulatory element-binding protein OS=Homo sapiens GN=PREB PE=1 SV=2	Q9HCU5	0	99	813.142	419	416
F6PTB1	ef1d_macfaelongation factor 1-delta os=macaca fascicularis gn=eef1d pe=2 sv=2	257	sp|Q4R3D4|EF1D_MACFAElongation factor 1-delta OS=Macaca fascicularis GN=EEF1D PE=2 SV=2	Q4R3D4	6.00973e-175	90	488.804	281	254
F6QA37	adt1_humanadp atp translocase 1 os=homo sapiens gn=slc25a4 pe=1 sv=4	298	sp|P12235|ADT1_HUMANADP/ATP translocase 1 OS=Homo sapiens GN=SLC25A4 PE=1 SV=4	P12235	0	100	610.912	298	298
F6QDZ8	myo5c_humanunconventional myosin-vc os=homo sapiens gn=myo5c pe=1 sv=2	1426	sp|Q9NQX4|MYO5C_HUMANUnconventional myosin-Vc OS=Homo sapiens GN=MYO5C PE=1 SV=2	Q9NQX4	0	96	2761.87	1429	1381
F6QF98	ap3s1_mouseap-3 complex subunit sigma-1 os=mus musculus gn=ap3s1 pe=1 sv=2	193	sp|Q9DCR2|AP3S1_MOUSEAP-3 complex subunit sigma-1 OS=Mus musculus GN=Ap3s1 PE=1 SV=2	Q9DCR2	2.0877e-141	100	397.512	193	193
F6QGV0	eci1_humanenoyl- delta isomerase mitochondrial os=homo sapiens gn=eci1 pe=1 sv=1	305	sp|P42126|ECI1_HUMANEnoyl-CoA delta isomerase 1, mitochondrial OS=Homo sapiens GN=ECI1 PE=1 SV=1	P42126	8.61851e-169	84	476.093	305	259
F6QMV0	rfc5_humanreplication factor c subunit 5 os=homo sapiens gn=rfc5 pe=1 sv=1	340	sp|P40937|RFC5_HUMANReplication factor C subunit 5 OS=Homo sapiens GN=RFC5 PE=1 SV=1	P40937	0	99	697.582	340	338
F6QN95	ef1b_humanelongation factor 1-beta os=homo sapiens gn=eef1b2 pe=1 sv=3	225	sp|P24534|EF1B_HUMANElongation factor 1-beta OS=Homo sapiens GN=EEF1B2 PE=1 SV=3	P24534	1.88335e-162	99	453.366	225	224
F6QQW8	vps16_humanvacuolar protein sorting-associated protein 16 homolog os=homo sapiens gn=vps16 pe=1 sv=2	839	sp|Q9H269|VPS16_HUMANVacuolar protein sorting-associated protein 16 homolog OS=Homo sapiens GN=VPS16 PE=1 SV=2	Q9H269	0	99	1729.92	839	837
F6QR11	rfwd2_humane3 ubiquitin-protein ligase rfwd2 os=homo sapiens gn=rfwd2 pe=1 sv=1	731	sp|Q8NHY2|RFWD2_HUMANE3 ubiquitin-protein ligase RFWD2 OS=Homo sapiens GN=RFWD2 PE=1 SV=1	Q8NHY2	0	99	1502.65	731	725
F6QR19	rfwd2_mousee3 ubiquitin-protein ligase rfwd2 os=mus musculus gn=rfwd2 pe=1 sv=2	491	sp|Q9R1A8|RFWD2_MOUSEE3 ubiquitin-protein ligase RFWD2 OS=Mus musculus GN=Rfwd2 PE=1 SV=2	Q9R1A8	0	99	991.875	477	476
F6QWE2	qcr2_humancytochrome b-c1 complex subunit mitochondrial os=homo sapiens gn=uqcrc2 pe=1 sv=3	453	sp|P22695|QCR2_HUMANCytochrome b-c1 complex subunit 2, mitochondrial OS=Homo sapiens GN=UQCRC2 PE=1 SV=3	P22695	0	97	873.618	453	443
F6R1E4	rab21_humanras-related protein rab-21 os=homo sapiens gn=rab21 pe=1 sv=3	223	sp|Q9UL25|RAB21_HUMANRas-related protein Rab-21 OS=Homo sapiens GN=RAB21 PE=1 SV=3	Q9UL25	4.77875e-163	98	454.907	225	222
F6R1N2	ldha_macfal-lactate dehydrogenase a chain os=macaca fascicularis gn=ldha pe=2 sv=4	332	sp|Q9BE24|LDHA_MACFAL-lactate dehydrogenase A chain OS=Macaca fascicularis GN=LDHA PE=2 SV=4	Q9BE24	0	100	679.863	332	332
F6R4J1	odpb_humanpyruvate dehydrogenase e1 component subunit mitochondrial os=homo sapiens gn=pdhb pe=1 sv=3	359	sp|P11177|ODPB_HUMANPyruvate dehydrogenase E1 component subunit beta, mitochondrial OS=Homo sapiens GN=PDHB PE=1 SV=3	P11177	0	99	742.265	359	358
F6R5W0	erln2_humanerlin-2 os=homo sapiens gn=erlin2 pe=1 sv=1	339	sp|O94905|ERLN2_HUMANErlin-2 OS=Homo sapiens GN=ERLIN2 PE=1 SV=1	O94905	0	99	694.886	339	338
F6R907	nolc1_humannucleolar and coiled-body phosphoprotein 1 os=homo sapiens gn=nolc1 pe=1 sv=2	711	sp|Q14978|NOLC1_HUMANNucleolar and coiled-body phosphoprotein 1 OS=Homo sapiens GN=NOLC1 PE=1 SV=2	Q14978	0	91	776.163	712	655
F6R9H5	tgon2_humantrans-golgi network integral membrane protein 2 os=homo sapiens gn=tgoln2 pe=1 sv=2	460	sp|O43493|TGON2_HUMANTrans-Golgi network integral membrane protein 2 OS=Homo sapiens GN=TGOLN2 PE=1 SV=2	O43493	0	87	759.214	480	420
F6RBX8	kv205_humanig kappa chain v-ii region gm607 os=homo sapiens pe=4 sv=1	90	sp|P06309|KV205_HUMANIg kappa chain V-II region GM607 (Fragment) OS=Homo sapiens PE=4 SV=1	P06309	1.74874e-54	94	169.474	90	85
F6RE42	suca_humansuccinyl- ligase	315	sp|P53597|SUCA_HUMANSuccinyl-CoA ligase [ADP/GDP-forming] subunit alpha, mitochondrial OS=Homo sapiens GN=SUCLG1 PE=1 SV=4	P53597	0	99	633.254	315	313
F6RFU8	ml12b_humanmyosin regulatory light chain 12b os=homo sapiens gn=myl12b pe=1 sv=2	172	sp|O14950|ML12B_HUMANMyosin regulatory light chain 12B OS=Homo sapiens GN=MYL12B PE=1 SV=2	O14950	3.00406e-125	100	354.755	172	172
F6RLH5	hsp7c_sagoeheat shock cognate 71 kda protein os=saguinus oedipus gn=hspa8 pe=2 sv=1	646	sp|Q71U34|HSP7C_SAGOEHeat shock cognate 71 kDa protein OS=Saguinus oedipus GN=HSPA8 PE=2 SV=1	Q71U34	0	100	1326.61	646	646
F6RLS0	gsh0_humanglutamate--cysteine ligase regulatory subunit os=homo sapiens gn=gclm pe=1 sv=1	274	sp|P48507|GSH0_HUMANGlutamate--cysteine ligase regulatory subunit OS=Homo sapiens GN=GCLM PE=1 SV=1	P48507	0	99	558.525	274	272
F6RLV0	arf6_ratadp-ribosylation factor 6 os=rattus norvegicus gn=arf6 pe=1 sv=2	175	sp|P62332|ARF6_RATADP-ribosylation factor 6 OS=Rattus norvegicus GN=Arf6 PE=1 SV=2	P62332	4.65048e-129	100	364.385	175	175
F6RWK6	rs2_human40s ribosomal protein s2 os=homo sapiens gn=rps2 pe=1 sv=2	175	sp|P15880|RS2_HUMAN40S ribosomal protein S2 OS=Homo sapiens GN=RPS2 PE=1 SV=2	P15880	4.75177e-101	71	297.745	233	166
F6RXT2	vac14_humanprotein vac14 homolog os=homo sapiens gn=vac14 pe=1 sv=1	782	sp|Q08AM6|VAC14_HUMANProtein VAC14 homolog OS=Homo sapiens GN=VAC14 PE=1 SV=1	Q08AM6	0	99	1598.95	782	779
F6RZ83	tab3_humantgf-beta-activated kinase 1 and map3k7-binding protein 3 os=homo sapiens gn=tab3 pe=1 sv=2	683	sp|Q8N5C8|TAB3_HUMANTGF-beta-activated kinase 1 and MAP3K7-binding protein 3 OS=Homo sapiens GN=TAB3 PE=1 SV=2	Q8N5C8	0	95	1239.56	712	680
F6S235	znt7_humanzinc transporter 7 os=homo sapiens gn=slc30a7 pe=2 sv=1	376	sp|Q8NEW0|ZNT7_HUMANZinc transporter 7 OS=Homo sapiens GN=SLC30A7 PE=2 SV=1	Q8NEW0	0	100	763.837	376	376
F6S443	rb11b_ratras-related protein rab-11b os=rattus norvegicus gn=rab11b pe=1 sv=4	218	sp|O35509|RB11B_RATRas-related protein Rab-11B OS=Rattus norvegicus GN=Rab11b PE=1 SV=4	O35509	1.78853e-162	100	452.981	218	218
F6S8W9	catz_humancathepsin z os=homo sapiens gn=ctsz pe=1 sv=1	296	sp|Q9UBR2|CATZ_HUMANCathepsin Z OS=Homo sapiens GN=CTSZ PE=1 SV=1	Q9UBR2	1.74259e-143	83	411.379	267	223
F6S9R5	rfc4_humanreplication factor c subunit 4 os=homo sapiens gn=rfc4 pe=1 sv=2	363	sp|P35249|RFC4_HUMANReplication factor C subunit 4 OS=Homo sapiens GN=RFC4 PE=1 SV=2	P35249	0	99	726.087	363	360
F6SC45	pyc_humanpyruvate mitochondrial os=homo sapiens gn=pc pe=1 sv=2	1178	sp|P11498|PYC_HUMANPyruvate carboxylase, mitochondrial OS=Homo sapiens GN=PC PE=1 SV=2	P11498	0	99	2420.58	1178	1174
F6SI36	mboa5_humanlysophospholipid acyltransferase 5 os=homo sapiens gn=lpcat3 pe=1 sv=1	487	sp|Q6P1A2|MBOA5_HUMANLysophospholipid acyltransferase 5 OS=Homo sapiens GN=LPCAT3 PE=1 SV=1	Q6P1A2	0	98	984.556	487	482
F6SIE0	atpb_humanatp synthase subunit mitochondrial os=homo sapiens gn=atp5b pe=1 sv=3	529	sp|P06576|ATPB_HUMANATP synthase subunit beta, mitochondrial OS=Homo sapiens GN=ATP5B PE=1 SV=3	P06576	0	91	929.472	532	485
F6SMQ4	ddah2_humann -dimethylarginine dimethylaminohydrolase 2 os=homo sapiens gn=ddah2 pe=1 sv=1	285	sp|O95865|DDAH2_HUMANN(G),N(G)-dimethylarginine dimethylaminohydrolase 2 OS=Homo sapiens GN=DDAH2 PE=1 SV=1	O95865	0	99	557.37	285	284
F6SQ40	emc2_humaner membrane protein complex subunit 2 os=homo sapiens gn=emc2 pe=1 sv=1	297	sp|Q15006|EMC2_HUMANER membrane protein complex subunit 2 OS=Homo sapiens GN=EMC2 PE=1 SV=1	Q15006	0	100	617.076	297	297
F6SRT0	pp4c_mouseserine threonine-protein phosphatase 4 catalytic subunit os=mus musculus gn=ppp4c pe=1 sv=2	307	sp|P97470|PP4C_MOUSESerine/threonine-protein phosphatase 4 catalytic subunit OS=Mus musculus GN=Ppp4c PE=1 SV=2	P97470	0	100	639.802	307	307
F6T2C6	pura_humantranscriptional activator protein pur-alpha os=homo sapiens gn=pura pe=1 sv=2	322	sp|Q00577|PURA_HUMANTranscriptional activator protein Pur-alpha OS=Homo sapiens GN=PURA PE=1 SV=2	Q00577	0	99	649.818	322	321
F6T360	tim50_humanmitochondrial import inner membrane translocase subunit tim50 os=homo sapiens gn=timm50 pe=1 sv=2	453	sp|Q3ZCQ8|TIM50_HUMANMitochondrial import inner membrane translocase subunit TIM50 OS=Homo sapiens GN=TIMM50 PE=1 SV=2	Q3ZCQ8	0	98	711.064	353	349
F6THY8	assy_humanargininosuccinate synthase os=homo sapiens gn=ass1 pe=1 sv=2	271	sp|P00966|ASSY_HUMANArgininosuccinate synthase OS=Homo sapiens GN=ASS1 PE=1 SV=2	P00966	1.7489e-154	85	442.195	275	236
F6TII3	cytoplasmic 2 os=trichosurus vulpecula gn=actg1 pe=2 sv=1	380	sp|P63257|ACTG_TRIVUActin, cytoplasmic 2 OS=Trichosurus vulpecula GN=ACTG1 PE=2 SV=1	P63257	0	98	778.089	380	375
F6TKN9	rl24_rat60s ribosomal protein l24 os=rattus norvegicus gn=rpl24 pe=2 sv=1	156	sp|P83732|RL24_RAT60S ribosomal protein L24 OS=Rattus norvegicus GN=Rpl24 PE=2 SV=1	P83732	1.58648e-108	100	310.842	156	156
F6TKV6	rt26_human28s ribosomal protein mitochondrial os=homo sapiens gn=mrps26 pe=1 sv=1	205	sp|Q9BYN8|RT26_HUMAN28S ribosomal protein S26, mitochondrial OS=Homo sapiens GN=MRPS26 PE=1 SV=1	Q9BYN8	1.39429e-116	92	335.495	205	190
F6TM63	psa_humanpuromycin-sensitive aminopeptidase os=homo sapiens gn=npepps pe=1 sv=2	834	sp|P55786|PSA_HUMANPuromycin-sensitive aminopeptidase OS=Homo sapiens GN=NPEPPS PE=1 SV=2	P55786	0	99	1731.46	834	833
F6TN15	kc1a_mousecasein kinase i isoform alpha os=mus musculus gn=csnk1a1 pe=2 sv=2	364	sp|Q8BK63|KC1A_MOUSECasein kinase I isoform alpha OS=Mus musculus GN=Csnk1a1 PE=2 SV=2	Q8BK63	0	92	691.034	364	336
F6TQ03	plcc_human1-acyl-sn-glycerol-3-phosphate acyltransferase gamma os=homo sapiens gn=agpat3 pe=1 sv=1	394	sp|Q9NRZ7|PLCC_HUMAN1-acyl-sn-glycerol-3-phosphate acyltransferase gamma OS=Homo sapiens GN=AGPAT3 PE=1 SV=1	Q9NRZ7	0	99	650.203	320	319
F6TQ24	plcc_human1-acyl-sn-glycerol-3-phosphate acyltransferase gamma os=homo sapiens gn=agpat3 pe=1 sv=1	314	sp|Q9NRZ7|PLCC_HUMAN1-acyl-sn-glycerol-3-phosphate acyltransferase gamma OS=Homo sapiens GN=AGPAT3 PE=1 SV=1	Q9NRZ7	0	100	644.04	314	314
F6TQ53	rla1_human60s acidic ribosomal protein p1 os=homo sapiens gn=rplp1 pe=1 sv=1	114	sp|P05386|RLA1_HUMAN60S acidic ribosomal protein P1 OS=Homo sapiens GN=RPLP1 PE=1 SV=1	P05386	6.47564e-76	100	224.942	114	114
F6TUP0	scam3_humansecretory carrier-associated membrane protein 3 os=homo sapiens gn=scamp3 pe=1 sv=3	347	sp|O14828|SCAM3_HUMANSecretory carrier-associated membrane protein 3 OS=Homo sapiens GN=SCAMP3 PE=1 SV=3	O14828	0	99	700.279	347	344
F6TVL9	rs14_mouse40s ribosomal protein s14 os=mus musculus gn=rps14 pe=2 sv=3	151	sp|P62264|RS14_MOUSE40S ribosomal protein S14 OS=Mus musculus GN=Rps14 PE=2 SV=3	P62264	1.1091e-107	100	308.531	151	151
F6TZV2	tm165_humantransmembrane protein 165 os=homo sapiens gn=tmem165 pe=1 sv=1	326	sp|Q9HC07|TM165_HUMANTransmembrane protein 165 OS=Homo sapiens GN=TMEM165 PE=1 SV=1	Q9HC07	0	98	618.616	326	320
F6U0Z8	rl6_human60s ribosomal protein l6 os=homo sapiens gn=rpl6 pe=1 sv=3	225	sp|Q02878|RL6_HUMAN60S ribosomal protein L6 OS=Homo sapiens GN=RPL6 PE=1 SV=3	Q02878	5.92608e-136	84	388.652	246	207
F6U7E0	di3l2_humandis3-like exonuclease 2 os=homo sapiens gn=dis3l2 pe=1 sv=4	580	sp|Q8IYB7|DI3L2_HUMANDIS3-like exonuclease 2 OS=Homo sapiens GN=DIS3L2 PE=1 SV=4	Q8IYB7	0	98	1172.92	580	571
F6U8N3	rs17_human40s ribosomal protein s17 os=homo sapiens gn=rps17 pe=1 sv=2	135	sp|P08708|RS17_HUMAN40S ribosomal protein S17 OS=Homo sapiens GN=RPS17 PE=1 SV=2	P08708	1.00318e-95	100	276.944	135	135
F6UAJ8	stt3b_humandolichyl-diphosphooligosaccharide--protein glycosyltransferase subunit stt3b os=homo sapiens gn=stt3b pe=1 sv=1	825	sp|Q8TCJ2|STT3B_HUMANDolichyl-diphosphooligosaccharide--protein glycosyltransferase subunit STT3B OS=Homo sapiens GN=STT3B PE=1 SV=1	Q8TCJ2	0	98	1634	826	814
F6UD15	taok2_humanserine threonine-protein kinase tao2 os=homo sapiens gn=taok2 pe=1 sv=2	1236	sp|Q9UL54|TAOK2_HUMANSerine/threonine-protein kinase TAO2 OS=Homo sapiens GN=TAOK2 PE=1 SV=2	Q9UL54	0	99	2183.3	1236	1225
F6UEH3	face1_humancaax prenyl protease 1 homolog os=homo sapiens gn=zmpste24 pe=1 sv=2	475	sp|O75844|FACE1_HUMANCAAX prenyl protease 1 homolog OS=Homo sapiens GN=ZMPSTE24 PE=1 SV=2	O75844	0	99	964.526	475	473
F6UGG4	ssra_humantranslocon-associated protein subunit alpha os=homo sapiens gn=ssr1 pe=1 sv=3	286	sp|P43307|SSRA_HUMANTranslocon-associated protein subunit alpha OS=Homo sapiens GN=SSR1 PE=1 SV=3	P43307	0	99	573.548	286	285
F6UR30	type i cytoskeletal 9 os=homo sapiens gn=krt9 pe=1 sv=3	617	sp|P35527|K1C9_HUMANKeratin, type I cytoskeletal 9 OS=Homo sapiens GN=KRT9 PE=1 SV=3	P35527	0	98	647.892	317	312
F6UVP3	dcdc2_humandoublecortin domain-containing protein 2 os=homo sapiens gn=dcdc2 pe=1 sv=2	476	sp|Q9UHG0|DCDC2_HUMANDoublecortin domain-containing protein 2 OS=Homo sapiens GN=DCDC2 PE=1 SV=2	Q9UHG0	0	98	931.398	476	468
F6UWA0	arpc2_ratactin-related protein 2 3 complex subunit 2 os=rattus norvegicus gn=arpc2 pe=1 sv=1	204	sp|P85970|ARPC2_RATActin-related protein 2/3 complex subunit 2 OS=Rattus norvegicus GN=Arpc2 PE=1 SV=1	P85970	3.55817e-123	100	355.525	171	171
F6UWC3	arpc2_ponabactin-related protein 2 3 complex subunit 2 os=pongo abelii gn=arpc2 pe=2 sv=1	300	sp|Q5R5Z5|ARPC2_PONABActin-related protein 2/3 complex subunit 2 OS=Pongo abelii GN=ARPC2 PE=2 SV=1	Q5R5Z5	0	100	622.083	300	300
F6V6Z8	rl26l_human60s ribosomal protein l26-like 1 os=homo sapiens gn=rpl26l1 pe=1 sv=1	145	sp|Q9UNX3|RL26L_HUMAN60S ribosomal protein L26-like 1 OS=Homo sapiens GN=RPL26L1 PE=1 SV=1	Q9UNX3	1.38221e-100	100	290.041	145	145
F6VER2	mpcp_ponabphosphate carrier mitochondrial os=pongo abelii gn=slc25a3 pe=2 sv=1	361	sp|Q5R7W2|MPCP_PONABPhosphate carrier protein, mitochondrial OS=Pongo abelii GN=SLC25A3 PE=2 SV=1	Q5R7W2	0	99	736.487	361	358
F6VFF5	rs15_rat40s ribosomal protein s15 os=rattus norvegicus gn=rps15 pe=1 sv=2	145	sp|P62845|RS15_RAT40S ribosomal protein S15 OS=Rattus norvegicus GN=Rps15 PE=1 SV=2	P62845	2.85163e-103	100	296.59	145	145
F6VFQ0	ndus7_humannadh dehydrogenase	213	sp|O75251|NDUS7_HUMANNADH dehydrogenase [ubiquinone] iron-sulfur protein 7, mitochondrial OS=Homo sapiens GN=NDUFS7 PE=1 SV=3	O75251	8.2972e-150	97	420.239	213	208
F6VM61	thim_human3-ketoacyl- mitochondrial os=homo sapiens gn=acaa2 pe=1 sv=2	397	sp|P42765|THIM_HUMAN3-ketoacyl-CoA thiolase, mitochondrial OS=Homo sapiens GN=ACAA2 PE=1 SV=2	P42765	0	99	802.742	397	395
F6VRF4	rpb3_humandna-directed rna polymerase ii subunit rpb3 os=homo sapiens gn=polr2c pe=1 sv=2	275	sp|P19387|RPB3_HUMANDNA-directed RNA polymerase II subunit RPB3 OS=Homo sapiens GN=POLR2C PE=1 SV=2	P19387	0	100	568.155	275	275
F6VRM2	tmtc3_humantransmembrane and tpr repeat-containing protein 3 os=homo sapiens gn=tmtc3 pe=1 sv=2	893	sp|Q6ZXV5|TMTC3_HUMANTransmembrane and TPR repeat-containing protein 3 OS=Homo sapiens GN=TMTC3 PE=1 SV=2	Q6ZXV5	0	99	1804.26	889	883
F6VUN8	elmd2_humanelmo domain-containing protein 2 os=homo sapiens gn=elmod2 pe=1 sv=1	293	sp|Q8IZ81|ELMD2_HUMANELMO domain-containing protein 2 OS=Homo sapiens GN=ELMOD2 PE=1 SV=1	Q8IZ81	0	98	604.749	293	290
F6W932	4f2_human4f2 cell-surface antigen heavy chain os=homo sapiens gn=slc3a2 pe=1 sv=3	482	sp|P08195|4F2_HUMAN4F2 cell-surface antigen heavy chain OS=Homo sapiens GN=SLC3A2 PE=1 SV=3	P08195	0	96	875.544	482	467
F6WAB3	tmed9_humantransmembrane emp24 domain-containing protein 9 os=homo sapiens gn=tmed9 pe=1 sv=2	235	sp|Q9BVK6|TMED9_HUMANTransmembrane emp24 domain-containing protein 9 OS=Homo sapiens GN=TMED9 PE=1 SV=2	Q9BVK6	1.10565e-172	99	479.945	235	234
F6WE02	stat1_humansignal transducer and activator of transcription 1-alpha beta os=homo sapiens gn=stat1 pe=1 sv=2	750	sp|P42224|STAT1_HUMANSignal transducer and activator of transcription 1-alpha/beta OS=Homo sapiens GN=STAT1 PE=1 SV=2	P42224	0	99	1541.55	750	747
F6WHT9	nagk_humann-acetyl-d-glucosamine kinase os=homo sapiens gn=nagk pe=1 sv=4	344	sp|Q9UJ70|NAGK_HUMANN-acetyl-D-glucosamine kinase OS=Homo sapiens GN=NAGK PE=1 SV=4	Q9UJ70	0	99	694.501	344	342
F6WJJ6	g3p_humanglyceraldehyde-3-phosphate dehydrogenase os=homo sapiens gn=gapdh pe=1 sv=3	335	sp|P04406|G3P_HUMANGlyceraldehyde-3-phosphate dehydrogenase OS=Homo sapiens GN=GAPDH PE=1 SV=3	P04406	0	99	687.567	335	334
F6WJQ7	at8a2_humanprobable phospholipid-transporting atpase ib os=homo sapiens gn=atp8a2 pe=1 sv=2	1188	sp|Q9NTI2|AT8A2_HUMANProbable phospholipid-transporting ATPase IB OS=Homo sapiens GN=ATP8A2 PE=1 SV=2	Q9NTI2	0	98	2314.65	1148	1134
F6WKH0	rl6_human60s ribosomal protein l6 os=homo sapiens gn=rpl6 pe=1 sv=3	288	sp|Q02878|RL6_HUMAN60S ribosomal protein L6 OS=Homo sapiens GN=RPL6 PE=1 SV=3	Q02878	0	99	568.54	288	287
F6WMP8	prkra_humaninterferon-inducible double-stranded rna-dependent protein kinase activator a os=homo sapiens gn=prkra pe=1 sv=1	313	sp|O75569|PRKRA_HUMANInterferon-inducible double-stranded RNA-dependent protein kinase activator A OS=Homo sapiens GN=PRKRA PE=1 SV=1	O75569	0	100	652.899	313	313
F6WPN0	hs90a_pigheat shock protein hsp 90-alpha os=sus scrofa gn=hsp90aa1 pe=2 sv=3	313	sp|O02705|HS90A_PIGHeat shock protein HSP 90-alpha OS=Sus scrofa GN=HSP90AA1 PE=2 SV=3	O02705	0	100	632.484	313	313
F6WQ50	rfwd2_mousee3 ubiquitin-protein ligase rfwd2 os=mus musculus gn=rfwd2 pe=1 sv=2	488	sp|Q9R1A8|RFWD2_MOUSEE3 ubiquitin-protein ligase RFWD2 OS=Mus musculus GN=Rfwd2 PE=1 SV=2	Q9R1A8	0	91	903.664	488	447
F6WQ60	rfwd2_humane3 ubiquitin-protein ligase rfwd2 os=homo sapiens gn=rfwd2 pe=1 sv=1	711	sp|Q8NHY2|RFWD2_HUMANE3 ubiquitin-protein ligase RFWD2 OS=Homo sapiens GN=RFWD2 PE=1 SV=1	Q8NHY2	0	96	1364.36	731	705
F6WR63	dck_humandeoxycytidine kinase os=homo sapiens gn=dck pe=1 sv=1	260	sp|P27707|DCK_HUMANDeoxycytidine kinase OS=Homo sapiens GN=DCK PE=1 SV=1	P27707	0	98	528.094	260	255
F6WU88	rla0_pig60s acidic ribosomal protein p0 os=sus scrofa gn=rplp0 pe=2 sv=2	318	sp|Q29214|RLA0_PIG60S acidic ribosomal protein P0 OS=Sus scrofa GN=RPLP0 PE=2 SV=2	Q29214	0	100	653.67	318	318
F6WZW8	ci064_humanupf0553 protein c9orf64 os=homo sapiens gn=c9orf64 pe=1 sv=1	341	sp|Q5T6V5|CI064_HUMANUPF0553 protein C9orf64 OS=Homo sapiens GN=C9orf64 PE=1 SV=1	Q5T6V5	0	99	692.96	341	339
F6X1R5	try1_humantrypsin-1 os=homo sapiens gn=prss1 pe=1 sv=1	261	sp|P07477|TRY1_HUMANTrypsin-1 OS=Homo sapiens GN=PRSS1 PE=1 SV=1	P07477	1.00452e-159	94	448.743	236	223
F6X9G9	cytoplasmic 1 os=trichosurus vulpecula gn=actb pe=2 sv=1	375	sp|P60707|ACTB_TRIVUActin, cytoplasmic 1 OS=Trichosurus vulpecula GN=ACTB PE=2 SV=1	P60707	0	100	785.793	375	375
F6XAZ4	dyn2_humandynamin-2 os=homo sapiens gn=dnm2 pe=1 sv=2	870	sp|P50570|DYN2_HUMANDynamin-2 OS=Homo sapiens GN=DNM2 PE=1 SV=2	P50570	0	98	1704.88	870	858
F6XL94	rl13_human60s ribosomal protein l13 os=homo sapiens gn=rpl13 pe=1 sv=4	211	sp|P26373|RL13_HUMAN60S ribosomal protein L13 OS=Homo sapiens GN=RPL13 PE=1 SV=4	P26373	1.33805e-150	100	422.165	211	211
F6XLA4	deoc_human deoxyribose-phosphate aldolase os=homo sapiens gn=dera pe=1 sv=2	318	sp|Q9Y315|DEOC_HUMANPutative deoxyribose-phosphate aldolase OS=Homo sapiens GN=DERA PE=1 SV=2	Q9Y315	0	99	653.67	318	317
F6XTF7	hspb1_humanheat shock protein beta-1 os=homo sapiens gn=hspb1 pe=1 sv=2	205	sp|P04792|HSPB1_HUMANHeat shock protein beta-1 OS=Homo sapiens GN=HSPB1 PE=1 SV=2	P04792	3.69684e-149	100	417.927	205	205
F6XUZ6	rl6_human60s ribosomal protein l6 os=homo sapiens gn=rpl6 pe=1 sv=3	274	sp|Q02878|RL6_HUMAN60S ribosomal protein L6 OS=Homo sapiens GN=RPL6 PE=1 SV=3	Q02878	4.26631e-159	91	449.514	288	263
F6XZM8	arf4_ponabadp-ribosylation factor 4 os=pongo abelii gn=arf4 pe=2 sv=3	180	sp|Q5RCF1|ARF4_PONABADP-ribosylation factor 4 OS=Pongo abelii GN=ARF4 PE=2 SV=3	Q5RCF1	3.08772e-131	100	370.548	180	180
F6Y3Q6	sucb2_humansuccinyl- ligase	432	sp|Q96I99|SUCB2_HUMANSuccinyl-CoA ligase [GDP-forming] subunit beta, mitochondrial OS=Homo sapiens GN=SUCLG2 PE=1 SV=2	Q96I99	0	99	863.603	432	429
F6Y9M4	rs13_rat40s ribosomal protein s13 os=rattus norvegicus gn=rps13 pe=1 sv=2	151	sp|P62278|RS13_RAT40S ribosomal protein S13 OS=Rattus norvegicus GN=Rps13 PE=1 SV=2	P62278	2.11969e-106	100	305.064	151	151
F6YFI2	gtr1_humansolute carrier family facilitated glucose transporter member 1 os=homo sapiens gn=slc2a1 pe=1 sv=2	492	sp|P11166|GTR1_HUMANSolute carrier family 2, facilitated glucose transporter member 1 OS=Homo sapiens GN=SLC2A1 PE=1 SV=2	P11166	0	99	988.793	492	491
F6YL16	rpa34_humandna-directed rna polymerase i subunit rpa34 os=homo sapiens gn=cd3eap pe=1 sv=1	513	sp|O15446|RPA34_HUMANDNA-directed RNA polymerase I subunit RPA34 OS=Homo sapiens GN=CD3EAP PE=1 SV=1	O15446	0	92	755.362	508	468
F6YPE2	mcm7_humandna replication licensing factor mcm7 os=homo sapiens gn=mcm7 pe=1 sv=4	719	sp|P33993|MCM7_HUMANDNA replication licensing factor MCM7 OS=Homo sapiens GN=MCM7 PE=1 SV=4	P33993	0	99	1468.37	719	714
F6YQX3	dhx15_human pre-mrna-splicing factor atp-dependent rna helicase dhx15 os=homo sapiens gn=dhx15 pe=1 sv=2	795	sp|O43143|DHX15_HUMANPutative pre-mRNA-splicing factor ATP-dependent RNA helicase DHX15 OS=Homo sapiens GN=DHX15 PE=1 SV=2	O43143	0	99	1661.74	795	794
F6YR17	cc136_humancoiled-coil domain-containing protein 136 os=homo sapiens gn=ccdc136 pe=2 sv=3	1210	sp|Q96JN2|CC136_HUMANCoiled-coil domain-containing protein 136 OS=Homo sapiens GN=CCDC136 PE=2 SV=3	Q96JN2	0	98	1999.17	1155	1136
F6YRM9	srsf5_humanserine arginine-rich splicing factor 5 os=homo sapiens gn=srsf5 pe=1 sv=1	272	sp|Q13243|SRSF5_HUMANSerine/arginine-rich splicing factor 5 OS=Homo sapiens GN=SRSF5 PE=1 SV=1	Q13243	0	100	522.316	272	272
F6YVI0	f174b_humanmembrane protein fam174b os=homo sapiens gn=fam174b pe=2 sv=2	157	sp|Q3ZCQ3|F174B_HUMANMembrane protein FAM174B OS=Homo sapiens GN=FAM174B PE=2 SV=2	Q3ZCQ3	7.20629e-56	94	177.178	135	128
F6Z1X9	h1x_humanhistone h1x os=homo sapiens gn=h1fx pe=1 sv=1	213	sp|Q92522|H1X_HUMANHistone H1x OS=Homo sapiens GN=H1FX PE=1 SV=1	Q92522	2.26214e-145	99	409.068	213	211
F6Z3T7	mtfp1_humanmitochondrial fission process protein 1 os=homo sapiens gn=mtfp1 pe=1 sv=1	166	sp|Q9UDX5|MTFP1_HUMANMitochondrial fission process protein 1 OS=Homo sapiens GN=MTFP1 PE=1 SV=1	Q9UDX5	4.89996e-114	99	325.865	166	165
F6Z5M1	esyt2_humanextended synaptotagmin-2 os=homo sapiens gn=esyt2 pe=1 sv=1	893	sp|A0FGR8|ESYT2_HUMANExtended synaptotagmin-2 OS=Homo sapiens GN=ESYT2 PE=1 SV=1	A0FGR8	0	96	1618.21	863	829
F6Z5S2	jkip3_humanjanus kinase and microtubule-interacting protein 3 os=homo sapiens gn=jakmip3 pe=2 sv=2	583	sp|Q5VZ66|JKIP3_HUMANJanus kinase and microtubule-interacting protein 3 OS=Homo sapiens GN=JAKMIP3 PE=2 SV=2	Q5VZ66	0	98	1106.28	583	574
F6Z7L8	derl1_humanderlin-1 os=homo sapiens gn=derl1 pe=1 sv=1	251	sp|Q9BUN8|DERL1_HUMANDerlin-1 OS=Homo sapiens GN=DERL1 PE=1 SV=1	Q9BUN8	0	99	502.671	251	250
F6Z8Y2	anxa3_humanannexin a3 os=homo sapiens gn=anxa3 pe=1 sv=3	318	sp|P12429|ANXA3_HUMANAnnexin A3 OS=Homo sapiens GN=ANXA3 PE=1 SV=3	P12429	0	99	634.795	318	315
F6Z9F5	ybox1_humannuclease-sensitive element-binding protein 1 os=homo sapiens gn=ybx1 pe=1 sv=3	314	sp|P67809|YBOX1_HUMANNuclease-sensitive element-binding protein 1 OS=Homo sapiens GN=YBX1 PE=1 SV=3	P67809	1.45422e-137	85	397.897	324	277
F6Z9J9	ybox1_humannuclease-sensitive element-binding protein 1 os=homo sapiens gn=ybx1 pe=1 sv=3	314	sp|P67809|YBOX1_HUMANNuclease-sensitive element-binding protein 1 OS=Homo sapiens GN=YBX1 PE=1 SV=3	P67809	1.19739e-135	83	392.889	324	271
F6ZBZ9	cope_humancoatomer subunit epsilon os=homo sapiens gn=cope pe=1 sv=3	257	sp|O14579|COPE_HUMANCoatomer subunit epsilon OS=Homo sapiens GN=COPE PE=1 SV=3	O14579	2.33753e-180	82	503.442	308	255
F6ZD63	pcna_humanproliferating cell nuclear antigen os=homo sapiens gn=pcna pe=1 sv=1	261	sp|P12004|PCNA_HUMANProliferating cell nuclear antigen OS=Homo sapiens GN=PCNA PE=1 SV=1	P12004	0	100	537.724	261	261
F6ZFN1	ybox1_humannuclease-sensitive element-binding protein 1 os=homo sapiens gn=ybx1 pe=1 sv=3	324	sp|P67809|YBOX1_HUMANNuclease-sensitive element-binding protein 1 OS=Homo sapiens GN=YBX1 PE=1 SV=3	P67809	0	100	639.802	324	324
F6ZFX8	bzw1_ratbasic leucine zipper and w2 domain-containing protein 1 os=rattus norvegicus gn=bzw1 pe=2 sv=1	64	sp|Q6P7P5|BZW1_RATBasic leucine zipper and W2 domain-containing protein 1 OS=Rattus norvegicus GN=Bzw1 PE=2 SV=1	Q6P7P5	4.69938e-36	98	127.487	64	63
F6ZQG7	pk1ip_humanp21-activated protein kinase-interacting protein 1 os=homo sapiens gn=pak1ip1 pe=1 sv=2	392	sp|Q9NWT1|PK1IP_HUMANp21-activated protein kinase-interacting protein 1 OS=Homo sapiens GN=PAK1IP1 PE=1 SV=2	Q9NWT1	0	97	761.525	392	383
F6ZRS5	tisd_humanzinc finger protein c3h1 type-like 2 os=homo sapiens gn=zfp36l2 pe=1 sv=3	319	sp|P47974|TISD_HUMANZinc finger protein 36, C3H1 type-like 2 OS=Homo sapiens GN=ZFP36L2 PE=1 SV=3	P47974	5.42589e-70	99	229.95	131	130
F6ZXW5	g3p_humanglyceraldehyde-3-phosphate dehydrogenase os=homo sapiens gn=gapdh pe=1 sv=3	293	sp|P04406|G3P_HUMANGlyceraldehyde-3-phosphate dehydrogenase OS=Homo sapiens GN=GAPDH PE=1 SV=3	P04406	0	99	603.979	293	292
F6ZZE7	s61a1_mouseprotein transport protein sec61 subunit alpha isoform 1 os=mus musculus gn=sec61a1 pe=2 sv=2	423	sp|P61620|S61A1_MOUSEProtein transport protein Sec61 subunit alpha isoform 1 OS=Mus musculus GN=Sec61a1 PE=2 SV=2	P61620	0	100	858.21	423	423
F7A4I1	psca_humanprostate stem cell antigen os=homo sapiens gn=psca pe=1 sv=1	126	sp|O43653|PSCA_HUMANProstate stem cell antigen OS=Homo sapiens GN=PSCA PE=1 SV=1	O43653	3.27234e-27	76	100.908	126	96
F7A670	type i cytoskeletal 15 os=homo sapiens gn=krt15 pe=1 sv=3	456	sp|P19012|K1C15_HUMANKeratin, type I cytoskeletal 15 OS=Homo sapiens GN=KRT15 PE=1 SV=3	P19012	0	97	693.345	456	443
F7A782	rs3_pig40s ribosomal protein s3 os=sus scrofa gn=rps3 pe=2 sv=1	243	sp|Q0Z8U2|RS3_PIG40S ribosomal protein S3 OS=Sus scrofa GN=RPS3 PE=2 SV=1	Q0Z8U2	5.64933e-177	100	491.5	243	243
F7ABW1	tam41_humanmitochondrial translocator assembly and maintenance protein 41 homolog os=homo sapiens gn=tamm41 pe=2 sv=1	316	sp|Q96BW9|TAM41_HUMANMitochondrial translocator assembly and maintenance protein 41 homolog OS=Homo sapiens GN=TAMM41 PE=2 SV=1	Q96BW9	0	98	630.172	316	310
F7AJ92	srsf8_humanserine arginine-rich splicing factor 8 os=homo sapiens gn=srsf8 pe=1 sv=1	287	sp|Q9BRL6|SRSF8_HUMANSerine/arginine-rich splicing factor 8 OS=Homo sapiens GN=SRSF8 PE=1 SV=1	Q9BRL6	6.27563e-74	97	232.646	184	179
F7ALC4	prs10_human26s protease regulatory subunit 10b os=homo sapiens gn=psmc6 pe=1 sv=1	389	sp|P62333|PRS10_HUMAN26S protease regulatory subunit 10B OS=Homo sapiens GN=PSMC6 PE=1 SV=1	P62333	0	98	780.4	389	384
F7AM42	kc1al_humancasein kinase i isoform alpha-like os=homo sapiens gn=csnk1a1l pe=2 sv=2	337	sp|Q8N752|KC1AL_HUMANCasein kinase I isoform alpha-like OS=Homo sapiens GN=CSNK1A1L PE=2 SV=2	Q8N752	0	99	672.929	337	335
F7APC4	hnrpd_humanheterogeneous nuclear ribonucleoprotein d0 os=homo sapiens gn=hnrnpd pe=1 sv=1	223	sp|Q14103|HNRPD_HUMANHeterogeneous nuclear ribonucleoprotein D0 OS=Homo sapiens GN=HNRNPD PE=1 SV=1	Q14103	9.86992e-101	84	301.212	233	198
F7APF4	hnrpd_humanheterogeneous nuclear ribonucleoprotein d0 os=homo sapiens gn=hnrnpd pe=1 sv=1	259	sp|Q14103|HNRPD_HUMANHeterogeneous nuclear ribonucleoprotein D0 OS=Homo sapiens GN=HNRNPD PE=1 SV=1	Q14103	1.01529e-128	85	374.015	271	231
F7APH2	hnrpd_humanheterogeneous nuclear ribonucleoprotein d0 os=homo sapiens gn=hnrnpd pe=1 sv=1	306	sp|Q14103|HNRPD_HUMANHeterogeneous nuclear ribonucleoprotein D0 OS=Homo sapiens GN=HNRNPD PE=1 SV=1	Q14103	1.36244e-156	84	447.203	355	299
F7APJ0	hnrpd_ratheterogeneous nuclear ribonucleoprotein d0 os=rattus norvegicus gn=hnrnpd pe=1 sv=1	336	sp|Q9JJ54|HNRPD_RATHeterogeneous nuclear ribonucleoprotein D0 OS=Rattus norvegicus GN=Hnrnpd PE=1 SV=1	Q9JJ54	3.39781e-162	93	462.611	296	276
F7ARJ6	srsf6_humanserine arginine-rich splicing factor 6 os=homo sapiens gn=srsf6 pe=1 sv=2	274	sp|Q13247|SRSF6_HUMANSerine/arginine-rich splicing factor 6 OS=Homo sapiens GN=SRSF6 PE=1 SV=2	Q13247	8.31776e-82	79	254.603	189	151
F7ATJ0	rl28_human60s ribosomal protein l28 os=homo sapiens gn=rpl28 pe=1 sv=3	137	sp|P46779|RL28_HUMAN60S ribosomal protein L28 OS=Homo sapiens GN=RPL28 PE=1 SV=3	P46779	3.89784e-96	100	278.1	137	137
F7ATW4	vapb_humanvesicle-associated membrane protein-associated protein b c os=homo sapiens gn=vapb pe=1 sv=3	243	sp|O95292|VAPB_HUMANVesicle-associated membrane protein-associated protein B/C OS=Homo sapiens GN=VAPB PE=1 SV=3	O95292	2.81338e-180	100	499.975	243	243
F7AUV0	xpo2_humanexportin-2 os=homo sapiens gn=cse1l pe=1 sv=3	971	sp|P55060|XPO2_HUMANExportin-2 OS=Homo sapiens GN=CSE1L PE=1 SV=3	P55060	0	100	2003.41	971	971
F7AVH8	hnrpd_humanheterogeneous nuclear ribonucleoprotein d0 os=homo sapiens gn=hnrnpd pe=1 sv=1	355	sp|Q14103|HNRPD_HUMANHeterogeneous nuclear ribonucleoprotein D0 OS=Homo sapiens GN=HNRNPD PE=1 SV=1	Q14103	0	100	723.776	355	355
F7AW94	ef1a1_rabitelongation factor 1-alpha 1 os=oryctolagus cuniculus gn=eef1a1 pe=1 sv=1	462	sp|P68105|EF1A1_RABITElongation factor 1-alpha 1 OS=Oryctolagus cuniculus GN=EEF1A1 PE=1 SV=1	P68105	0	100	950.273	462	462
F7B0G2	roa1_pantrheterogeneous nuclear ribonucleoprotein a1 os=pan troglodytes gn=hnrnpa1 pe=2 sv=1	267	sp|A5A6H4|ROA1_PANTRHeterogeneous nuclear ribonucleoprotein A1 OS=Pan troglodytes GN=HNRNPA1 PE=2 SV=1	A5A6H4	5.14762e-136	99	391.734	189	188
F7B8E8	clh1_humanclathrin heavy chain 1 os=homo sapiens gn=cltc pe=1 sv=5	1679	sp|Q00610|CLH1_HUMANClathrin heavy chain 1 OS=Homo sapiens GN=CLTC PE=1 SV=5	Q00610	0	99	3459.46	1679	1675
F7BA07	pgrc1_ponabmembrane-associated progesterone receptor component 1 os=pongo abelii gn=pgrmc1 pe=2 sv=3	195	sp|Q5RED0|PGRC1_PONABMembrane-associated progesterone receptor component 1 OS=Pongo abelii GN=PGRMC1 PE=2 SV=3	Q5RED0	2.69264e-140	99	394.815	195	194
F7BGE6	oat_humanornithine mitochondrial os=homo sapiens gn=oat pe=1 sv=1	439	sp|P04181|OAT_HUMANOrnithine aminotransferase, mitochondrial OS=Homo sapiens GN=OAT PE=1 SV=1	P04181	0	99	884.789	439	435
F7BHA4	rs2_human40s ribosomal protein s2 os=homo sapiens gn=rps2 pe=1 sv=2	291	sp|P15880|RS2_HUMAN40S ribosomal protein S2 OS=Homo sapiens GN=RPS2 PE=1 SV=2	P15880	2.38716e-160	95	453.751	240	229
F7BJF1	tab3_humantgf-beta-activated kinase 1 and map3k7-binding protein 3 os=homo sapiens gn=tab3 pe=1 sv=2	655	sp|Q8N5C8|TAB3_HUMANTGF-beta-activated kinase 1 and MAP3K7-binding protein 3 OS=Homo sapiens GN=TAB3 PE=1 SV=2	Q8N5C8	0	91	1163.67	712	652
F7BN86	impa2_humaninositol monophosphatase 2 os=homo sapiens gn=impa2 pe=1 sv=1	254	sp|O14732|IMPA2_HUMANInositol monophosphatase 2 OS=Homo sapiens GN=IMPA2 PE=1 SV=1	O14732	0	100	520.39	254	254
F7BPE4	nptx1_humanneuronal pentraxin-1 os=homo sapiens gn=nptx1 pe=2 sv=2	432	sp|Q15818|NPTX1_HUMANNeuronal pentraxin-1 OS=Homo sapiens GN=NPTX1 PE=2 SV=2	Q15818	0	99	888.641	432	430
F7BPQ3	zchc3_humanzinc finger cchc domain-containing protein 3 os=homo sapiens gn=zcchc3 pe=1 sv=1	402	sp|Q9NUD5|ZCHC3_HUMANZinc finger CCHC domain-containing protein 3 OS=Homo sapiens GN=ZCCHC3 PE=1 SV=1	Q9NUD5	0	98	703.745	404	396
F7BRW5	h15_humanhistone os=homo sapiens gn=hist1h1b pe=1 sv=3	226	sp|P16401|H15_HUMANHistone H1.5 OS=Homo sapiens GN=HIST1H1B PE=1 SV=3	P16401	4.04463e-130	99	371.318	226	225
F7BX23	djc10_human homolog subfamily c member 10 os=homo sapiens gn=dnajc10 pe=1 sv=2	793	sp|Q8IXB1|DJC10_HUMANDnaJ homolog subfamily C member 10 OS=Homo sapiens GN=DNAJC10 PE=1 SV=2	Q8IXB1	0	99	1657.5	793	791
F7C2X2	dnja1_human homolog subfamily a member 1 os=homo sapiens gn=dnaja1 pe=1 sv=2	397	sp|P31689|DNJA1_HUMANDnaJ homolog subfamily A member 1 OS=Homo sapiens GN=DNAJA1 PE=1 SV=2	P31689	0	100	813.913	397	397
F7C322	rl4_human60s ribosomal protein l4 os=homo sapiens gn=rpl4 pe=1 sv=5	427	sp|P36578|RL4_HUMAN60S ribosomal protein L4 OS=Homo sapiens GN=RPL4 PE=1 SV=5	P36578	0	99	862.833	427	426
F7CA88	rini_pantrribonuclease inhibitor os=pan troglodytes gn=rnh1 pe=2 sv=3	456	sp|Q8HZP9|RINI_PANTRRibonuclease inhibitor OS=Pan troglodytes GN=RNH1 PE=2 SV=3	Q8HZP9	0	97	821.617	455	442
F7CEF7	emsa1_humanelm2 and sant domain-containing protein 1 os=homo sapiens gn=elmsan1 pe=1 sv=2	1047	sp|Q6PJG2|EMSA1_HUMANELM2 and SANT domain-containing protein 1 OS=Homo sapiens GN=ELMSAN1 PE=1 SV=2	Q6PJG2	0	98	1833.54	1047	1029
F7CGS1	rla2_human60s acidic ribosomal protein p2 os=homo sapiens gn=rplp2 pe=1 sv=1	115	sp|P05387|RLA2_HUMAN60S acidic ribosomal protein P2 OS=Homo sapiens GN=RPLP2 PE=1 SV=1	P05387	3.57116e-74	100	220.32	115	115
F7CHC3	rs2_human40s ribosomal protein s2 os=homo sapiens gn=rps2 pe=1 sv=2	301	sp|P15880|RS2_HUMAN40S ribosomal protein S2 OS=Homo sapiens GN=RPS2 PE=1 SV=2	P15880	1.9338e-165	97	466.848	240	233
F7CL39	rl17_human60s ribosomal protein l17 os=homo sapiens gn=rpl17 pe=1 sv=3	184	sp|P18621|RL17_HUMAN60S ribosomal protein L17 OS=Homo sapiens GN=RPL17 PE=1 SV=3	P18621	9.72561e-137	100	384.8	184	184
F7CNW1	rl3_human60s ribosomal protein l3 os=homo sapiens gn=rpl3 pe=1 sv=2	355	sp|P39023|RL3_HUMAN60S ribosomal protein L3 OS=Homo sapiens GN=RPL3 PE=1 SV=2	P39023	0	87	702.205	403	354
F7CRG2	kcnq4_humanpotassium voltage-gated channel subfamily kqt member 4 os=homo sapiens gn=kcnq4 pe=1 sv=2	640	sp|P56696|KCNQ4_HUMANPotassium voltage-gated channel subfamily KQT member 4 OS=Homo sapiens GN=KCNQ4 PE=1 SV=2	P56696	0	84	1105.89	695	589
F7CUA8	h3c_mousehistone os=mus musculus gn=h3f3c pe=3 sv=3	135	sp|P02301|H3C_MOUSEHistone H3.3C OS=Mus musculus GN=H3f3c PE=3 SV=3	P02301	3.62028e-79	92	234.572	134	124
F7D021	rragb_humanras-related gtp-binding protein b os=homo sapiens gn=rragb pe=1 sv=1	374	sp|Q5VZM2|RRAGB_HUMANRas-related GTP-binding protein B OS=Homo sapiens GN=RRAGB PE=1 SV=1	Q5VZM2	0	99	776.933	374	373
F7D5P2	serph_humanserpin h1 os=homo sapiens gn=serpinh1 pe=1 sv=2	418	sp|P50454|SERPH_HUMANSerpin H1 OS=Homo sapiens GN=SERPINH1 PE=1 SV=2	P50454	0	98	850.892	418	413
F7D7I9	ppp6_humanserine threonine-protein phosphatase 6 catalytic subunit os=homo sapiens gn=ppp6c pe=1 sv=1	305	sp|O00743|PPP6_HUMANSerine/threonine-protein phosphatase 6 catalytic subunit OS=Homo sapiens GN=PPP6C PE=1 SV=1	O00743	0	100	639.032	305	305
F7D8V3	impa2_humaninositol monophosphatase 2 os=homo sapiens gn=impa2 pe=1 sv=1	288	sp|O14732|IMPA2_HUMANInositol monophosphatase 2 OS=Homo sapiens GN=IMPA2 PE=1 SV=1	O14732	0	99	587.03	288	287
F7DBC0	sfxn1_humansideroflexin-1 os=homo sapiens gn=sfxn1 pe=1 sv=4	322	sp|Q9H9B4|SFXN1_HUMANSideroflexin-1 OS=Homo sapiens GN=SFXN1 PE=1 SV=4	Q9H9B4	0	99	664.07	322	321
F7DD48	lyric_humanprotein lyric os=homo sapiens gn=mtdh pe=1 sv=2	582	sp|Q86UE4|LYRIC_HUMANProtein LYRIC OS=Homo sapiens GN=MTDH PE=1 SV=2	Q86UE4	0	99	1142.49	582	577
F7DDT4	wdr61_humanwd repeat-containing protein 61 os=homo sapiens gn=wdr61 pe=1 sv=1	305	sp|Q9GZS3|WDR61_HUMANWD repeat-containing protein 61 OS=Homo sapiens GN=WDR61 PE=1 SV=1	Q9GZS3	0	100	622.468	305	305
F7DF58	acd11_ponabacyl- dehydrogenase family member 11 os=pongo abelii gn=acad11 pe=2 sv=2	781	sp|Q5R778|ACD11_PONABAcyl-CoA dehydrogenase family member 11 OS=Pongo abelii GN=ACAD11 PE=2 SV=2	Q5R778	0	97	1563.13	781	765
F7DHQ7	rab6b_humanras-related protein rab-6b os=homo sapiens gn=rab6b pe=1 sv=1	208	sp|Q9NRW1|RAB6B_HUMANRas-related protein Rab-6B OS=Homo sapiens GN=RAB6B PE=1 SV=1	Q9NRW1	9.82078e-154	100	429.869	208	208
F7DHR2	srprb_humansignal recognition particle receptor subunit beta os=homo sapiens gn=srprb pe=1 sv=3	271	sp|Q9Y5M8|SRPRB_HUMANSignal recognition particle receptor subunit beta OS=Homo sapiens GN=SRPRB PE=1 SV=3	Q9Y5M8	0	98	535.798	271	267
F7DJM1	sc22b_ratvesicle-trafficking protein sec22b os=rattus norvegicus gn=sec22b pe=1 sv=3	215	sp|Q4KM74|SC22B_RATVesicle-trafficking protein SEC22b OS=Rattus norvegicus GN=Sec22b PE=1 SV=3	Q4KM74	1.33389e-160	100	447.973	215	215
F7DLA3	roa1_pantrheterogeneous nuclear ribonucleoprotein a1 os=pan troglodytes gn=hnrnpa1 pe=2 sv=1	256	sp|A5A6H4|ROA1_PANTRHeterogeneous nuclear ribonucleoprotein A1 OS=Pan troglodytes GN=HNRNPA1 PE=2 SV=1	A5A6H4	1.46875e-136	100	392.504	189	189
F7DP06	erd22_humaner lumen protein retaining receptor 2 os=homo sapiens gn=kdelr2 pe=1 sv=1	212	sp|P33947|ERD22_HUMANER lumen protein retaining receptor 2 OS=Homo sapiens GN=KDELR2 PE=1 SV=1	P33947	2.28621e-152	100	426.787	212	212
F7DVE0	fkb11_humanpeptidyl-prolyl cis-trans isomerase fkbp11 os=homo sapiens gn=fkbp11 pe=1 sv=1	204	sp|Q9NYL4|FKB11_HUMANPeptidyl-prolyl cis-trans isomerase FKBP11 OS=Homo sapiens GN=FKBP11 PE=1 SV=1	Q9NYL4	3.09313e-127	98	362.073	182	180
F7DVG4	rl26_human60s ribosomal protein l26 os=homo sapiens gn=rpl26 pe=1 sv=1	145	sp|P61254|RL26_HUMAN60S ribosomal protein L26 OS=Homo sapiens GN=RPL26 PE=1 SV=1	P61254	8.18183e-101	100	290.426	145	145
F7DYE3	srsf4_humanserine arginine-rich splicing factor 4 os=homo sapiens gn=srsf4 pe=1 sv=2	494	sp|Q08170|SRSF4_HUMANSerine/arginine-rich splicing factor 4 OS=Homo sapiens GN=SRSF4 PE=1 SV=2	Q08170	0	99	907.901	494	492
F7DZD6	lyar_humancell growth-regulating nucleolar protein os=homo sapiens gn=lyar pe=1 sv=2	379	sp|Q9NX58|LYAR_HUMANCell growth-regulating nucleolar protein OS=Homo sapiens GN=LYAR PE=1 SV=2	Q9NX58	0	98	681.789	379	374
F7E0V3	ssrp1_humanfact complex subunit ssrp1 os=homo sapiens gn=ssrp1 pe=1 sv=1	709	sp|Q08945|SSRP1_HUMANFACT complex subunit SSRP1 OS=Homo sapiens GN=SSRP1 PE=1 SV=1	Q08945	0	100	1459.89	709	709
F7E4F9	mca3_humaneukaryotic translation elongation factor 1 epsilon-1 os=homo sapiens gn=eef1e1 pe=1 sv=1	174	sp|O43324|MCA3_HUMANEukaryotic translation elongation factor 1 epsilon-1 OS=Homo sapiens GN=EEF1E1 PE=1 SV=1	O43324	1.48124e-126	100	358.221	174	174
F7E526	type ii cytoskeletal 6a os=homo sapiens gn=krt6a pe=1 sv=3	564	sp|P02538|K2C6A_HUMANKeratin, type II cytoskeletal 6A OS=Homo sapiens GN=KRT6A PE=1 SV=3	P02538	0	99	1121.69	564	562
F7EBT6	cdk1_humancyclin-dependent kinase 1 os=homo sapiens gn=cdk1 pe=1 sv=3	302	sp|P06493|CDK1_HUMANCyclin-dependent kinase 1 OS=Homo sapiens GN=CDK1 PE=1 SV=3	P06493	0	98	605.52	302	297
F7ED78	fbll1_huma trna 2 -o-methyltransferase fibrillarin-like protein 1 os=homo sapiens gn=fbll1 pe=1 sv=1	274	sp|A6NHQ2|FBLL1_HUMANrRNA/tRNA 2'-O-methyltransferase fibrillarin-like protein 1 OS=Homo sapiens GN=FBLL1 PE=1 SV=1	A6NHQ2	5.36371e-177	97	496.508	249	244
F7EDH4	naa15_humann-alpha-acetyltransferase auxiliary subunit os=homo sapiens gn=naa15 pe=1 sv=1	866	sp|Q9BXJ9|NAA15_HUMANN-alpha-acetyltransferase 15, NatA auxiliary subunit OS=Homo sapiens GN=NAA15 PE=1 SV=1	Q9BXJ9	0	99	1778.84	866	864
F7EEA8	tpr_mousenucleoprotein tpr os=mus musculus gn=tpr pe=1 sv=1	150	sp|F6ZDS4|TPR_MOUSENucleoprotein TPR OS=Mus musculus GN=Tpr PE=1 SV=1	F6ZDS4	5.06182e-53	77	184.496	150	116
F7EEY5	rl4_bovin60s ribosomal protein l4 os=bos taurus gn=rpl4 pe=2 sv=3	427	sp|Q58DW0|RL4_BOVIN60S ribosomal protein L4 OS=Bos taurus GN=RPL4 PE=2 SV=3	Q58DW0	0	87	641.343	426	374
F7EFF6	1433z_human14-3-3 protein zeta delta os=homo sapiens gn=ywhaz pe=1 sv=1	245	sp|P63104|1433Z_HUMAN14-3-3 protein zeta/delta OS=Homo sapiens GN=YWHAZ PE=1 SV=1	P63104	0	100	502.286	245	245
F7EQ78	CG050_HUMANUncharacterized protein C7orf50 OS=Homo sapiens GN=C7orf50 PE=1 SV=1	194	sp|Q9BRJ6|CG050_HUMANUncharacterized protein C7orf50 OS=Homo sapiens GN=C7orf50 PE=1 SV=1	Q9BRJ6	4.38548e-103	92	300.056	194	180
F7EQL6	plcc_human1-acyl-sn-glycerol-3-phosphate acyltransferase gamma os=homo sapiens gn=agpat3 pe=1 sv=1	318	sp|Q9NRZ7|PLCC_HUMAN1-acyl-sn-glycerol-3-phosphate acyltransferase gamma OS=Homo sapiens GN=AGPAT3 PE=1 SV=1	Q9NRZ7	0	100	649.047	318	318
F7ERK5	heat2_humanheat repeat-containing protein 2 os=homo sapiens gn=heatr2 pe=1 sv=4	657	sp|Q86Y56|HEAT2_HUMANHEAT repeat-containing protein 2 OS=Homo sapiens GN=HEATR2 PE=1 SV=4	Q86Y56	0	96	1212.98	657	634
F7ESV5	rs23_rat40s ribosomal protein s23 os=rattus norvegicus gn=rps23 pe=1 sv=3	143	sp|P62268|RS23_RAT40S ribosomal protein S23 OS=Rattus norvegicus GN=Rps23 PE=1 SV=3	P62268	6.1249e-101	100	290.812	143	143
F7ET79	ddx54_humanatp-dependent rna helicase ddx54 os=homo sapiens gn=ddx54 pe=1 sv=2	883	sp|Q8TDD1|DDX54_HUMANATP-dependent RNA helicase DDX54 OS=Homo sapiens GN=DDX54 PE=1 SV=2	Q8TDD1	0	97	1631.31	883	863
F7ETD0	atpa_pantratp synthase subunit mitochondrial os=pan troglodytes gn=atp5a1 pe=2 sv=1	553	sp|A5A6H5|ATPA_PANTRATP synthase subunit alpha, mitochondrial OS=Pan troglodytes GN=ATP5A1 PE=2 SV=1	A5A6H5	0	99	1107.05	553	549
F7EV45	vdac2_rabitvoltage-dependent anion-selective channel protein 2 os=oryctolagus cuniculus gn=vdac2 pe=2 sv=1	294	sp|P68003|VDAC2_RABITVoltage-dependent anion-selective channel protein 2 OS=Oryctolagus cuniculus GN=VDAC2 PE=2 SV=1	P68003	0	100	603.208	294	294
F7EWE3	ost48_humandolichyl-diphosphooligosaccharide--protein glycosyltransferase 48 kda subunit os=homo sapiens gn=ddost pe=1 sv=4	330	sp|P39656|OST48_HUMANDolichyl-diphosphooligosaccharide--protein glycosyltransferase 48 kDa subunit OS=Homo sapiens GN=DDOST PE=1 SV=4	P39656	0	93	590.882	330	307
F7EXX8	foxj1_humanforkhead box protein j1 os=homo sapiens gn=foxj1 pe=2 sv=3	421	sp|Q92949|FOXJ1_HUMANForkhead box protein J1 OS=Homo sapiens GN=FOXJ1 PE=2 SV=3	Q92949	0	99	845.114	421	418
F7F1M1	upp1_humanuridine phosphorylase 1 os=homo sapiens gn=upp1 pe=1 sv=1	310	sp|Q16831|UPP1_HUMANUridine phosphorylase 1 OS=Homo sapiens GN=UPP1 PE=1 SV=1	Q16831	0	99	632.484	310	307
F7F3I6	atpb_humanatp synthase subunit mitochondrial os=homo sapiens gn=atp5b pe=1 sv=3	529	sp|P06576|ATPB_HUMANATP synthase subunit beta, mitochondrial OS=Homo sapiens GN=ATP5B PE=1 SV=3	P06576	0	98	1042.34	529	521
F7F4S1	rl26l_human60s ribosomal protein l26-like 1 os=homo sapiens gn=rpl26l1 pe=1 sv=1	153	sp|Q9UNX3|RL26L_HUMAN60S ribosomal protein L26-like 1 OS=Homo sapiens GN=RPL26L1 PE=1 SV=1	Q9UNX3	1.68947e-91	97	267.314	139	136
F7FA18	nek7_humanserine threonine-protein kinase nek7 os=homo sapiens gn=nek7 pe=1 sv=1	302	sp|Q8TDX7|NEK7_HUMANSerine/threonine-protein kinase Nek7 OS=Homo sapiens GN=NEK7 PE=1 SV=1	Q8TDX7	0	99	632.869	302	301
F7FBB8	rpf2_humanribosome production factor 2 homolog os=homo sapiens gn=rpf2 pe=1 sv=2	306	sp|Q9H7B2|RPF2_HUMANRibosome production factor 2 homolog OS=Homo sapiens GN=RPF2 PE=1 SV=2	Q9H7B2	0	99	615.92	306	305
F7FBM0	titin_humantitin os=homo sapiens gn=ttn pe=1 sv=4	20568	sp|Q8WZ42|TITIN_HUMANTitin OS=Homo sapiens GN=TTN PE=1 SV=4	Q8WZ42	0	88	26374.2	15888	13999
F7FG41	ap4at_humanap-4 complex accessory subunit tepsin os=homo sapiens gn=enthd2 pe=1 sv=1	523	sp|Q96N21|AP4AT_HUMANAP-4 complex accessory subunit tepsin OS=Homo sapiens GN=ENTHD2 PE=1 SV=1	Q96N21	0	93	852.047	525	489
F7FHM0	rl4_bovin60s ribosomal protein l4 os=bos taurus gn=rpl4 pe=2 sv=3	439	sp|Q58DW0|RL4_BOVIN60S ribosomal protein L4 OS=Bos taurus GN=RPL4 PE=2 SV=3	Q58DW0	0	89	674.47	427	381
F7FJ57	asap2_humanarf-gap with sh3 ank repeat and ph domain-containing protein 2 os=homo sapiens gn=asap2 pe=1 sv=3	961	sp|O43150|ASAP2_HUMANArf-GAP with SH3 domain, ANK repeat and PH domain-containing protein 2 OS=Homo sapiens GN=ASAP2 PE=1 SV=3	O43150	0	92	1768.05	1007	932
F7FLE3	ilf3_mouseinterleukin enhancer-binding factor 3 os=mus musculus gn=ilf3 pe=1 sv=2	706	sp|Q9Z1X4|ILF3_MOUSEInterleukin enhancer-binding factor 3 OS=Mus musculus GN=Ilf3 PE=1 SV=2	Q9Z1X4	0	94	1194.49	697	656
F7FQQ4	type i cytoskeletal 18 os=homo sapiens gn=krt18 pe=1 sv=2	430	sp|P05783|K1C18_HUMANKeratin, type I cytoskeletal 18 OS=Homo sapiens GN=KRT18 PE=1 SV=2	P05783	0	99	852.818	430	426
F7FU49	zep3_humantranscription factor hivep3 os=homo sapiens gn=hivep3 pe=2 sv=1	2406	sp|Q5T1R4|ZEP3_HUMANTranscription factor HIVEP3 OS=Homo sapiens GN=HIVEP3 PE=2 SV=1	Q5T1R4	0	97	4184.02	2406	2356
F7FWQ8	rt23_human28s ribosomal protein mitochondrial os=homo sapiens gn=mrps23 pe=1 sv=2	190	sp|Q9Y3D9|RT23_HUMAN28S ribosomal protein S23, mitochondrial OS=Homo sapiens GN=MRPS23 PE=1 SV=2	Q9Y3D9	2.70167e-128	96	363.999	190	183
F7FX93	hs904_human heat shock protein hsp 90-alpha a4 os=homo sapiens gn=hsp90aa4p pe=5 sv=1	419	sp|Q58FG1|HS904_HUMANPutative heat shock protein HSP 90-alpha A4 OS=Homo sapiens GN=HSP90AA4P PE=5 SV=1	Q58FG1	0	89	687.182	417	372
F7FXA9	gbb1_ratguanine nucleotide-binding protein g g g subunit beta-1 os=rattus norvegicus gn=gnb1 pe=1 sv=4	340	sp|P54311|GBB1_RATGuanine nucleotide-binding protein G(I)/G(S)/G(T) subunit beta-1 OS=Rattus norvegicus GN=Gnb1 PE=1 SV=4	P54311	0	100	703.745	340	340
F7FZ84	rs18_rat40s ribosomal protein s18 os=rattus norvegicus gn=rps18 pe=1 sv=3	152	sp|P62271|RS18_RAT40S ribosomal protein S18 OS=Rattus norvegicus GN=Rps18 PE=1 SV=3	P62271	6.25406e-105	98	301.597	152	150
F7FZS3	fgfr3_humanfibroblast growth factor receptor 3 os=homo sapiens gn=fgfr3 pe=1 sv=1	808	sp|P22607|FGFR3_HUMANFibroblast growth factor receptor 3 OS=Homo sapiens GN=FGFR3 PE=1 SV=1	P22607	0	96	1492.25	809	777
F7G108	rab5c_ponabras-related protein rab-5c os=pongo abelii gn=rab5c pe=2 sv=1	216	sp|Q5R7L7|RAB5C_PONABRas-related protein Rab-5C OS=Pongo abelii GN=RAB5C PE=2 SV=1	Q5R7L7	5.70807e-162	100	451.44	216	216
F7G1Z3	rl3_macfa60s ribosomal protein l3 os=macaca fascicularis gn=rpl3 pe=2 sv=3	403	sp|Q4R5Q0|RL3_MACFA60S ribosomal protein L3 OS=Macaca fascicularis GN=RPL3 PE=2 SV=3	Q4R5Q0	0	97	802.742	403	393
F7G7F8	try6_human trypsin-6 os=homo sapiens gn=prss3p2 pe=5 sv=2	247	sp|Q8NHM4|TRY6_HUMANPutative trypsin-6 OS=Homo sapiens GN=PRSS3P2 PE=5 SV=2	Q8NHM4	2.60673e-164	92	459.914	247	229
F7GB84	zn879_humanzinc finger protein 879 os=homo sapiens gn=znf879 pe=2 sv=2	563	sp|B4DU55|ZN879_HUMANZinc finger protein 879 OS=Homo sapiens GN=ZNF879 PE=2 SV=2	B4DU55	0	98	1139.02	563	555
F7GC06	u2af1_humansplicing factor u2af 35 kda subunit os=homo sapiens gn=u2af1 pe=1 sv=3	240	sp|Q01081|U2AF1_HUMANSplicing factor U2AF 35 kDa subunit OS=Homo sapiens GN=U2AF1 PE=1 SV=3	Q01081	2.79249e-176	100	489.574	240	240
F7GC25	ef2_ponabelongation factor 2 os=pongo abelii gn=eef2 pe=2 sv=3	858	sp|Q5R8Z3|EF2_PONABElongation factor 2 OS=Pongo abelii GN=EEF2 PE=2 SV=3	Q5R8Z3	0	100	1776.53	858	858
F7GFH8	dhb7_human3-keto-steroid reductase os=homo sapiens gn=hsd17b7 pe=1 sv=1	118	sp|P56937|DHB7_HUMAN3-keto-steroid reductase OS=Homo sapiens GN=HSD17B7 PE=1 SV=1	P56937	2.46646e-73	76	226.098	152	117
F7GFM2	psmd6_human26s proteasome non-atpase regulatory subunit 6 os=homo sapiens gn=psmd6 pe=1 sv=1	389	sp|Q15008|PSMD6_HUMAN26S proteasome non-ATPase regulatory subunit 6 OS=Homo sapiens GN=PSMD6 PE=1 SV=1	Q15008	0	100	799.66	389	389
F7GJS4	popd1_humanblood vessel epicardial substance os=homo sapiens gn=bves pe=1 sv=1	360	sp|Q8NE79|POPD1_HUMANBlood vessel epicardial substance OS=Homo sapiens GN=BVES PE=1 SV=1	Q8NE79	0	99	745.732	360	359
F7GLR3	kc1a_mousecasein kinase i isoform alpha os=mus musculus gn=csnk1a1 pe=2 sv=2	337	sp|Q8BK63|KC1A_MOUSECasein kinase I isoform alpha OS=Mus musculus GN=Csnk1a1 PE=2 SV=2	Q8BK63	0	100	707.983	337	337
F7GM05	vmp1_ponabvacuole membrane protein 1 os=pongo abelii gn=vmp1 pe=2 sv=1	406	sp|Q5R9K4|VMP1_PONABVacuole membrane protein 1 OS=Pongo abelii GN=VMP1 PE=2 SV=1	Q5R9K4	0	99	836.254	406	404
F7GN41	vkgc_ponabvitamin k-dependent gamma-carboxylase os=pongo abelii gn=ggcx pe=2 sv=1	758	sp|Q5RF50|VKGC_PONABVitamin K-dependent gamma-carboxylase OS=Pongo abelii GN=GGCX PE=2 SV=1	Q5RF50	0	98	1457.2	758	747
F7GNB2	rl21_human60s ribosomal protein l21 os=homo sapiens gn=rpl21 pe=1 sv=2	163	sp|P46778|RL21_HUMAN60S ribosomal protein L21 OS=Homo sapiens GN=RPL21 PE=1 SV=2	P46778	8.06189e-116	100	329.717	160	160
F7GNG8	rl4_human60s ribosomal protein l4 os=homo sapiens gn=rpl4 pe=1 sv=5	333	sp|P36578|RL4_HUMAN60S ribosomal protein L4 OS=Homo sapiens GN=RPL4 PE=1 SV=5	P36578	0	99	664.455	333	332
F7GRH3	txtp_humantricarboxylate transport mitochondrial os=homo sapiens gn=slc25a1 pe=1 sv=2	311	sp|P53007|TXTP_HUMANTricarboxylate transport protein, mitochondrial OS=Homo sapiens GN=SLC25A1 PE=1 SV=2	P53007	0	99	638.262	311	310
F7GRR3	ef1d_macfaelongation factor 1-delta os=macaca fascicularis gn=eef1d pe=2 sv=2	281	sp|Q4R3D4|EF1D_MACFAElongation factor 1-delta OS=Macaca fascicularis GN=EEF1D PE=2 SV=2	Q4R3D4	0	100	575.089	281	281
F7GRR7	ef1d_macfaelongation factor 1-delta os=macaca fascicularis gn=eef1d pe=2 sv=2	311	sp|Q4R3D4|EF1D_MACFAElongation factor 1-delta OS=Macaca fascicularis GN=EEF1D PE=2 SV=2	Q4R3D4	0	100	574.318	281	281
F7GRR9	ef1d_macfaelongation factor 1-delta os=macaca fascicularis gn=eef1d pe=2 sv=2	287	sp|Q4R3D4|EF1D_MACFAElongation factor 1-delta OS=Macaca fascicularis GN=EEF1D PE=2 SV=2	Q4R3D4	7.77477e-176	91	492.271	281	257
F7GSG0	qcr1_humancytochrome b-c1 complex subunit mitochondrial os=homo sapiens gn=uqcrc1 pe=1 sv=3	480	sp|P31930|QCR1_HUMANCytochrome b-c1 complex subunit 1, mitochondrial OS=Homo sapiens GN=UQCRC1 PE=1 SV=3	P31930	0	98	984.556	480	474
F7GSS5	h90b3_human heat shock protein hsp 90-beta-3 os=homo sapiens gn=hsp90ab3p pe=5 sv=1	597	sp|Q58FF7|H90B3_HUMANPutative heat shock protein HSP 90-beta-3 OS=Homo sapiens GN=HSP90AB3P PE=5 SV=1	Q58FF7	0	97	1021.92	597	584
F7GST0	hs90b_horseheat shock protein hsp 90-beta os=equus caballus gn=hsp90ab1 pe=2 sv=3	734	sp|Q9GKX8|HS90B_HORSEHeat shock protein HSP 90-beta OS=Equus caballus GN=HSP90AB1 PE=2 SV=3	Q9GKX8	0	100	1450.65	709	709
F7GTH1	pigb_humangpi mannosyltransferase 3 os=homo sapiens gn=pigb pe=2 sv=1	560	sp|Q92521|PIGB_HUMANGPI mannosyltransferase 3 OS=Homo sapiens GN=PIGB PE=2 SV=1	Q92521	0	95	1048.88	553	530
F7GU93	echd1_humanethylmalonyl- decarboxylase os=homo sapiens gn=echdc1 pe=1 sv=2	307	sp|Q9NTX5|ECHD1_HUMANEthylmalonyl-CoA decarboxylase OS=Homo sapiens GN=ECHDC1 PE=1 SV=2	Q9NTX5	0	99	611.683	307	305
F7GUA1	adt2_humanadp atp translocase 2 os=homo sapiens gn=slc25a5 pe=1 sv=7	298	sp|P05141|ADT2_HUMANADP/ATP translocase 2 OS=Homo sapiens GN=SLC25A5 PE=1 SV=7	P05141	0	99	607.06	298	297
F7GUD3	fer_humantyrosine-protein kinase fer os=homo sapiens gn=fer pe=1 sv=2	823	sp|P16591|FER_HUMANTyrosine-protein kinase Fer OS=Homo sapiens GN=FER PE=1 SV=2	P16591	0	96	1602.42	823	794
F7GV16	ef1a1_rabitelongation factor 1-alpha 1 os=oryctolagus cuniculus gn=eef1a1 pe=1 sv=1	350	sp|P68105|EF1A1_RABITElongation factor 1-alpha 1 OS=Oryctolagus cuniculus GN=EEF1A1 PE=1 SV=1	P68105	0	99	711.449	347	346
F7GV47	rs24_ponab40s ribosomal protein s24 os=pongo abelii gn=rps24 pe=2 sv=1	130	sp|Q5RAQ8|RS24_PONAB40S ribosomal protein S24 OS=Pongo abelii GN=RPS24 PE=2 SV=1	Q5RAQ8	9.32562e-91	100	263.848	130	130
F7GVZ3	rl8_rat60s ribosomal protein l8 os=rattus norvegicus gn=rpl8 pe=2 sv=2	244	sp|P62919|RL8_RAT60S ribosomal protein L8 OS=Rattus norvegicus GN=Rpl8 PE=2 SV=2	P62919	6.45039e-137	87	390.578	253	222
F7GW57	tbb4b_mousetubulin beta-4b chain os=mus musculus gn=tubb4b pe=1 sv=1	445	sp|P68372|TBB4B_MOUSETubulin beta-4B chain OS=Mus musculus GN=Tubb4b PE=1 SV=1	P68372	0	100	936.406	445	445
F7GY36	tba1b_mousetubulin alpha-1b chain os=mus musculus gn=tuba1b pe=1 sv=2	451	sp|P05213|TBA1B_MOUSETubulin alpha-1B chain OS=Mus musculus GN=Tuba1b PE=1 SV=2	P05213	0	100	945.266	451	451
F7GYH7	acoc_humancytoplasmic aconitate hydratase os=homo sapiens gn=aco1 pe=1 sv=3	889	sp|P21399|ACOC_HUMANCytoplasmic aconitate hydratase OS=Homo sapiens GN=ACO1 PE=1 SV=3	P21399	0	99	1825.06	889	885
F7GYJ9	rl14_human60s ribosomal protein l14 os=homo sapiens gn=rpl14 pe=1 sv=4	212	sp|P50914|RL14_HUMAN60S ribosomal protein L14 OS=Homo sapiens GN=RPL14 PE=1 SV=4	P50914	5.62656e-138	96	390.193	215	208
F7GZY5	syq_humanglutamine--trna ligase os=homo sapiens gn=qars pe=1 sv=1	775	sp|P47897|SYQ_HUMANGlutamine--tRNA ligase OS=Homo sapiens GN=QARS PE=1 SV=1	P47897	0	98	1584.31	775	767
F7H0C7	anxa2_ponabannexin a2 os=pongo abelii gn=anxa2 pe=2 sv=1	339	sp|Q5R5A0|ANXA2_PONABAnnexin A2 OS=Pongo abelii GN=ANXA2 PE=2 SV=1	Q5R5A0	0	100	694.886	339	339
F7H0W4	type i cytoskeletal 18 os=homo sapiens gn=krt18 pe=1 sv=2	430	sp|P05783|K1C18_HUMANKeratin, type I cytoskeletal 18 OS=Homo sapiens GN=KRT18 PE=1 SV=2	P05783	0	95	807.749	430	412
F7H259	scmc1_humancalcium-binding mitochondrial carrier protein s -1 os=homo sapiens gn=slc25a24 pe=1 sv=2	477	sp|Q6NUK1|SCMC1_HUMANCalcium-binding mitochondrial carrier protein SCaMC-1 OS=Homo sapiens GN=SLC25A24 PE=1 SV=2	Q6NUK1	0	99	974.156	477	474
F7H2B1	m2om_humanmitochondrial 2-oxoglutarate malate carrier protein os=homo sapiens gn=slc25a11 pe=1 sv=3	314	sp|Q02978|M2OM_HUMANMitochondrial 2-oxoglutarate/malate carrier protein OS=Homo sapiens GN=SLC25A11 PE=1 SV=3	Q02978	0	100	637.106	314	314
F7H2D3	odpb_ponabpyruvate dehydrogenase e1 component subunit mitochondrial os=pongo abelii gn=pdhb pe=2 sv=1	317	sp|Q5RE79|ODPB_PONABPyruvate dehydrogenase E1 component subunit beta, mitochondrial OS=Pongo abelii GN=PDHB PE=2 SV=1	Q5RE79	0	100	657.907	317	317
F7H2G1	rs7_rat40s ribosomal protein s7 os=rattus norvegicus gn=rps7 pe=1 sv=1	194	sp|P62083|RS7_RAT40S ribosomal protein S7 OS=Rattus norvegicus GN=Rps7 PE=1 SV=1	P62083	1.49838e-137	100	387.497	194	194
F7H2H1	tmm33_humantransmembrane protein 33 os=homo sapiens gn=tmem33 pe=1 sv=2	247	sp|P57088|TMM33_HUMANTransmembrane protein 33 OS=Homo sapiens GN=TMEM33 PE=1 SV=2	P57088	1.4429e-180	100	501.13	247	247
F7H3P3	rcn1_humanreticulocalbin-1 os=homo sapiens gn=rcn1 pe=1 sv=1	246	sp|Q15293|RCN1_HUMANReticulocalbin-1 OS=Homo sapiens GN=RCN1 PE=1 SV=1	Q15293	4.4514e-180	100	503.056	246	246
F7H3Z1	-dienoyl- mitochondrial os=homo sapiens gn=decr1 pe=1 sv=1	335	sp|Q16698|DECR_HUMAN2,4-dienoyl-CoA reductase, mitochondrial OS=Homo sapiens GN=DECR1 PE=1 SV=1	Q16698	0	97	639.802	335	328
F7H7I7	pon2_humanserum paraoxonase arylesterase 2 os=homo sapiens gn=pon2 pe=1 sv=3	375	sp|Q15165|PON2_HUMANSerum paraoxonase/arylesterase 2 OS=Homo sapiens GN=PON2 PE=1 SV=3	Q15165	0	99	709.138	354	351
F7H853	vps52_humanvacuolar protein sorting-associated protein 52 homolog os=homo sapiens gn=vps52 pe=1 sv=1	723	sp|Q8N1B4|VPS52_HUMANVacuolar protein sorting-associated protein 52 homolog OS=Homo sapiens GN=VPS52 PE=1 SV=1	Q8N1B4	0	99	1471.83	723	720
F7HAC6	hkdc1_human hexokinase hkdc1 os=homo sapiens gn=hkdc1 pe=1 sv=3	917	sp|Q2TB90|HKDC1_HUMANPutative hexokinase HKDC1 OS=Homo sapiens GN=HKDC1 PE=1 SV=3	Q2TB90	0	99	1867.05	917	913
F7HAN9	h14_humanhistone os=homo sapiens gn=hist1h1e pe=1 sv=2	219	sp|P10412|H14_HUMANHistone H1.4 OS=Homo sapiens GN=HIST1H1E PE=1 SV=2	P10412	5.09205e-126	99	360.533	219	218
F7HAS6	h13_humanhistone os=homo sapiens gn=hist1h1d pe=1 sv=2	213	sp|P16402|H13_HUMANHistone H1.3 OS=Homo sapiens GN=HIST1H1D PE=1 SV=2	P16402	2.81024e-51	85	169.474	148	127
F7HBZ3	lrc59_humanleucine-rich repeat-containing protein 59 os=homo sapiens gn=lrrc59 pe=1 sv=1	225	sp|Q96AG4|LRC59_HUMANLeucine-rich repeat-containing protein 59 OS=Homo sapiens GN=LRRC59 PE=1 SV=1	Q96AG4	1.38671e-156	100	441.81	225	225
F7HC59	rl7a_rat60s ribosomal protein l7a os=rattus norvegicus gn=rpl7a pe=1 sv=2	264	sp|P62425|RL7A_RAT60S ribosomal protein L7a OS=Rattus norvegicus GN=Rpl7a PE=1 SV=2	P62425	1.08332e-170	96	477.633	251	241
F7HCZ6	emc8_humaner membrane protein complex subunit 8 os=homo sapiens gn=emc8 pe=1 sv=1	210	sp|O43402|EMC8_HUMANER membrane protein complex subunit 8 OS=Homo sapiens GN=EMC8 PE=1 SV=1	O43402	1.702e-158	100	442.195	210	210
F7HD92	spcs2_macfasignal peptidase complex subunit 2 os=macaca fascicularis gn=spcs2 pe=2 sv=1	226	sp|Q4R512|SPCS2_MACFASignal peptidase complex subunit 2 OS=Macaca fascicularis GN=SPCS2 PE=2 SV=1	Q4R512	4.1334e-166	99	462.611	226	225
F7HE86	at1a1_humansodium potassium-transporting atpase subunit alpha-1 os=homo sapiens gn=atp1a1 pe=1 sv=1	1023	sp|P05023|AT1A1_HUMANSodium/potassium-transporting ATPase subunit alpha-1 OS=Homo sapiens GN=ATP1A1 PE=1 SV=1	P05023	0	100	2112.81	1023	1023
F7HE98	eif3g_humaneukaryotic translation initiation factor 3 subunit g os=homo sapiens gn=eif3g pe=1 sv=2	320	sp|O75821|EIF3G_HUMANEukaryotic translation initiation factor 3 subunit G OS=Homo sapiens GN=EIF3G PE=1 SV=2	O75821	0	100	660.603	320	320
F7HF80	srsf6_humanserine arginine-rich splicing factor 6 os=homo sapiens gn=srsf6 pe=1 sv=2	338	sp|Q13247|SRSF6_HUMANSerine/arginine-rich splicing factor 6 OS=Homo sapiens GN=SRSF6 PE=1 SV=2	Q13247	3.90786e-103	88	311.612	325	286
F7HFI5	scam3_humansecretory carrier-associated membrane protein 3 os=homo sapiens gn=scamp3 pe=1 sv=3	321	sp|O14828|SCAM3_HUMANSecretory carrier-associated membrane protein 3 OS=Homo sapiens GN=SCAMP3 PE=1 SV=3	O14828	0	89	511.916	347	309
F7HGD2	ilf2_ponabinterleukin enhancer-binding factor 2 os=pongo abelii gn=ilf2 pe=2 sv=1	390	sp|Q5RFJ1|ILF2_PONABInterleukin enhancer-binding factor 2 OS=Pongo abelii GN=ILF2 PE=2 SV=1	Q5RFJ1	0	100	801.201	390	390
F7HGS9	zn879_humanzinc finger protein 879 os=homo sapiens gn=znf879 pe=2 sv=2	532	sp|B4DU55|ZN879_HUMANZinc finger protein 879 OS=Homo sapiens GN=ZNF879 PE=2 SV=2	B4DU55	0	95	1064.68	552	525
F7HII5	type ii cytoskeletal 6a os=homo sapiens gn=krt6a pe=1 sv=3	564	sp|P02538|K2C6A_HUMANKeratin, type II cytoskeletal 6A OS=Homo sapiens GN=KRT6A PE=1 SV=3	P02538	0	99	1122.84	564	562
F7HIJ0	znt7_humanzinc transporter 7 os=homo sapiens gn=slc30a7 pe=2 sv=1	109	sp|Q8NEW0|ZNT7_HUMANZinc transporter 7 OS=Homo sapiens GN=SLC30A7 PE=2 SV=1	Q8NEW0	1.69174e-67	100	211.846	98	98
F7HIV3	pm34_humanperoxisomal membrane protein pmp34 os=homo sapiens gn=slc25a17 pe=1 sv=1	307	sp|O43808|PM34_HUMANPeroxisomal membrane protein PMP34 OS=Homo sapiens GN=SLC25A17 PE=1 SV=1	O43808	0	99	619.387	307	305
F7HIX4	rl23a_human60s ribosomal protein l23a os=homo sapiens gn=rpl23a pe=1 sv=1	156	sp|P62750|RL23A_HUMAN60S ribosomal protein L23a OS=Homo sapiens GN=RPL23A PE=1 SV=1	P62750	1.39772e-106	100	305.834	156	156
F7HJJ8	aortic smooth muscle os=mus musculus gn=acta2 pe=1 sv=1	377	sp|P62737|ACTA_MOUSEActin, aortic smooth muscle OS=Mus musculus GN=Acta2 PE=1 SV=1	P62737	0	100	790.415	377	377
F7HJM2	mlec_humanmalectin os=homo sapiens gn=mlec pe=1 sv=1	291	sp|Q14165|MLEC_HUMANMalectin OS=Homo sapiens GN=MLEC PE=1 SV=1	Q14165	0	99	513.072	292	290
F7HJP4	dhb7_human3-keto-steroid reductase os=homo sapiens gn=hsd17b7 pe=1 sv=1	221	sp|P56937|DHB7_HUMAN3-keto-steroid reductase OS=Homo sapiens GN=HSD17B7 PE=1 SV=1	P56937	5.39068e-121	89	352.443	211	188
F7HJP6	dhb7_human3-keto-steroid reductase os=homo sapiens gn=hsd17b7 pe=1 sv=1	260	sp|P56937|DHB7_HUMAN3-keto-steroid reductase OS=Homo sapiens GN=HSD17B7 PE=1 SV=1	P56937	4.04345e-120	89	351.673	211	188
F7HJR8	dyh10_humandynein heavy chain axonemal os=homo sapiens gn=dnah10 pe=1 sv=4	818	sp|Q8IVF4|DYH10_HUMANDynein heavy chain 10, axonemal OS=Homo sapiens GN=DNAH10 PE=1 SV=4	Q8IVF4	0	97	1542.71	822	798
F7HJU7	crel1_humancysteine-rich with egf-like domain protein 1 os=homo sapiens gn=creld1 pe=1 sv=3	420	sp|Q96HD1|CREL1_HUMANCysteine-rich with EGF-like domain protein 1 OS=Homo sapiens GN=CRELD1 PE=1 SV=3	Q96HD1	0	98	775.393	420	415
F7HK11	pygb_humanglycogen brain form os=homo sapiens gn=pygb pe=1 sv=5	843	sp|P11216|PYGB_HUMANGlycogen phosphorylase, brain form OS=Homo sapiens GN=PYGB PE=1 SV=5	P11216	0	99	1747.25	843	840
F7HLX2	phb_humanprohibitin os=homo sapiens gn=phb pe=1 sv=1	272	sp|P35232|PHB_HUMANProhibitin OS=Homo sapiens GN=PHB PE=1 SV=1	P35232	0	100	547.354	272	272
F7HMH5	mfs10_humanmajor facilitator superfamily domain-containing protein 10 os=homo sapiens gn=mfsd10 pe=2 sv=1	388	sp|Q14728|MFS10_HUMANMajor facilitator superfamily domain-containing protein 10 OS=Homo sapiens GN=MFSD10 PE=2 SV=1	Q14728	0	98	649.432	380	375
F7HMX1	psde_human26s proteasome non-atpase regulatory subunit 14 os=homo sapiens gn=psmd14 pe=1 sv=1	310	sp|O00487|PSDE_HUMAN26S proteasome non-ATPase regulatory subunit 14 OS=Homo sapiens GN=PSMD14 PE=1 SV=1	O00487	0	100	644.425	310	310
F7HNZ0	rs5_human40s ribosomal protein s5 os=homo sapiens gn=rps5 pe=1 sv=4	204	sp|P46782|RS5_HUMAN40S ribosomal protein S5 OS=Homo sapiens GN=RPS5 PE=1 SV=4	P46782	1.21231e-151	100	424.091	204	204
F7HP19	stom_humanerythrocyte band 7 integral membrane protein os=homo sapiens gn=stom pe=1 sv=3	288	sp|P27105|STOM_HUMANErythrocyte band 7 integral membrane protein OS=Homo sapiens GN=STOM PE=1 SV=3	P27105	0	99	587.8	288	286
F7HQ35	rs25_human40s ribosomal protein s25 os=homo sapiens gn=rps25 pe=1 sv=1	125	sp|P62851|RS25_HUMAN40S ribosomal protein S25 OS=Homo sapiens GN=RPS25 PE=1 SV=1	P62851	9.46286e-84	100	245.743	125	125
F7HR57	h13_humanhistone os=homo sapiens gn=hist1h1d pe=1 sv=2	221	sp|P16402|H13_HUMANHistone H1.3 OS=Homo sapiens GN=HIST1H1D PE=1 SV=2	P16402	5.8458e-61	96	194.897	182	175
F7HRD5	roa1_pantrheterogeneous nuclear ribonucleoprotein a1 os=pan troglodytes gn=hnrnpa1 pe=2 sv=1	267	sp|A5A6H4|ROA1_PANTRHeterogeneous nuclear ribonucleoprotein A1 OS=Pan troglodytes GN=HNRNPA1 PE=2 SV=1	A5A6H4	6.63136e-137	100	394.045	189	189
F7HS29	tim44_humanmitochondrial import inner membrane translocase subunit tim44 os=homo sapiens gn=timm44 pe=1 sv=2	415	sp|O43615|TIM44_HUMANMitochondrial import inner membrane translocase subunit TIM44 OS=Homo sapiens GN=TIMM44 PE=1 SV=2	O43615	0	99	836.639	415	414
F7HSB5	wdr82_mousewd repeat-containing protein 82 os=mus musculus gn=wdr82 pe=1 sv=1	313	sp|Q8BFQ4|WDR82_MOUSEWD repeat-containing protein 82 OS=Mus musculus GN=Wdr82 PE=1 SV=1	Q8BFQ4	0	100	650.973	313	313
F7HSJ3	ap3m1_ponabap-3 complex subunit mu-1 os=pongo abelii gn=ap3m1 pe=2 sv=1	418	sp|Q5R478|AP3M1_PONABAP-3 complex subunit mu-1 OS=Pongo abelii GN=AP3M1 PE=2 SV=1	Q5R478	0	99	858.21	418	417
F7HT55	roa1_pantrheterogeneous nuclear ribonucleoprotein a1 os=pan troglodytes gn=hnrnpa1 pe=2 sv=1	372	sp|A5A6H4|ROA1_PANTRHeterogeneous nuclear ribonucleoprotein A1 OS=Pan troglodytes GN=HNRNPA1 PE=2 SV=1	A5A6H4	1.53224e-144	81	417.927	370	301
F7HU19	kv401_humanig kappa chain v-iv region os=homo sapiens gn=igkv4-1 pe=4 sv=1	168	sp|P06312|KV401_HUMANIg kappa chain V-IV region (Fragment) OS=Homo sapiens GN=IGKV4-1 PE=4 SV=1	P06312	1.82683e-77	95	231.491	121	116
F7HU50	tba1b_mousetubulin alpha-1b chain os=mus musculus gn=tuba1b pe=1 sv=2	416	sp|P05213|TBA1B_MOUSETubulin alpha-1B chain OS=Mus musculus GN=Tuba1b PE=1 SV=2	P05213	0	100	869.381	416	416
G7MDW9	scam3_humansecretory carrier-associated membrane protein 3 os=homo sapiens gn=scamp3 pe=1 sv=3	303	sp|O14828|SCAM3_HUMANSecretory carrier-associated membrane protein 3 OS=Homo sapiens GN=SCAMP3 PE=1 SV=3	O14828	5.05656e-160	86	455.292	347	300
G7MEB9	dhb7_human3-keto-steroid reductase os=homo sapiens gn=hsd17b7 pe=1 sv=1	341	sp|P56937|DHB7_HUMAN3-keto-steroid reductase OS=Homo sapiens GN=HSD17B7 PE=1 SV=1	P56937	0	98	685.641	341	336
G7MFE4	rfwd2_humane3 ubiquitin-protein ligase rfwd2 os=homo sapiens gn=rfwd2 pe=1 sv=1	620	sp|Q8NHY2|RFWD2_HUMANE3 ubiquitin-protein ligase RFWD2 OS=Homo sapiens GN=RFWD2 PE=1 SV=1	Q8NHY2	0	95	1229.16	620	594
G7MFK3	hnrpu_mouseheterogeneous nuclear ribonucleoprotein u os=mus musculus gn=hnrnpu pe=1 sv=1	711	sp|Q8VEK3|HNRPU_MOUSEHeterogeneous nuclear ribonucleoprotein U OS=Mus musculus GN=Hnrnpu PE=1 SV=1	Q8VEK3	0	89	1198.34	766	689
G7MFT3	mfs10_humanmajor facilitator superfamily domain-containing protein 10 os=homo sapiens gn=mfsd10 pe=2 sv=1	455	sp|Q14728|MFS10_HUMANMajor facilitator superfamily domain-containing protein 10 OS=Homo sapiens GN=MFSD10 PE=2 SV=1	Q14728	0	98	754.977	447	440
G7MGC0	zep3_humantranscription factor hivep3 os=homo sapiens gn=hivep3 pe=2 sv=1	2406	sp|Q5T1R4|ZEP3_HUMANTranscription factor HIVEP3 OS=Homo sapiens GN=HIVEP3 PE=2 SV=1	Q5T1R4	0	97	4177.86	2406	2355
G7MHE2	ost48_humandolichyl-diphosphooligosaccharide--protein glycosyltransferase 48 kda subunit os=homo sapiens gn=ddost pe=1 sv=4	455	sp|P39656|OST48_HUMANDolichyl-diphosphooligosaccharide--protein glycosyltransferase 48 kDa subunit OS=Homo sapiens GN=DDOST PE=1 SV=4	P39656	0	99	924.465	455	451
G7MHN3	myom3_humanmyomesin-3 os=homo sapiens gn=myom3 pe=2 sv=1	1440	sp|Q5VTT5|MYOM3_HUMANMyomesin-3 OS=Homo sapiens GN=MYOM3 PE=2 SV=1	Q5VTT5	0	97	2764.18	1440	1411
G7MI10	srsf4_humanserine arginine-rich splicing factor 4 os=homo sapiens gn=srsf4 pe=1 sv=2	477	sp|Q08170|SRSF4_HUMANSerine/arginine-rich splicing factor 4 OS=Homo sapiens GN=SRSF4 PE=1 SV=2	Q08170	0	99	871.692	477	475
G7MI26	rl5_human60s ribosomal protein l5 os=homo sapiens gn=rpl5 pe=1 sv=3	297	sp|P46777|RL5_HUMAN60S ribosomal protein L5 OS=Homo sapiens GN=RPL5 PE=1 SV=3	P46777	0	100	615.15	297	297
G7MIZ4	rl14_human60s ribosomal protein l14 os=homo sapiens gn=rpl14 pe=1 sv=4	212	sp|P50914|RL14_HUMAN60S ribosomal protein L14 OS=Homo sapiens GN=RPL14 PE=1 SV=4	P50914	3.08446e-138	98	390.963	214	210
G7MJ54	psmd2_human26s proteasome non-atpase regulatory subunit 2 os=homo sapiens gn=psmd2 pe=1 sv=3	883	sp|Q13200|PSMD2_HUMAN26S proteasome non-ATPase regulatory subunit 2 OS=Homo sapiens GN=PSMD2 PE=1 SV=3	Q13200	0	99	1810.81	883	881
G7MJW9	tbcd5_humantbc1 domain family member 5 os=homo sapiens gn=tbc1d5 pe=1 sv=1	819	sp|Q92609|TBCD5_HUMANTBC1 domain family member 5 OS=Homo sapiens GN=TBC1D5 PE=1 SV=1	Q92609	0	96	1486.47	819	789
G7MK26	rl24_rat60s ribosomal protein l24 os=rattus norvegicus gn=rpl24 pe=2 sv=1	157	sp|P83732|RL24_RAT60S ribosomal protein L24 OS=Rattus norvegicus GN=Rpl24 PE=2 SV=1	P83732	4.68706e-110	100	315.079	157	157
G7MKR4	emc3_ponaber membrane protein complex subunit 3 os=pongo abelii gn=emc3 pe=2 sv=3	261	sp|Q5R7C1|EMC3_PONABER membrane protein complex subunit 3 OS=Pongo abelii GN=EMC3 PE=2 SV=3	Q5R7C1	0	100	538.88	261	261
G7MLF7	gli3_pantrtranscriptional activator gli3 os=pan troglodytes gn=gli3 pe=2 sv=1	1365	sp|Q5IS56|GLI3_PANTRTranscriptional activator GLI3 OS=Pan troglodytes GN=GLI3 PE=2 SV=1	Q5IS56	0	99	1371.68	692	686
G7MLX8	stea2_humanmetalloreductase steap2 os=homo sapiens gn=steap2 pe=1 sv=3	490	sp|Q8NFT2|STEA2_HUMANMetalloreductase STEAP2 OS=Homo sapiens GN=STEAP2 PE=1 SV=3	Q8NFT2	0	99	999.964	490	489
G7MM07	katl2_humankatanin p60 atpase-containing subunit a-like 2 os=homo sapiens gn=katnal2 pe=1 sv=3	466	sp|Q8IYT4|KATL2_HUMANKatanin p60 ATPase-containing subunit A-like 2 OS=Homo sapiens GN=KATNAL2 PE=1 SV=3	Q8IYT4	0	98	942.954	466	458
G7MMI0	plcc_human1-acyl-sn-glycerol-3-phosphate acyltransferase gamma os=homo sapiens gn=agpat3 pe=1 sv=1	376	sp|Q9NRZ7|PLCC_HUMAN1-acyl-sn-glycerol-3-phosphate acyltransferase gamma OS=Homo sapiens GN=AGPAT3 PE=1 SV=1	Q9NRZ7	0	98	757.288	376	372
G7MQI4	ssra_ponabtranslocon-associated protein subunit alpha os=pongo abelii gn=ssr1 pe=2 sv=1	298	sp|Q5R4X4|SSRA_PONABTranslocon-associated protein subunit alpha OS=Pongo abelii GN=SSR1 PE=2 SV=1	Q5R4X4	0	98	521.161	278	274
G7MR21	h13_humanhistone os=homo sapiens gn=hist1h1d pe=1 sv=2	213	sp|P16402|H13_HUMANHistone H1.3 OS=Homo sapiens GN=HIST1H1D PE=1 SV=2	P16402	2.12599e-51	85	169.859	148	127
G7MSZ8	anxa3_humanannexin a3 os=homo sapiens gn=anxa3 pe=1 sv=3	323	sp|P12429|ANXA3_HUMANAnnexin A3 OS=Homo sapiens GN=ANXA3 PE=1 SV=3	P12429	0	99	646.351	323	320
G7MT12	scrb2_humanlysosome membrane protein 2 os=homo sapiens gn=scarb2 pe=1 sv=2	478	sp|Q14108|SCRB2_HUMANLysosome membrane protein 2 OS=Homo sapiens GN=SCARB2 PE=1 SV=2	Q14108	0	99	982.63	478	477
G7MTA6	tm165_humantransmembrane protein 165 os=homo sapiens gn=tmem165 pe=1 sv=1	257	sp|Q9HC07|TM165_HUMANTransmembrane protein 165 OS=Homo sapiens GN=TMEM165 PE=1 SV=1	Q9HC07	0	100	520.776	257	257
G7MTB2	rl14_human60s ribosomal protein l14 os=homo sapiens gn=rpl14 pe=1 sv=4	212	sp|P50914|RL14_HUMAN60S ribosomal protein L14 OS=Homo sapiens GN=RPL14 PE=1 SV=4	P50914	2.15805e-137	96	389.037	215	208
G7MTR3	gpx8_humanprobable glutathione peroxidase 8 os=homo sapiens gn=gpx8 pe=1 sv=2	209	sp|Q8TED1|GPX8_HUMANProbable glutathione peroxidase 8 OS=Homo sapiens GN=GPX8 PE=1 SV=2	Q8TED1	1.21847e-140	99	396.741	209	208
G7MUI3	zn879_humanzinc finger protein 879 os=homo sapiens gn=znf879 pe=2 sv=2	563	sp|B4DU55|ZN879_HUMANZinc finger protein 879 OS=Homo sapiens GN=ZNF879 PE=2 SV=2	B4DU55	0	98	1136.71	563	554
G7MVL2	kc1a_mousecasein kinase i isoform alpha os=mus musculus gn=csnk1a1 pe=2 sv=2	364	sp|Q8BK63|KC1A_MOUSECasein kinase I isoform alpha OS=Mus musculus GN=Csnk1a1 PE=2 SV=2	Q8BK63	0	92	687.567	364	335
G7MVV0	fbll1_huma trna 2 -o-methyltransferase fibrillarin-like protein 1 os=homo sapiens gn=fbll1 pe=1 sv=1	274	sp|A6NHQ2|FBLL1_HUMANrRNA/tRNA 2'-O-methyltransferase fibrillarin-like protein 1 OS=Homo sapiens GN=FBLL1 PE=1 SV=1	A6NHQ2	0	100	511.916	250	250
G7MWZ8	ubr1_humane3 ubiquitin-protein ligase ubr1 os=homo sapiens gn=ubr1 pe=1 sv=1	1749	sp|Q8IWV7|UBR1_HUMANE3 ubiquitin-protein ligase UBR1 OS=Homo sapiens GN=UBR1 PE=1 SV=1	Q8IWV7	0	99	3603.14	1749	1737
G7MXC1	tgm1_humanprotein-glutamine gamma-glutamyltransferase k os=homo sapiens gn=tgm1 pe=1 sv=4	828	sp|P22735|TGM1_HUMANProtein-glutamine gamma-glutamyltransferase K OS=Homo sapiens GN=TGM1 PE=1 SV=4	P22735	0	97	1570.06	828	807
G7MXV9	rl4_human60s ribosomal protein l4 os=homo sapiens gn=rpl4 pe=1 sv=5	426	sp|P36578|RL4_HUMAN60S ribosomal protein L4 OS=Homo sapiens GN=RPL4 PE=1 SV=5	P36578	0	98	845.114	426	420
G7MY02	CN105_HUMANUncharacterized protein C14orf105 OS=Homo sapiens GN=C14orf105 PE=2 SV=2	296	sp|Q9NVL8|CN105_HUMANUncharacterized protein C14orf105 OS=Homo sapiens GN=C14orf105 PE=2 SV=2	Q9NVL8	0	96	553.132	296	285
G7MYQ5	sc11a_ponabsignal peptidase complex catalytic subunit sec11a os=pongo abelii gn=sec11a pe=2 sv=1	179	sp|Q5R9C7|SC11A_PONABSignal peptidase complex catalytic subunit SEC11A OS=Pongo abelii GN=SEC11A PE=2 SV=1	Q5R9C7	5.71732e-128	100	362.073	179	179
G7MZN5	ralyl_humanrna-binding raly-like protein os=homo sapiens gn=ralyl pe=1 sv=2	105	sp|Q86SE5|RALYL_HUMANRNA-binding Raly-like protein OS=Homo sapiens GN=RALYL PE=1 SV=2	Q86SE5	2.95723e-57	100	182.57	87	87
G7N088	ef1d_macfaelongation factor 1-delta os=macaca fascicularis gn=eef1d pe=2 sv=2	647	sp|Q4R3D4|EF1D_MACFAElongation factor 1-delta OS=Macaca fascicularis GN=EEF1D PE=2 SV=2	Q4R3D4	0	98	562.762	281	278
G7N0D2	rl8_rat60s ribosomal protein l8 os=rattus norvegicus gn=rpl8 pe=2 sv=2	257	sp|P62919|RL8_RAT60S ribosomal protein L8 OS=Rattus norvegicus GN=Rpl8 PE=2 SV=2	P62919	0	100	517.694	257	257
G7N0Y5	sfxn3_humansideroflexin-3 os=homo sapiens gn=sfxn3 pe=1 sv=2	327	sp|Q9BWM7|SFXN3_HUMANSideroflexin-3 OS=Homo sapiens GN=SFXN3 PE=1 SV=2	Q9BWM7	0	94	605.52	326	308
G7N101	nolc1_humannucleolar and coiled-body phosphoprotein 1 os=homo sapiens gn=nolc1 pe=1 sv=2	731	sp|Q14978|NOLC1_HUMANNucleolar and coiled-body phosphoprotein 1 OS=Homo sapiens GN=NOLC1 PE=1 SV=2	Q14978	0	90	731.865	711	642
G7N138	rab1a_ratras-related protein rab-1a os=rattus norvegicus gn=rab1a pe=1 sv=3	205	sp|Q6NYB7|RAB1A_RATRas-related protein Rab-1A OS=Rattus norvegicus GN=Rab1A PE=1 SV=3	Q6NYB7	3.63698e-152	100	425.631	205	205
G7N1B7	acdsb_humanshort branched chain specific acyl- mitochondrial os=homo sapiens gn=acadsb pe=1 sv=1	432	sp|P45954|ACDSB_HUMANShort/branched chain specific acyl-CoA dehydrogenase, mitochondrial OS=Homo sapiens GN=ACADSB PE=1 SV=1	P45954	0	98	843.188	432	427
G7N265	dnjc9_human homolog subfamily c member 9 os=homo sapiens gn=dnajc9 pe=1 sv=1	259	sp|Q8WXX5|DNJC9_HUMANDnaJ homolog subfamily C member 9 OS=Homo sapiens GN=DNAJC9 PE=1 SV=1	Q8WXX5	1.97265e-175	99	489.189	243	242
G7N293	sar1a_ponabgtp-binding protein sar1a os=pongo abelii gn=sar1a pe=2 sv=1	198	sp|Q5R548|SAR1A_PONABGTP-binding protein SAR1a OS=Pongo abelii GN=SAR1A PE=2 SV=1	Q5R548	9.26187e-146	100	408.683	198	198
G7N2A4	hkdc1_human hexokinase hkdc1 os=homo sapiens gn=hkdc1 pe=1 sv=3	917	sp|Q2TB90|HKDC1_HUMANPutative hexokinase HKDC1 OS=Homo sapiens GN=HKDC1 PE=1 SV=3	Q2TB90	0	99	1865.51	917	913
G7N2W8	pcna_humanproliferating cell nuclear antigen os=homo sapiens gn=pcna pe=1 sv=1	261	sp|P12004|PCNA_HUMANProliferating cell nuclear antigen OS=Homo sapiens GN=PCNA PE=1 SV=1	P12004	0	100	536.184	261	261
G7N3P9	hmox1_humanheme oxygenase 1 os=homo sapiens gn=hmox1 pe=1 sv=1	288	sp|P09601|HMOX1_HUMANHeme oxygenase 1 OS=Homo sapiens GN=HMOX1 PE=1 SV=1	P09601	0	97	570.466	288	282
G7N3Q0	mcm5_humandna replication licensing factor mcm5 os=homo sapiens gn=mcm5 pe=1 sv=5	734	sp|P33992|MCM5_HUMANDNA replication licensing factor MCM5 OS=Homo sapiens GN=MCM5 PE=1 SV=5	P33992	0	99	1509.58	734	732
G7N3V2	ddx17_humanprobable atp-dependent rna helicase ddx17 os=homo sapiens gn=ddx17 pe=1 sv=2	800	sp|Q92841|DDX17_HUMANProbable ATP-dependent RNA helicase DDX17 OS=Homo sapiens GN=DDX17 PE=1 SV=2	Q92841	0	96	1268.06	713	690
G7N4B3	catz_humancathepsin z os=homo sapiens gn=ctsz pe=1 sv=1	303	sp|Q9UBR2|CATZ_HUMANCathepsin Z OS=Homo sapiens GN=CTSZ PE=1 SV=1	Q9UBR2	0	97	588.571	303	296
G7N5M6	g3p_humanglyceraldehyde-3-phosphate dehydrogenase os=homo sapiens gn=gapdh pe=1 sv=3	335	sp|P04406|G3P_HUMANGlyceraldehyde-3-phosphate dehydrogenase OS=Homo sapiens GN=GAPDH PE=1 SV=3	P04406	0	98	673.315	335	329
G7N5P1	rl6_human60s ribosomal protein l6 os=homo sapiens gn=rpl6 pe=1 sv=3	288	sp|Q02878|RL6_HUMAN60S ribosomal protein L6 OS=Homo sapiens GN=RPL6 PE=1 SV=3	Q02878	0	99	564.303	288	286
G7N5T1	rla0_pig60s acidic ribosomal protein p0 os=sus scrofa gn=rplp0 pe=2 sv=2	297	sp|Q29214|RLA0_PIG60S acidic ribosomal protein P0 OS=Sus scrofa GN=RPLP0 PE=2 SV=2	Q29214	0	100	604.364	297	297
G7N6S4	rs10_human40s ribosomal protein s10 os=homo sapiens gn=rps10 pe=1 sv=1	165	sp|P46783|RS10_HUMAN40S ribosomal protein S10 OS=Homo sapiens GN=RPS10 PE=1 SV=1	P46783	1.85183e-95	92	278.485	165	153
G7N6W1	tba1b_mousetubulin alpha-1b chain os=mus musculus gn=tuba1b pe=1 sv=2	451	sp|P05213|TBA1B_MOUSETubulin alpha-1B chain OS=Mus musculus GN=Tuba1b PE=1 SV=2	P05213	0	100	943.34	450	450
G7N6W2	tba1b_mousetubulin alpha-1b chain os=mus musculus gn=tuba1b pe=1 sv=2	451	sp|P05213|TBA1B_MOUSETubulin alpha-1B chain OS=Mus musculus GN=Tuba1b PE=1 SV=2	P05213	0	100	941.799	450	450
G7N6W3	tba1c_humantubulin alpha-1c chain os=homo sapiens gn=tuba1c pe=1 sv=1	449	sp|Q9BQE3|TBA1C_HUMANTubulin alpha-1C chain OS=Homo sapiens GN=TUBA1C PE=1 SV=1	Q9BQE3	0	100	937.562	448	448
G7N766	roa1_pantrheterogeneous nuclear ribonucleoprotein a1 os=pan troglodytes gn=hnrnpa1 pe=2 sv=1	372	sp|A5A6H4|ROA1_PANTRHeterogeneous nuclear ribonucleoprotein A1 OS=Pan troglodytes GN=HNRNPA1 PE=2 SV=1	A5A6H4	8.41864e-145	81	418.313	371	304
G7N7D7	atpb_humanatp synthase subunit mitochondrial os=homo sapiens gn=atp5b pe=1 sv=3	495	sp|P06576|ATPB_HUMANATP synthase subunit beta, mitochondrial OS=Homo sapiens GN=ATP5B PE=1 SV=3	P06576	0	88	900.582	529	470
G7N7V5	rab7a_mouseras-related protein rab-7a os=mus musculus gn=rab7a pe=1 sv=2	207	sp|P51150|RAB7A_MOUSERas-related protein Rab-7a OS=Mus musculus GN=Rab7a PE=1 SV=2	P51150	2.98227e-154	100	431.024	207	207
G7N7V6	ef1d_macfaelongation factor 1-delta os=macaca fascicularis gn=eef1d pe=2 sv=2	257	sp|Q4R3D4|EF1D_MACFAElongation factor 1-delta OS=Macaca fascicularis GN=EEF1D PE=2 SV=2	Q4R3D4	2.80841e-174	90	486.878	281	254
G7N9K6	rab10_ponabras-related protein rab-10 os=pongo abelii gn=rab10 pe=2 sv=1	200	sp|Q5R5U1|RAB10_PONABRas-related protein Rab-10 OS=Pongo abelii GN=RAB10 PE=2 SV=1	Q5R5U1	3.25392e-147	100	412.535	200	200
G7NAH3	suca_humansuccinyl- ligase	346	sp|P53597|SUCA_HUMANSuccinyl-CoA ligase [ADP/GDP-forming] subunit alpha, mitochondrial OS=Homo sapiens GN=SUCLG1 PE=1 SV=4	P53597	0	99	694.501	346	344
G7NBN6	lipa1_humanliprin-alpha-1 os=homo sapiens gn=ppfia1 pe=1 sv=1	1202	sp|Q13136|LIPA1_HUMANLiprin-alpha-1 OS=Homo sapiens GN=PPFIA1 PE=1 SV=1	Q13136	0	99	2443.31	1202	1200
G7NBS9	gcya2_humanguanylate cyclase soluble subunit alpha-2 os=homo sapiens gn=gucy1a2 pe=1 sv=1	600	sp|P33402|GCYA2_HUMANGuanylate cyclase soluble subunit alpha-2 OS=Homo sapiens GN=GUCY1A2 PE=1 SV=1	P33402	0	99	1241.1	600	598
G7NBU9	cpt1a_humancarnitine o-palmitoyltransferase liver isoform os=homo sapiens gn=cpt1a pe=1 sv=2	773	sp|P50416|CPT1A_HUMANCarnitine O-palmitoyltransferase 1, liver isoform OS=Homo sapiens GN=CPT1A PE=1 SV=2	P50416	0	99	1594.33	773	766
G7ND28	tm109_humantransmembrane protein 109 os=homo sapiens gn=tmem109 pe=1 sv=1	243	sp|Q9BVC6|TM109_HUMANTransmembrane protein 109 OS=Homo sapiens GN=TMEM109 PE=1 SV=1	Q9BVC6	1.46575e-139	98	396.741	243	239
G7NE24	rl32_rat60s ribosomal protein l32 os=rattus norvegicus gn=rpl32 pe=1 sv=2	135	sp|P62912|RL32_RAT60S ribosomal protein L32 OS=Rattus norvegicus GN=Rpl32 PE=1 SV=2	P62912	3.02297e-84	92	247.669	135	125
G7NEE1	myo7a_humanunconventional myosin-viia os=homo sapiens gn=myo7a pe=1 sv=2	2209	sp|Q13402|MYO7A_HUMANUnconventional myosin-VIIa OS=Homo sapiens GN=MYO7A PE=1 SV=2	Q13402	0	99	4590.02	2209	2202
G7NER4	rl35_human60s ribosomal protein l35 os=homo sapiens gn=rpl35 pe=1 sv=2	123	sp|P42766|RL35_HUMAN60S ribosomal protein L35 OS=Homo sapiens GN=RPL35 PE=1 SV=2	P42766	1.13664e-80	100	237.654	123	123
G7NGF1	ci064_humanupf0553 protein c9orf64 os=homo sapiens gn=c9orf64 pe=1 sv=1	268	sp|Q5T6V5|CI064_HUMANUPF0553 protein C9orf64 OS=Homo sapiens GN=C9orf64 PE=1 SV=1	Q5T6V5	0	99	538.88	268	266
G7NGF5	rl31_rat60s ribosomal protein l31 os=rattus norvegicus gn=rpl31 pe=2 sv=1	125	sp|P62902|RL31_RAT60S ribosomal protein L31 OS=Rattus norvegicus GN=Rpl31 PE=2 SV=1	P62902	4.49226e-87	100	253.832	125	125
G7NH91	cytoplasmic 2 os=trichosurus vulpecula gn=actg1 pe=2 sv=1	380	sp|P63257|ACTG_TRIVUActin, cytoplasmic 2 OS=Trichosurus vulpecula GN=ACTG1 PE=2 SV=1	P63257	0	97	766.148	380	371
G7NHG5	lrc59_humanleucine-rich repeat-containing protein 59 os=homo sapiens gn=lrrc59 pe=1 sv=1	307	sp|Q96AG4|LRC59_HUMANLeucine-rich repeat-containing protein 59 OS=Homo sapiens GN=LRRC59 PE=1 SV=1	Q96AG4	0	100	612.453	307	307
G7NII9	type i cytoskeletal 16 os=homo sapiens gn=krt16 pe=1 sv=4	473	sp|P08779|K1C16_HUMANKeratin, type I cytoskeletal 16 OS=Homo sapiens GN=KRT16 PE=1 SV=4	P08779	0	97	675.626	354	344
G7NIZ4	cdrt4_humancmt1a duplicated region transcript 4 protein os=homo sapiens gn=cdrt4 pe=2 sv=2	152	sp|Q8N9R6|CDRT4_HUMANCMT1A duplicated region transcript 4 protein OS=Homo sapiens GN=CDRT4 PE=2 SV=2	Q8N9R6	7.88392e-98	92	283.493	152	141
G7NJ16	rasd1_humandexamethasone-induced ras-related protein 1 os=homo sapiens gn=rasd1 pe=1 sv=1	279	sp|Q9Y272|RASD1_HUMANDexamethasone-induced Ras-related protein 1 OS=Homo sapiens GN=RASD1 PE=1 SV=1	Q9Y272	0	98	538.495	281	277
G7NJ84	prs8_rat26s protease regulatory subunit 8 os=rattus norvegicus gn=psmc5 pe=1 sv=1	406	sp|P62198|PRS8_RAT26S protease regulatory subunit 8 OS=Rattus norvegicus GN=Psmc5 PE=1 SV=1	P62198	0	100	827.009	406	406
G7NKC1	impa2_humaninositol monophosphatase 2 os=homo sapiens gn=impa2 pe=1 sv=1	257	sp|O14732|IMPA2_HUMANInositol monophosphatase 2 OS=Homo sapiens GN=IMPA2 PE=1 SV=1	O14732	0	100	526.554	257	257
G7NKD7	e41l3_humanband -like protein 3 os=homo sapiens gn=epb41l3 pe=1 sv=2	1087	sp|Q9Y2J2|E41L3_HUMANBand 4.1-like protein 3 OS=Homo sapiens GN=EPB41L3 PE=1 SV=2	Q9Y2J2	0	99	2214.11	1087	1081
G7NKT8	rl11_rat60s ribosomal protein l11 os=rattus norvegicus gn=rpl11 pe=1 sv=2	178	sp|P62914|RL11_RAT60S ribosomal protein L11 OS=Rattus norvegicus GN=Rpl11 PE=1 SV=2	P62914	1.75798e-128	99	363.229	178	177
G7NLG5	gptc1_humang patch domain-containing protein 1 os=homo sapiens gn=gpatch1 pe=1 sv=1	931	sp|Q9BRR8|GPTC1_HUMANG patch domain-containing protein 1 OS=Homo sapiens GN=GPATCH1 PE=1 SV=1	Q9BRR8	0	94	1592.02	934	885
G7NLL9	lips_humanhormone-sensitive lipase os=homo sapiens gn=lipe pe=1 sv=4	1044	sp|Q05469|LIPS_HUMANHormone-sensitive lipase OS=Homo sapiens GN=LIPE PE=1 SV=4	Q05469	0	94	1921.75	1052	992
G7NN76	rdh13_humanretinol dehydrogenase 13 os=homo sapiens gn=rdh13 pe=1 sv=2	316	sp|Q8NBN7|RDH13_HUMANRetinol dehydrogenase 13 OS=Homo sapiens GN=RDH13 PE=1 SV=2	Q8NBN7	0	99	634.41	311	309
G7NNL5	fbrl_huma 2 -o-methyltransferase fibrillarin os=homo sapiens gn=fbl pe=1 sv=2	318	sp|P22087|FBRL_HUMANrRNA 2'-O-methyltransferase fibrillarin OS=Homo sapiens GN=FBL PE=1 SV=2	P22087	0	99	622.468	318	316
G7NP88	dnja2_human homolog subfamily a member 2 os=homo sapiens gn=dnaja2 pe=1 sv=1	412	sp|O60884|DNJA2_HUMANDnaJ homolog subfamily A member 2 OS=Homo sapiens GN=DNAJA2 PE=1 SV=1	O60884	0	100	848.195	412	412
G7NPT2	nup93_humannuclear pore complex protein nup93 os=homo sapiens gn=nup93 pe=1 sv=2	819	sp|Q8N1F7|NUP93_HUMANNuclear pore complex protein Nup93 OS=Homo sapiens GN=NUP93 PE=1 SV=2	Q8N1F7	0	100	1692.17	819	819
G7NQA1	rl13_mouse60s ribosomal protein l13 os=mus musculus gn=rpl13 pe=2 sv=3	177	sp|P47963|RL13_MOUSE60S ribosomal protein L13 OS=Mus musculus GN=Rpl13 PE=2 SV=3	P47963	2.02494e-122	100	349.362	177	177
G7NQI3	cdipt_humancdp-diacylglycerol--inositol 3-phosphatidyltransferase os=homo sapiens gn=cdipt pe=1 sv=1	213	sp|O14735|CDIPT_HUMANCDP-diacylglycerol--inositol 3-phosphatidyltransferase OS=Homo sapiens GN=CDIPT PE=1 SV=1	O14735	1.86635e-153	99	429.483	213	212
G7NQT9	rs2_human40s ribosomal protein s2 os=homo sapiens gn=rps2 pe=1 sv=2	293	sp|P15880|RS2_HUMAN40S ribosomal protein S2 OS=Homo sapiens GN=RPS2 PE=1 SV=2	P15880	0	100	592.808	293	293
G7NSD1	ma7d2_ponabmap7 domain-containing protein 2 os=pongo abelii gn=map7d2 pe=2 sv=1	725	sp|Q5R7F9|MA7D2_PONABMAP7 domain-containing protein 2 OS=Pongo abelii GN=MAP7D2 PE=2 SV=1	Q5R7F9	0	90	1122.07	751	681
G7NSL2	emd_humanemerin os=homo sapiens gn=emd pe=1 sv=1	196	sp|P50402|EMD_HUMANEmerin OS=Homo sapiens GN=EMD PE=1 SV=1	P50402	1.97532e-115	94	333.954	192	182
G7NSS2	tab3_humantgf-beta-activated kinase 1 and map3k7-binding protein 3 os=homo sapiens gn=tab3 pe=1 sv=2	712	sp|Q8N5C8|TAB3_HUMANTGF-beta-activated kinase 1 and MAP3K7-binding protein 3 OS=Homo sapiens GN=TAB3 PE=1 SV=2	Q8N5C8	0	99	1436.78	712	710
G7NUE6	zep3_humantranscription factor hivep3 os=homo sapiens gn=hivep3 pe=2 sv=1	2406	sp|Q5T1R4|ZEP3_HUMANTranscription factor HIVEP3 OS=Homo sapiens GN=HIVEP3 PE=2 SV=1	Q5T1R4	0	97	4184.02	2406	2356
G7NUU7	ost48_humandolichyl-diphosphooligosaccharide--protein glycosyltransferase 48 kda subunit os=homo sapiens gn=ddost pe=1 sv=4	455	sp|P39656|OST48_HUMANDolichyl-diphosphooligosaccharide--protein glycosyltransferase 48 kDa subunit OS=Homo sapiens GN=DDOST PE=1 SV=4	P39656	0	99	924.465	455	451
G7NV34	znt7_humanzinc transporter 7 os=homo sapiens gn=slc30a7 pe=2 sv=1	376	sp|Q8NEW0|ZNT7_HUMANZinc transporter 7 OS=Homo sapiens GN=SLC30A7 PE=2 SV=1	Q8NEW0	0	100	763.837	376	376
G7NVJ2	rfwd2_humane3 ubiquitin-protein ligase rfwd2 os=homo sapiens gn=rfwd2 pe=1 sv=1	625	sp|Q8NHY2|RFWD2_HUMANE3 ubiquitin-protein ligase RFWD2 OS=Homo sapiens GN=RFWD2 PE=1 SV=1	Q8NHY2	0	99	1293.1	625	619
G7NVR9	mfs10_humanmajor facilitator superfamily domain-containing protein 10 os=homo sapiens gn=mfsd10 pe=2 sv=1	455	sp|Q14728|MFS10_HUMANMajor facilitator superfamily domain-containing protein 10 OS=Homo sapiens GN=MFSD10 PE=2 SV=1	Q14728	0	98	754.977	447	440
G7NWS9	gbb1_ratguanine nucleotide-binding protein g g g subunit beta-1 os=rattus norvegicus gn=gnb1 pe=1 sv=4	340	sp|P54311|GBB1_RATGuanine nucleotide-binding protein G(I)/G(S)/G(T) subunit beta-1 OS=Rattus norvegicus GN=Gnb1 PE=1 SV=4	P54311	0	100	703.745	340	340
G7NWV7	srsf4_humanserine arginine-rich splicing factor 4 os=homo sapiens gn=srsf4 pe=1 sv=2	494	sp|Q08170|SRSF4_HUMANSerine/arginine-rich splicing factor 4 OS=Homo sapiens GN=SRSF4 PE=1 SV=2	Q08170	0	99	907.901	494	492
G7NYH6	tam41_humanmitochondrial translocator assembly and maintenance protein 41 homolog os=homo sapiens gn=tamm41 pe=2 sv=1	316	sp|Q96BW9|TAM41_HUMANMitochondrial translocator assembly and maintenance protein 41 homolog OS=Homo sapiens GN=TAMM41 PE=2 SV=1	Q96BW9	0	98	628.632	316	310
G7NYI5	rl14_human60s ribosomal protein l14 os=homo sapiens gn=rpl14 pe=1 sv=4	211	sp|P50914|RL14_HUMAN60S ribosomal protein L14 OS=Homo sapiens GN=RPL14 PE=1 SV=4	P50914	3.32907e-136	96	385.956	214	207
G7NZB6	odpb_humanpyruvate dehydrogenase e1 component subunit mitochondrial os=homo sapiens gn=pdhb pe=1 sv=3	346	sp|P11177|ODPB_HUMANPyruvate dehydrogenase E1 component subunit beta, mitochondrial OS=Homo sapiens GN=PDHB PE=1 SV=3	P11177	0	100	717.227	346	346
G7NZC8	ef1a1_rabitelongation factor 1-alpha 1 os=oryctolagus cuniculus gn=eef1a1 pe=1 sv=1	462	sp|P68105|EF1A1_RABITElongation factor 1-alpha 1 OS=Oryctolagus cuniculus GN=EEF1A1 PE=1 SV=1	P68105	0	99	944.495	462	461
G7NZQ0	rl24_rat60s ribosomal protein l24 os=rattus norvegicus gn=rpl24 pe=2 sv=1	157	sp|P83732|RL24_RAT60S ribosomal protein L24 OS=Rattus norvegicus GN=Rpl24 PE=2 SV=1	P83732	1.01567e-106	98	306.605	157	154
G7P061	plcc_human1-acyl-sn-glycerol-3-phosphate acyltransferase gamma os=homo sapiens gn=agpat3 pe=1 sv=1	319	sp|Q9NRZ7|PLCC_HUMAN1-acyl-sn-glycerol-3-phosphate acyltransferase gamma OS=Homo sapiens GN=AGPAT3 PE=1 SV=1	Q9NRZ7	0	82	585.874	376	310
G7P2L7	h13_humanhistone os=homo sapiens gn=hist1h1d pe=1 sv=2	213	sp|P16402|H13_HUMANHistone H1.3 OS=Homo sapiens GN=HIST1H1D PE=1 SV=2	P16402	2.12599e-51	85	169.859	148	127
G7P2M3	h14_humanhistone os=homo sapiens gn=hist1h1e pe=1 sv=2	219	sp|P10412|H14_HUMANHistone H1.4 OS=Homo sapiens GN=HIST1H1E PE=1 SV=2	P10412	5.09205e-126	99	360.533	219	218
G7P2N4	h13_humanhistone os=homo sapiens gn=hist1h1d pe=1 sv=2	221	sp|P16402|H13_HUMANHistone H1.3 OS=Homo sapiens GN=HIST1H1D PE=1 SV=2	P16402	5.8458e-61	96	194.897	182	175
G7P3N3	rpf2_humanribosome production factor 2 homolog os=homo sapiens gn=rpf2 pe=1 sv=2	306	sp|Q9H7B2|RPF2_HUMANRibosome production factor 2 homolog OS=Homo sapiens GN=RPF2 PE=1 SV=2	Q9H7B2	0	99	585.874	306	303
G7P407	hs90b_horseheat shock protein hsp 90-beta os=equus caballus gn=hsp90ab1 pe=2 sv=3	724	sp|Q9GKX8|HS90B_HORSEHeat shock protein HSP 90-beta OS=Equus caballus GN=HSP90AB1 PE=2 SV=3	Q9GKX8	0	99	1476.46	724	722
G7P4D0	ssra_ponabtranslocon-associated protein subunit alpha os=pongo abelii gn=ssr1 pe=2 sv=1	298	sp|Q5R4X4|SSRA_PONABTranslocon-associated protein subunit alpha OS=Pongo abelii GN=SSR1 PE=2 SV=1	Q5R4X4	0	98	521.161	278	274
G7P536	anxa3_humanannexin a3 os=homo sapiens gn=anxa3 pe=1 sv=3	323	sp|P12429|ANXA3_HUMANAnnexin A3 OS=Homo sapiens GN=ANXA3 PE=1 SV=3	P12429	0	99	646.351	323	320
G7P5T0	tm165_humantransmembrane protein 165 os=homo sapiens gn=tmem165 pe=1 sv=1	257	sp|Q9HC07|TM165_HUMANTransmembrane protein 165 OS=Homo sapiens GN=TMEM165 PE=1 SV=1	Q9HC07	0	100	520.776	257	257
G7P624	rl26_human60s ribosomal protein l26 os=homo sapiens gn=rpl26 pe=1 sv=1	145	sp|P61254|RL26_HUMAN60S ribosomal protein L26 OS=Homo sapiens GN=RPL26 PE=1 SV=1	P61254	8.18183e-101	100	290.426	145	145
G7P6J9	type i cytoskeletal 18 os=homo sapiens gn=krt18 pe=1 sv=2	455	sp|P05783|K1C18_HUMANKeratin, type I cytoskeletal 18 OS=Homo sapiens GN=KRT18 PE=1 SV=2	P05783	0	96	818.15	430	415
G7P6U7	fbll1_huma trna 2 -o-methyltransferase fibrillarin-like protein 1 os=homo sapiens gn=fbll1 pe=1 sv=1	172	sp|A6NHQ2|FBLL1_HUMANrRNA/tRNA 2'-O-methyltransferase fibrillarin-like protein 1 OS=Homo sapiens GN=FBLL1 PE=1 SV=1	A6NHQ2	1.11878e-123	100	356.681	171	171
G7P6X1	rl26l_human60s ribosomal protein l26-like 1 os=homo sapiens gn=rpl26l1 pe=1 sv=1	145	sp|Q9UNX3|RL26L_HUMAN60S ribosomal protein L26-like 1 OS=Homo sapiens GN=RPL26L1 PE=1 SV=1	Q9UNX3	1.38221e-100	100	290.041	145	145
G7P725	zn879_humanzinc finger protein 879 os=homo sapiens gn=znf879 pe=2 sv=2	563	sp|B4DU55|ZN879_HUMANZinc finger protein 879 OS=Homo sapiens GN=ZNF879 PE=2 SV=2	B4DU55	0	98	1132.09	563	553
G7P7J9	actbl_humanbeta-actin-like protein 2 os=homo sapiens gn=actbl2 pe=1 sv=2	376	sp|Q562R1|ACTBL_HUMANBeta-actin-like protein 2 OS=Homo sapiens GN=ACTBL2 PE=1 SV=2	Q562R1	0	98	774.237	376	371
G7P8N3	kc1a_mousecasein kinase i isoform alpha os=mus musculus gn=csnk1a1 pe=2 sv=2	364	sp|Q8BK63|KC1A_MOUSECasein kinase I isoform alpha OS=Mus musculus GN=Csnk1a1 PE=2 SV=2	Q8BK63	0	92	686.411	364	335
G7P9W8	dhrs4_humandehydrogenase reductase sdr family member 4 os=homo sapiens gn=dhrs4 pe=1 sv=3	278	sp|Q9BTZ2|DHRS4_HUMANDehydrogenase/reductase SDR family member 4 OS=Homo sapiens GN=DHRS4 PE=1 SV=3	Q9BTZ2	0	96	535.028	278	268
G7PAR3	srsf5_humanserine arginine-rich splicing factor 5 os=homo sapiens gn=srsf5 pe=1 sv=1	272	sp|Q13243|SRSF5_HUMANSerine/arginine-rich splicing factor 5 OS=Homo sapiens GN=SRSF5 PE=1 SV=1	Q13243	0	100	522.316	272	272
G7PBL1	anxa2_ponabannexin a2 os=pongo abelii gn=anxa2 pe=2 sv=1	339	sp|Q5R5A0|ANXA2_PONABAnnexin A2 OS=Pongo abelii GN=ANXA2 PE=2 SV=1	Q5R5A0	0	100	694.886	339	339
G7PDB4	rl8_rat60s ribosomal protein l8 os=rattus norvegicus gn=rpl8 pe=2 sv=2	257	sp|P62919|RL8_RAT60S ribosomal protein L8 OS=Rattus norvegicus GN=Rpl8 PE=2 SV=2	P62919	0	99	514.612	257	256
G7PDS6	sfxn3_humansideroflexin-3 os=homo sapiens gn=sfxn3 pe=1 sv=2	327	sp|Q9BWM7|SFXN3_HUMANSideroflexin-3 OS=Homo sapiens GN=SFXN3 PE=1 SV=2	Q9BWM7	0	94	603.594	326	307
G7PDU2	nolc1_humannucleolar and coiled-body phosphoprotein 1 os=homo sapiens gn=nolc1 pe=1 sv=2	711	sp|Q14978|NOLC1_HUMANNucleolar and coiled-body phosphoprotein 1 OS=Homo sapiens GN=NOLC1 PE=1 SV=2	Q14978	0	92	776.933	712	658
G7PF53	hkdc1_human hexokinase hkdc1 os=homo sapiens gn=hkdc1 pe=1 sv=3	917	sp|Q2TB90|HKDC1_HUMANPutative hexokinase HKDC1 OS=Homo sapiens GN=HKDC1 PE=1 SV=3	Q2TB90	0	99	1862.04	917	912
G7PHG8	rfc4_humanreplication factor c subunit 4 os=homo sapiens gn=rfc4 pe=1 sv=2	363	sp|P35249|RFC4_HUMANReplication factor C subunit 4 OS=Homo sapiens GN=RFC4 PE=1 SV=2	P35249	0	98	722.62	363	359
G7PHS2	tba1b_mousetubulin alpha-1b chain os=mus musculus gn=tuba1b pe=1 sv=2	451	sp|P05213|TBA1B_MOUSETubulin alpha-1B chain OS=Mus musculus GN=Tuba1b PE=1 SV=2	P05213	0	100	941.799	450	450
G7PII6	atpb_humanatp synthase subunit mitochondrial os=homo sapiens gn=atp5b pe=1 sv=3	529	sp|P06576|ATPB_HUMANATP synthase subunit beta, mitochondrial OS=Homo sapiens GN=ATP5B PE=1 SV=3	P06576	0	98	1038.87	529	522
G7PIZ7	s61a1_mouseprotein transport protein sec61 subunit alpha isoform 1 os=mus musculus gn=sec61a1 pe=2 sv=2	423	sp|P61620|S61A1_MOUSEProtein transport protein Sec61 subunit alpha isoform 1 OS=Mus musculus GN=Sec61a1 PE=2 SV=2	P61620	0	100	858.21	423	423
G7PKL5	rla0_pig60s acidic ribosomal protein p0 os=sus scrofa gn=rplp0 pe=2 sv=2	318	sp|Q29214|RLA0_PIG60S acidic ribosomal protein P0 OS=Sus scrofa GN=RPLP0 PE=2 SV=2	Q29214	0	99	644.81	318	315
G7PMG1	nagk_humann-acetyl-d-glucosamine kinase os=homo sapiens gn=nagk pe=1 sv=4	344	sp|Q9UJ70|NAGK_HUMANN-acetyl-D-glucosamine kinase OS=Homo sapiens GN=NAGK PE=1 SV=4	Q9UJ70	0	99	694.501	344	342
G7PML4	suca_humansuccinyl- ligase	346	sp|P53597|SUCA_HUMANSuccinyl-CoA ligase [ADP/GDP-forming] subunit alpha, mitochondrial OS=Homo sapiens GN=SUCLG1 PE=1 SV=4	P53597	0	99	694.501	346	344
G7PQL6	ldha_macfal-lactate dehydrogenase a chain os=macaca fascicularis gn=ldha pe=2 sv=4	332	sp|Q9BE24|LDHA_MACFAL-lactate dehydrogenase A chain OS=Macaca fascicularis GN=LDHA PE=2 SV=4	Q9BE24	0	99	674.085	332	331
G7PS85	roa1_pantrheterogeneous nuclear ribonucleoprotein a1 os=pan troglodytes gn=hnrnpa1 pe=2 sv=1	320	sp|A5A6H4|ROA1_PANTRHeterogeneous nuclear ribonucleoprotein A1 OS=Pan troglodytes GN=HNRNPA1 PE=2 SV=1	A5A6H4	3.94385e-162	95	460.299	320	304
G7PSL7	ci064_humanupf0553 protein c9orf64 os=homo sapiens gn=c9orf64 pe=1 sv=1	341	sp|Q5T6V5|CI064_HUMANUPF0553 protein C9orf64 OS=Homo sapiens GN=C9orf64 PE=1 SV=1	Q5T6V5	0	99	690.263	341	338
G7PT41	cytoplasmic 2 os=trichosurus vulpecula gn=actg1 pe=2 sv=1	380	sp|P63257|ACTG_TRIVUActin, cytoplasmic 2 OS=Trichosurus vulpecula GN=ACTG1 PE=2 SV=1	P63257	0	98	770.385	380	373
G7PTL2	rl26_human60s ribosomal protein l26 os=homo sapiens gn=rpl26 pe=1 sv=1	145	sp|P61254|RL26_HUMAN60S ribosomal protein L26 OS=Homo sapiens GN=RPL26 PE=1 SV=1	P61254	1.72358e-99	100	286.96	145	145
G7PUA5	lrc59_humanleucine-rich repeat-containing protein 59 os=homo sapiens gn=lrrc59 pe=1 sv=1	307	sp|Q96AG4|LRC59_HUMANLeucine-rich repeat-containing protein 59 OS=Homo sapiens GN=LRRC59 PE=1 SV=1	Q96AG4	0	99	604.364	307	304
G7PW17	kc1al_humancasein kinase i isoform alpha-like os=homo sapiens gn=csnk1a1l pe=2 sv=2	337	sp|Q8N752|KC1AL_HUMANCasein kinase I isoform alpha-like OS=Homo sapiens GN=CSNK1A1L PE=2 SV=2	Q8N752	0	98	663.3	337	332
G7PWD0	impa2_humaninositol monophosphatase 2 os=homo sapiens gn=impa2 pe=1 sv=1	257	sp|O14732|IMPA2_HUMANInositol monophosphatase 2 OS=Homo sapiens GN=IMPA2 PE=1 SV=1	O14732	0	100	526.554	257	257
G7PXK7	fbrl_huma 2 -o-methyltransferase fibrillarin os=homo sapiens gn=fbl pe=1 sv=2	318	sp|P22087|FBRL_HUMANrRNA 2'-O-methyltransferase fibrillarin OS=Homo sapiens GN=FBL PE=1 SV=2	P22087	0	99	622.468	318	316
G7PZZ8	rl13_mouse60s ribosomal protein l13 os=mus musculus gn=rpl13 pe=2 sv=3	130	sp|P47963|RL13_MOUSE60S ribosomal protein L13 OS=Mus musculus GN=Rpl13 PE=2 SV=3	P47963	4.82191e-86	100	254.603	130	130
G7Q181	rpb3_humandna-directed rna polymerase ii subunit rpb3 os=homo sapiens gn=polr2c pe=1 sv=2	275	sp|P19387|RPB3_HUMANDNA-directed RNA polymerase II subunit RPB3 OS=Homo sapiens GN=POLR2C PE=1 SV=2	P19387	0	100	568.155	275	275
G7Q215	emd_humanemerin os=homo sapiens gn=emd pe=1 sv=1	190	sp|P50402|EMD_HUMANEmerin OS=Homo sapiens GN=EMD PE=1 SV=1	P50402	2.42092e-111	91	323.168	191	174
G7Q2G4	tab3_humantgf-beta-activated kinase 1 and map3k7-binding protein 3 os=homo sapiens gn=tab3 pe=1 sv=2	712	sp|Q8N5C8|TAB3_HUMANTGF-beta-activated kinase 1 and MAP3K7-binding protein 3 OS=Homo sapiens GN=TAB3 PE=1 SV=2	Q8N5C8	0	99	1436.78	712	710
G8F2D8	dhb7_human3-keto-steroid reductase os=homo sapiens gn=hsd17b7 pe=1 sv=1	331	sp|P56937|DHB7_HUMAN3-keto-steroid reductase OS=Homo sapiens GN=HSD17B7 PE=1 SV=1	P56937	0	99	672.159	331	328
G8F2Q2	rfc5_humanreplication factor c subunit 5 os=homo sapiens gn=rfc5 pe=1 sv=1	340	sp|P40937|RFC5_HUMANReplication factor C subunit 5 OS=Homo sapiens GN=RFC5 PE=1 SV=1	P40937	0	99	697.582	340	338
G8F479	ybox1_humannuclease-sensitive element-binding protein 1 os=homo sapiens gn=ybx1 pe=1 sv=3	270	sp|P67809|YBOX1_HUMANNuclease-sensitive element-binding protein 1 OS=Homo sapiens GN=YBX1 PE=1 SV=3	P67809	0	99	528.865	270	268
G8F5B0	hnrpd_humanheterogeneous nuclear ribonucleoprotein d0 os=homo sapiens gn=hnrnpd pe=1 sv=1	302	sp|Q14103|HNRPD_HUMANHeterogeneous nuclear ribonucleoprotein D0 OS=Homo sapiens GN=HNRNPD PE=1 SV=1	Q14103	0	100	625.935	302	302
G8F5C0	roa1_humanheterogeneous nuclear ribonucleoprotein a1 os=homo sapiens gn=hnrnpa1 pe=1 sv=5	372	sp|P09651|ROA1_HUMANHeterogeneous nuclear ribonucleoprotein A1 OS=Homo sapiens GN=HNRNPA1 PE=1 SV=5	P09651	3.16742e-134	100	393.66	185	185
G8F5J5	g3p_humanglyceraldehyde-3-phosphate dehydrogenase os=homo sapiens gn=gapdh pe=1 sv=3	335	sp|P04406|G3P_HUMANGlyceraldehyde-3-phosphate dehydrogenase OS=Homo sapiens GN=GAPDH PE=1 SV=3	P04406	0	99	684.871	335	334
G8F6B7	scam3_humansecretory carrier-associated membrane protein 3 os=homo sapiens gn=scamp3 pe=1 sv=3	347	sp|O14828|SCAM3_HUMANSecretory carrier-associated membrane protein 3 OS=Homo sapiens GN=SCAMP3 PE=1 SV=3	O14828	0	99	700.279	347	344
G8F6C9	rl3_human60s ribosomal protein l3 os=homo sapiens gn=rpl3 pe=1 sv=2	403	sp|P39023|RL3_HUMAN60S ribosomal protein L3 OS=Homo sapiens GN=RPL3 PE=1 SV=2	P39023	0	98	811.601	402	397
H6U5Q2	fbrl_ra 2 -o-methyltransferase fibrillarin os=rattus norvegicus gn=fbl pe=1 sv=2	322	sp|P22509|FBRL_RATrRNA 2'-O-methyltransferase fibrillarin OS=Rattus norvegicus GN=Fbl PE=1 SV=2	P22509	5.90921e-178	99	500.745	242	241
H9BFK2	tfr1_ponabtransferrin receptor protein 1 os=pongo abelii gn=tfrc pe=2 sv=1	760	sp|Q5RDH6|TFR1_PONABTransferrin receptor protein 1 OS=Pongo abelii GN=TFRC PE=2 SV=1	Q5RDH6	0	98	1521.14	760	748
H9EM10	adt3_humanadp atp translocase 3 os=homo sapiens gn=slc25a6 pe=1 sv=4	298	sp|P12236|ADT3_HUMANADP/ATP translocase 3 OS=Homo sapiens GN=SLC25A6 PE=1 SV=4	P12236	0	100	609.757	298	298
H9EM17	dest_pigdestrin os=sus scrofa gn=dstn pe=1 sv=3	165	sp|P60982|DEST_PIGDestrin OS=Sus scrofa GN=DSTN PE=1 SV=3	P60982	3.0597e-118	100	336.265	165	165
H9EMH4	vdac3_humanvoltage-dependent anion-selective channel protein 3 os=homo sapiens gn=vdac3 pe=1 sv=1	283	sp|Q9Y277|VDAC3_HUMANVoltage-dependent anion-selective channel protein 3 OS=Homo sapiens GN=VDAC3 PE=1 SV=1	Q9Y277	0	99	575.859	283	282
H9EML7	s61a1_mouseprotein transport protein sec61 subunit alpha isoform 1 os=mus musculus gn=sec61a1 pe=2 sv=2	476	sp|P61620|S61A1_MOUSEProtein transport protein Sec61 subunit alpha isoform 1 OS=Mus musculus GN=Sec61a1 PE=2 SV=2	P61620	0	100	967.607	476	476
H9EMZ8	clic1_humanchloride intracellular channel protein 1 os=homo sapiens gn=clic1 pe=1 sv=4	241	sp|O00299|CLIC1_HUMANChloride intracellular channel protein 1 OS=Homo sapiens GN=CLIC1 PE=1 SV=4	O00299	2.05216e-178	99	494.967	241	240
H9EN72	pdcd6_humanprogrammed cell death protein 6 os=homo sapiens gn=pdcd6 pe=1 sv=1	191	sp|O75340|PDCD6_HUMANProgrammed cell death protein 6 OS=Homo sapiens GN=PDCD6 PE=1 SV=1	O75340	5.26872e-140	100	393.66	191	191
H9ENA3	kc1a_mousecasein kinase i isoform alpha os=mus musculus gn=csnk1a1 pe=2 sv=2	365	sp|Q8BK63|KC1A_MOUSECasein kinase I isoform alpha OS=Mus musculus GN=Csnk1a1 PE=2 SV=2	Q8BK63	0	92	692.96	365	337
H9ENW0	ergi1_humanendoplasmic reticulum-golgi intermediate compartment protein 1 os=homo sapiens gn=ergic1 pe=1 sv=1	290	sp|Q969X5|ERGI1_HUMANEndoplasmic reticulum-Golgi intermediate compartment protein 1 OS=Homo sapiens GN=ERGIC1 PE=1 SV=1	Q969X5	0	100	606.675	290	290
H9ENW2	spcs3_humansignal peptidase complex subunit 3 os=homo sapiens gn=spcs3 pe=1 sv=1	180	sp|P61009|SPCS3_HUMANSignal peptidase complex subunit 3 OS=Homo sapiens GN=SPCS3 PE=1 SV=1	P61009	3.10181e-130	100	367.851	180	180
H9EP12	at2a2_humansarcoplasmic endoplasmic reticulum calcium atpase 2 os=homo sapiens gn=atp2a2 pe=1 sv=1	1042	sp|P16615|AT2A2_HUMANSarcoplasmic/endoplasmic reticulum calcium ATPase 2 OS=Homo sapiens GN=ATP2A2 PE=1 SV=1	P16615	0	99	2146.32	1042	1041
H9EP23	imb1_humanimportin subunit beta-1 os=homo sapiens gn=kpnb1 pe=1 sv=2	876	sp|Q14974|IMB1_HUMANImportin subunit beta-1 OS=Homo sapiens GN=KPNB1 PE=1 SV=2	Q14974	0	100	1810.81	876	876
H9EP41	gna13_humanguanine nucleotide-binding protein subunit alpha-13 os=homo sapiens gn=gna13 pe=1 sv=2	377	sp|Q14344|GNA13_HUMANGuanine nucleotide-binding protein subunit alpha-13 OS=Homo sapiens GN=GNA13 PE=1 SV=2	Q14344	0	100	781.556	377	377
H9EP80	rsu1_humanras suppressor protein 1 os=homo sapiens gn=rsu1 pe=1 sv=3	277	sp|Q15404|RSU1_HUMANRas suppressor protein 1 OS=Homo sapiens GN=RSU1 PE=1 SV=3	Q15404	0	99	554.673	277	276
H9EPM2	gsk3b_humanglycogen synthase kinase-3 beta os=homo sapiens gn=gsk3b pe=1 sv=2	420	sp|P49841|GSK3B_HUMANGlycogen synthase kinase-3 beta OS=Homo sapiens GN=GSK3B PE=1 SV=2	P49841	0	100	873.618	420	420
H9EQ62	tnpo1_humantransportin-1 os=homo sapiens gn=tnpo1 pe=1 sv=2	898	sp|Q92973|TNPO1_HUMANTransportin-1 OS=Homo sapiens GN=TNPO1 PE=1 SV=2	Q92973	0	100	1855.88	898	898
H9EQB9	ipo7_humanimportin-7 os=homo sapiens gn=ipo7 pe=1 sv=1	1038	sp|O95373|IPO7_HUMANImportin-7 OS=Homo sapiens GN=IPO7 PE=1 SV=1	O95373	0	100	2159.03	1038	1038
H9EQX1	rpf2_humanribosome production factor 2 homolog os=homo sapiens gn=rpf2 pe=1 sv=2	306	sp|Q9H7B2|RPF2_HUMANRibosome production factor 2 homolog OS=Homo sapiens GN=RPF2 PE=1 SV=2	Q9H7B2	0	99	614.379	306	305
H9ERH9	rtca_macfarna 3 -terminal phosphate cyclase os=macaca fascicularis gn=rtca pe=2 sv=1	366	sp|Q4R3J0|RTCA_MACFARNA 3'-terminal phosphate cyclase OS=Macaca fascicularis GN=RTCA PE=2 SV=1	Q4R3J0	0	100	748.429	366	366
H9ES13	calx_ponabcalnexin os=pongo abelii gn=canx pe=2 sv=2	592	sp|Q5R440|CALX_PONABCalnexin OS=Pongo abelii GN=CANX PE=2 SV=2	Q5R440	0	99	1196.8	592	591
H9ES85	ldha_macfal-lactate dehydrogenase a chain os=macaca fascicularis gn=ldha pe=2 sv=4	361	sp|Q9BE24|LDHA_MACFAL-lactate dehydrogenase A chain OS=Macaca fascicularis GN=LDHA PE=2 SV=4	Q9BE24	0	100	679.863	332	332
H9ESD6	immt_humanmitochondrial inner membrane protein os=homo sapiens gn=immt pe=1 sv=1	758	sp|Q16891|IMMT_HUMANMitochondrial inner membrane protein OS=Homo sapiens GN=IMMT PE=1 SV=1	Q16891	0	99	1536.93	758	756
H9ESN2	assy_humanargininosuccinate synthase os=homo sapiens gn=ass1 pe=1 sv=2	412	sp|P00966|ASSY_HUMANArgininosuccinate synthase OS=Homo sapiens GN=ASS1 PE=1 SV=2	P00966	0	99	850.892	412	411
H9ETI5	hnrpu_humanheterogeneous nuclear ribonucleoprotein u os=homo sapiens gn=hnrnpu pe=1 sv=6	825	sp|Q00839|HNRPU_HUMANHeterogeneous nuclear ribonucleoprotein U OS=Homo sapiens GN=HNRNPU PE=1 SV=6	Q00839	0	99	1681.38	825	821
H9ETT3	mtch2_ponabmitochondrial carrier homolog 2 os=pongo abelii gn=mtch2 pe=2 sv=2	303	sp|Q5R5M0|MTCH2_PONABMitochondrial carrier homolog 2 OS=Pongo abelii GN=MTCH2 PE=2 SV=2	Q5R5M0	0	99	623.624	303	302
H9ETZ4	sae2_humansumo-activating enzyme subunit 2 os=homo sapiens gn=uba2 pe=1 sv=2	640	sp|Q9UBT2|SAE2_HUMANSUMO-activating enzyme subunit 2 OS=Homo sapiens GN=UBA2 PE=1 SV=2	Q9UBT2	0	99	1320.84	640	639
H9EUI5	mp2k2_humandual specificity mitogen-activated protein kinase kinase 2 os=homo sapiens gn=map2k2 pe=1 sv=1	400	sp|P36507|MP2K2_HUMANDual specificity mitogen-activated protein kinase kinase 2 OS=Homo sapiens GN=MAP2K2 PE=1 SV=1	P36507	0	100	820.076	400	400
H9EUT7	symc_humanmethionine--trna cytoplasmic os=homo sapiens gn=mars pe=1 sv=2	900	sp|P56192|SYMC_HUMANMethionine--tRNA ligase, cytoplasmic OS=Homo sapiens GN=MARS PE=1 SV=2	P56192	0	99	1837	900	893
H9EV02	rl13_human60s ribosomal protein l13 os=homo sapiens gn=rpl13 pe=1 sv=4	211	sp|P26373|RL13_HUMAN60S ribosomal protein L13 OS=Homo sapiens GN=RPL13 PE=1 SV=4	P26373	5.25054e-150	99	420.624	211	210
H9EVQ1	ci064_humanupf0553 protein c9orf64 os=homo sapiens gn=c9orf64 pe=1 sv=1	341	sp|Q5T6V5|CI064_HUMANUPF0553 protein C9orf64 OS=Homo sapiens GN=C9orf64 PE=1 SV=1	Q5T6V5	0	99	691.804	341	339
H9EVR0	rl13_human60s ribosomal protein l13 os=homo sapiens gn=rpl13 pe=1 sv=4	211	sp|P26373|RL13_HUMAN60S ribosomal protein L13 OS=Homo sapiens GN=RPL13 PE=1 SV=4	P26373	2.49026e-141	99	398.667	211	209
H9EVT6	rdh13_humanretinol dehydrogenase 13 os=homo sapiens gn=rdh13 pe=1 sv=2	331	sp|Q8NBN7|RDH13_HUMANRetinol dehydrogenase 13 OS=Homo sapiens GN=RDH13 PE=1 SV=2	Q8NBN7	0	99	644.425	331	328
H9EXI9	sysm_humanserine--trna mitochondrial os=homo sapiens gn=sars2 pe=1 sv=1	518	sp|Q9NP81|SYSM_HUMANSerine--tRNA ligase, mitochondrial OS=Homo sapiens GN=SARS2 PE=1 SV=1	Q9NP81	0	96	1010.75	518	500
H9EYA7	emd_humanemerin os=homo sapiens gn=emd pe=1 sv=1	248	sp|P50402|EMD_HUMANEmerin OS=Homo sapiens GN=EMD PE=1 SV=1	P50402	4.90671e-143	94	406.371	248	235
H9EYX7	zn879_humanzinc finger protein 879 os=homo sapiens gn=znf879 pe=2 sv=2	322	sp|B4DU55|ZN879_HUMANZinc finger protein 879 OS=Homo sapiens GN=ZNF879 PE=2 SV=2	B4DU55	0	97	641.728	322	314
H9EZU0	zep3_humantranscription factor hivep3 os=homo sapiens gn=hivep3 pe=2 sv=1	461	sp|Q5T1R4|ZEP3_HUMANTranscription factor HIVEP3 OS=Homo sapiens GN=HIVEP3 PE=2 SV=1	Q5T1R4	0	98	842.417	461	456
H9F143	tbb5_rattubulin beta-5 chain os=rattus norvegicus gn=tubb5 pe=1 sv=1	397	sp|P69897|TBB5_RATTubulin beta-5 chain OS=Rattus norvegicus GN=Tubb5 PE=1 SV=1	P69897	0	100	836.639	397	397
H9F1K5	rpb1_mousedna-directed rna polymerase ii subunit rpb1 os=mus musculus gn=polr2a pe=1 sv=3	1658	sp|P08775|RPB1_MOUSEDNA-directed RNA polymerase II subunit RPB1 OS=Mus musculus GN=Polr2a PE=1 SV=3	P08775	0	100	3316.94	1611	1611
H9F226	bzw1_ratbasic leucine zipper and w2 domain-containing protein 1 os=rattus norvegicus gn=bzw1 pe=2 sv=1	288	sp|Q6P7P5|BZW1_RATBasic leucine zipper and W2 domain-containing protein 1 OS=Rattus norvegicus GN=Bzw1 PE=2 SV=1	Q6P7P5	0	100	593.193	288	288
H9F5A8	dhrs4_ponabdehydrogenase reductase sdr family member 4 os=pongo abelii gn=dhrs4 pe=2 sv=3	260	sp|Q5RCF8|DHRS4_PONABDehydrogenase/reductase SDR family member 4 OS=Pongo abelii GN=DHRS4 PE=2 SV=3	Q5RCF8	0	98	512.686	260	256
H9F699	tim50_ponabmitochondrial import inner membrane translocase subunit tim50 os=pongo abelii gn=timm50 pe=2 sv=1	360	sp|Q5RAJ8|TIM50_PONABMitochondrial import inner membrane translocase subunit TIM50 OS=Pongo abelii GN=TIMM50 PE=2 SV=1	Q5RAJ8	0	98	713.375	353	349
H9F6R4	atpb_humanatp synthase subunit mitochondrial os=homo sapiens gn=atp5b pe=1 sv=3	522	sp|P06576|ATPB_HUMANATP synthase subunit beta, mitochondrial OS=Homo sapiens GN=ATP5B PE=1 SV=3	P06576	0	99	1032.32	522	517
H9F7R8	s6a15_humansodium-dependent neutral amino acid transporter b at2 os=homo sapiens gn=slc6a15 pe=1 sv=1	616	sp|Q9H2J7|S6A15_HUMANSodium-dependent neutral amino acid transporter B(0)AT2 OS=Homo sapiens GN=SLC6A15 PE=1 SV=1	Q9H2J7	0	99	1255.35	616	612
H9F8U6	rfwd2_mousee3 ubiquitin-protein ligase rfwd2 os=mus musculus gn=rfwd2 pe=1 sv=2	531	sp|Q9R1A8|RFWD2_MOUSEE3 ubiquitin-protein ligase RFWD2 OS=Mus musculus GN=Rfwd2 PE=1 SV=2	Q9R1A8	0	99	1105.12	531	530
H9F8Y4	ssra_humantranslocon-associated protein subunit alpha os=homo sapiens gn=ssr1 pe=1 sv=3	275	sp|P43307|SSRA_HUMANTranslocon-associated protein subunit alpha OS=Homo sapiens GN=SSR1 PE=1 SV=3	P43307	0	99	553.903	275	274
H9FA57	znt7_humanzinc transporter 7 os=homo sapiens gn=slc30a7 pe=2 sv=1	247	sp|Q8NEW0|ZNT7_HUMANZinc transporter 7 OS=Homo sapiens GN=SLC30A7 PE=2 SV=1	Q8NEW0	9.19254e-178	100	499.204	247	247
H9FAD0	fbrl_mous 2 -o-methyltransferase fibrillarin os=mus musculus gn=fbl pe=2 sv=2	249	sp|P35550|FBRL_MOUSErRNA 2'-O-methyltransferase fibrillarin OS=Mus musculus GN=Fbl PE=2 SV=2	P35550	0	100	514.998	249	249
H9FAX4	impa2_humaninositol monophosphatase 2 os=homo sapiens gn=impa2 pe=1 sv=1	273	sp|O14732|IMPA2_HUMANInositol monophosphatase 2 OS=Homo sapiens GN=IMPA2 PE=1 SV=1	O14732	0	100	559.296	273	273
H9FB52	ybox1_humannuclease-sensitive element-binding protein 1 os=homo sapiens gn=ybx1 pe=1 sv=3	288	sp|P67809|YBOX1_HUMANNuclease-sensitive element-binding protein 1 OS=Homo sapiens GN=YBX1 PE=1 SV=3	P67809	0	100	570.081	288	288
H9FBH2	otub1_humanubiquitin thioesterase otub1 os=homo sapiens gn=otub1 pe=1 sv=2	269	sp|Q96FW1|OTUB1_HUMANUbiquitin thioesterase OTUB1 OS=Homo sapiens GN=OTUB1 PE=1 SV=2	Q96FW1	0	100	556.984	269	269
H9FDB2	h12_humanhistone os=homo sapiens gn=hist1h1c pe=1 sv=2	165	sp|P16403|H12_HUMANHistone H1.2 OS=Homo sapiens GN=HIST1H1C PE=1 SV=2	P16403	1.02753e-50	95	166.007	145	138
H9FE87	fbll1_huma trna 2 -o-methyltransferase fibrillarin-like protein 1 os=homo sapiens gn=fbll1 pe=1 sv=1	159	sp|A6NHQ2|FBLL1_HUMANrRNA/tRNA 2'-O-methyltransferase fibrillarin-like protein 1 OS=Homo sapiens GN=FBLL1 PE=1 SV=1	A6NHQ2	2.26882e-113	99	330.102	159	158
H9FGI2	tam41_humanmitochondrial translocator assembly and maintenance protein 41 homolog os=homo sapiens gn=tamm41 pe=2 sv=1	275	sp|Q96BW9|TAM41_HUMANMitochondrial translocator assembly and maintenance protein 41 homolog OS=Homo sapiens GN=TAMM41 PE=2 SV=1	Q96BW9	0	98	554.288	275	271
H9FNE6	arpc4_mouseactin-related protein 2 3 complex subunit 4 os=mus musculus gn=arpc4 pe=1 sv=3	168	sp|P59999|ARPC4_MOUSEActin-related protein 2/3 complex subunit 4 OS=Mus musculus GN=Arpc4 PE=1 SV=3	P59999	3.36872e-120	100	341.658	168	168
H9FNR7	crtap_humancartilage-associated protein os=homo sapiens gn=crtap pe=1 sv=1	401	sp|O75718|CRTAP_HUMANCartilage-associated protein OS=Homo sapiens GN=CRTAP PE=1 SV=1	O75718	0	99	825.854	401	399
H9FPI0	phb2_mouseprohibitin-2 os=mus musculus gn=phb2 pe=1 sv=1	299	sp|O35129|PHB2_MOUSEProhibitin-2 OS=Mus musculus GN=Phb2 PE=1 SV=1	O35129	0	100	604.364	299	299
H9FQL0	ap2a1_humanap-2 complex subunit alpha-1 os=homo sapiens gn=ap2a1 pe=1 sv=3	954	sp|O95782|AP2A1_HUMANAP-2 complex subunit alpha-1 OS=Homo sapiens GN=AP2A1 PE=1 SV=3	O95782	0	96	1859.73	977	940
H9FQW9	ef1d_macfaelongation factor 1-delta os=macaca fascicularis gn=eef1d pe=2 sv=2	647	sp|Q4R3D4|EF1D_MACFAElongation factor 1-delta OS=Macaca fascicularis GN=EEF1D PE=2 SV=2	Q4R3D4	0	100	572.007	281	281
H9FQX0	ef1d_macfaelongation factor 1-delta os=macaca fascicularis gn=eef1d pe=2 sv=2	623	sp|Q4R3D4|EF1D_MACFAElongation factor 1-delta OS=Macaca fascicularis GN=EEF1D PE=2 SV=2	Q4R3D4	1.07929e-169	91	489.96	281	257
H9FRE4	copg1_humancoatomer subunit gamma-1 os=homo sapiens gn=copg1 pe=1 sv=1	874	sp|Q9Y678|COPG1_HUMANCoatomer subunit gamma-1 OS=Homo sapiens GN=COPG1 PE=1 SV=1	Q9Y678	0	100	1812.35	874	874
H9FRP8	rt27_human28s ribosomal protein mitochondrial os=homo sapiens gn=mrps27 pe=1 sv=3	414	sp|Q92552|RT27_HUMAN28S ribosomal protein S27, mitochondrial OS=Homo sapiens GN=MRPS27 PE=1 SV=3	Q92552	0	96	768.844	404	389
H9FT32	zn638_humanzinc finger protein 638 os=homo sapiens gn=znf638 pe=1 sv=2	1977	sp|Q14966|ZN638_HUMANZinc finger protein 638 OS=Homo sapiens GN=ZNF638 PE=1 SV=2	Q14966	0	97	3719.86	1980	1929
H9FT57	gbb1_ratguanine nucleotide-binding protein g g g subunit beta-1 os=rattus norvegicus gn=gnb1 pe=1 sv=4	340	sp|P54311|GBB1_RATGuanine nucleotide-binding protein G(I)/G(S)/G(T) subunit beta-1 OS=Rattus norvegicus GN=Gnb1 PE=1 SV=4	P54311	0	98	664.84	340	336
H9FTR9	roa1_pantrheterogeneous nuclear ribonucleoprotein a1 os=pan troglodytes gn=hnrnpa1 pe=2 sv=1	320	sp|A5A6H4|ROA1_PANTRHeterogeneous nuclear ribonucleoprotein A1 OS=Pan troglodytes GN=HNRNPA1 PE=2 SV=1	A5A6H4	0	100	636.721	320	320
H9FTS0	roa1_humanheterogeneous nuclear ribonucleoprotein a1 os=homo sapiens gn=hnrnpa1 pe=1 sv=5	372	sp|P09651|ROA1_HUMANHeterogeneous nuclear ribonucleoprotein A1 OS=Homo sapiens GN=HNRNPA1 PE=1 SV=5	P09651	0	100	721.079	372	372
H9FTU4	grp75_humanstress-70 mitochondrial os=homo sapiens gn=hspa9 pe=1 sv=2	679	sp|P38646|GRP75_HUMANStress-70 protein, mitochondrial OS=Homo sapiens GN=HSPA9 PE=1 SV=2	P38646	0	99	1391.71	679	678
H9FUT7	nduba_mousenadh dehydrogenase	178	sp|Q9DCS9|NDUBA_MOUSENADH dehydrogenase [ubiquinone] 1 beta subcomplex subunit 10 OS=Mus musculus GN=Ndufb10 PE=1 SV=3	Q9DCS9	3.32201e-107	92	309.301	176	162
H9FUX2	nop2_human ribosomal rna methyltransferase nop2 os=homo sapiens gn=nop2 pe=1 sv=2	807	sp|P46087|NOP2_HUMANPutative ribosomal RNA methyltransferase NOP2 OS=Homo sapiens GN=NOP2 PE=1 SV=2	P46087	0	95	1447.18	813	780
H9FVY9	atpo_humanatp synthase subunit mitochondrial os=homo sapiens gn=atp5o pe=1 sv=1	213	sp|P48047|ATPO_HUMANATP synthase subunit O, mitochondrial OS=Homo sapiens GN=ATP5O PE=1 SV=1	P48047	3.16934e-150	98	421.394	213	210
H9FWM8	uqcc1_humanubiquinol-cytochrome-c reductase complex assembly factor 1 os=homo sapiens gn=uqcc1 pe=1 sv=3	298	sp|Q9NVA1|UQCC1_HUMANUbiquinol-cytochrome-c reductase complex assembly factor 1 OS=Homo sapiens GN=UQCC1 PE=1 SV=3	Q9NVA1	0	96	598.201	299	289
H9FWS6	t176a_humantransmembrane protein 176a os=homo sapiens gn=tmem176a pe=2 sv=1	232	sp|Q96HP8|T176A_HUMANTransmembrane protein 176A OS=Homo sapiens GN=TMEM176A PE=2 SV=1	Q96HP8	1.54335e-115	90	335.109	233	212
H9FX77	kat3_humankynurenine--oxoglutarate transaminase 3 os=homo sapiens gn=ccbl2 pe=1 sv=1	454	sp|Q6YP21|KAT3_HUMANKynurenine--oxoglutarate transaminase 3 OS=Homo sapiens GN=CCBL2 PE=1 SV=1	Q6YP21	0	98	919.457	454	448
H9FXB4	plcc_human1-acyl-sn-glycerol-3-phosphate acyltransferase gamma os=homo sapiens gn=agpat3 pe=1 sv=1	376	sp|Q9NRZ7|PLCC_HUMAN1-acyl-sn-glycerol-3-phosphate acyltransferase gamma OS=Homo sapiens GN=AGPAT3 PE=1 SV=1	Q9NRZ7	0	100	766.533	376	376
H9FXJ0	psd13_human26s proteasome non-atpase regulatory subunit 13 os=homo sapiens gn=psmd13 pe=1 sv=2	376	sp|Q9UNM6|PSD13_HUMAN26S proteasome non-ATPase regulatory subunit 13 OS=Homo sapiens GN=PSMD13 PE=1 SV=2	Q9UNM6	0	100	776.933	376	376
H9FYC6	fn3k_humanfructosamine-3-kinase os=homo sapiens gn=fn3k pe=1 sv=1	309	sp|Q9H479|FN3K_HUMANFructosamine-3-kinase OS=Homo sapiens GN=FN3K PE=1 SV=1	Q9H479	0	99	635.565	309	308
H9FYE8	srsf6_humanserine arginine-rich splicing factor 6 os=homo sapiens gn=srsf6 pe=1 sv=2	343	sp|Q13247|SRSF6_HUMANSerine/arginine-rich splicing factor 6 OS=Homo sapiens GN=SRSF6 PE=1 SV=2	Q13247	2.88813e-141	99	409.068	323	322
H9FYW7	la_humanlupus la protein os=homo sapiens gn=ssb pe=1 sv=2	405	sp|P05455|LA_HUMANLupus La protein OS=Homo sapiens GN=SSB PE=1 SV=2	P05455	0	99	810.446	408	404
H9FYY2	stat3_humansignal transducer and activator of transcription 3 os=homo sapiens gn=stat3 pe=1 sv=2	722	sp|P40763|STAT3_HUMANSignal transducer and activator of transcription 3 OS=Homo sapiens GN=STAT3 PE=1 SV=2	P40763	0	100	1493.02	715	715
H9FZ07	sytc_humanthreonine--trna cytoplasmic os=homo sapiens gn=tars pe=1 sv=3	723	sp|P26639|SYTC_HUMANThreonine--tRNA ligase, cytoplasmic OS=Homo sapiens GN=TARS PE=1 SV=3	P26639	0	99	1499.95	723	721
H9FZW0	ghc1_humanmitochondrial glutamate carrier 1 os=homo sapiens gn=slc25a22 pe=1 sv=1	323	sp|Q9H936|GHC1_HUMANMitochondrial glutamate carrier 1 OS=Homo sapiens GN=SLC25A22 PE=1 SV=1	Q9H936	0	99	648.277	323	322
H9G0A8	sfxn3_humansideroflexin-3 os=homo sapiens gn=sfxn3 pe=1 sv=2	325	sp|Q9BWM7|SFXN3_HUMANSideroflexin-3 OS=Homo sapiens GN=SFXN3 PE=1 SV=2	Q9BWM7	0	99	667.152	325	322
H9G0H9	syt16_humansynaptotagmin-16 os=homo sapiens gn=syt16 pe=2 sv=2	645	sp|Q17RD7|SYT16_HUMANSynaptotagmin-16 OS=Homo sapiens GN=SYT16 PE=2 SV=2	Q17RD7	0	98	1315.44	645	637
H9G0J7	magt1_humanmagnesium transporter protein 1 os=homo sapiens gn=magt1 pe=1 sv=1	367	sp|Q9H0U3|MAGT1_HUMANMagnesium transporter protein 1 OS=Homo sapiens GN=MAGT1 PE=1 SV=1	Q9H0U3	0	98	688.723	335	331
H9G1E0	ei2be_humantranslation initiation factor eif-2b subunit epsilon os=homo sapiens gn=eif2b5 pe=1 sv=3	721	sp|Q13144|EI2BE_HUMANTranslation initiation factor eIF-2B subunit epsilon OS=Homo sapiens GN=EIF2B5 PE=1 SV=3	Q13144	0	99	1473.37	721	714
H9G1U0	nolc1_humannucleolar and coiled-body phosphoprotein 1 os=homo sapiens gn=nolc1 pe=1 sv=2	704	sp|Q14978|NOLC1_HUMANNucleolar and coiled-body phosphoprotein 1 OS=Homo sapiens GN=NOLC1 PE=1 SV=2	Q14978	0	93	778.474	705	660
H9G1U1	nolc1_humannucleolar and coiled-body phosphoprotein 1 os=homo sapiens gn=nolc1 pe=1 sv=2	702	sp|Q14978|NOLC1_HUMANNucleolar and coiled-body phosphoprotein 1 OS=Homo sapiens GN=NOLC1 PE=1 SV=2	Q14978	0	93	779.245	703	655
H9H2U2	clpt1_humancleft lip and palate transmembrane protein 1 os=homo sapiens gn=clptm1 pe=1 sv=1	700	sp|O96005|CLPT1_HUMANCleft lip and palate transmembrane protein 1 OS=Homo sapiens GN=CLPTM1 PE=1 SV=1	O96005	0	99	1385.16	669	667
H9H3J1	anxa2_ponabannexin a2 os=pongo abelii gn=anxa2 pe=2 sv=1	320	sp|Q5R5A0|ANXA2_PONABAnnexin A2 OS=Pongo abelii GN=ANXA2 PE=2 SV=1	Q5R5A0	0	92	568.926	325	299
H9H5P2	ybox1_rabitnuclease-sensitive element-binding protein 1 os=oryctolagus cuniculus gn=ybx1 pe=1 sv=3	217	sp|Q28618|YBOX1_RABITNuclease-sensitive element-binding protein 1 OS=Oryctolagus cuniculus GN=YBX1 PE=1 SV=3	Q28618	2.623e-64	96	206.453	122	118
H9YUM9	rl13_human60s ribosomal protein l13 os=homo sapiens gn=rpl13 pe=1 sv=4	211	sp|P26373|RL13_HUMAN60S ribosomal protein L13 OS=Homo sapiens GN=RPL13 PE=1 SV=4	P26373	8.19866e-141	99	397.512	211	209
H9YV05	fbrl_huma 2 -o-methyltransferase fibrillarin os=homo sapiens gn=fbl pe=1 sv=2	321	sp|P22087|FBRL_HUMANrRNA 2'-O-methyltransferase fibrillarin OS=Homo sapiens GN=FBL PE=1 SV=2	P22087	0	99	629.787	321	319
H9YV34	rl13a_macfa60s ribosomal protein l13a os=macaca fascicularis gn=rpl13a pe=2 sv=3	203	sp|Q4R8Z2|RL13A_MACFA60S ribosomal protein L13a OS=Macaca fascicularis GN=RPL13A PE=2 SV=3	Q4R8Z2	5.98377e-145	99	407.142	203	201
H9YWU5	p3h1_humanprolyl 3-hydroxylase 1 os=homo sapiens gn=lepre1 pe=1 sv=2	736	sp|Q32P28|P3H1_HUMANProlyl 3-hydroxylase 1 OS=Homo sapiens GN=LEPRE1 PE=1 SV=2	Q32P28	0	99	1503.8	736	729
H9YX92	k6pp_human6-phosphofructokinase type c os=homo sapiens gn=pfkp pe=1 sv=2	784	sp|Q01813|K6PP_HUMAN6-phosphofructokinase type C OS=Homo sapiens GN=PFKP PE=1 SV=2	Q01813	0	100	1619.75	784	784
H9Z1Z8	arg39_humanrho guanine nucleotide exchange factor 39 os=homo sapiens gn=arhgef39 pe=2 sv=1	335	sp|Q8N4T4|ARG39_HUMANRho guanine nucleotide exchange factor 39 OS=Homo sapiens GN=ARHGEF39 PE=2 SV=1	Q8N4T4	0	98	627.476	335	329
H9Z3K0	PDK1_HUMAN	436	sp|Q15118|PDK1_HUMAN[Pyruvate dehydrogenase (acetyl-transferring)] kinase isozyme 1, mitochondrial OS=Homo sapiens GN=PDK1 PE=1 SV=1	Q15118	0	98	892.108	436	431
H9Z4Y2	scam4_humansecretory carrier-associated membrane protein 4 os=homo sapiens gn=scamp4 pe=2 sv=1	229	sp|Q969E2|SCAM4_HUMANSecretory carrier-associated membrane protein 4 OS=Homo sapiens GN=SCAMP4 PE=2 SV=1	Q969E2	6.00649e-155	98	434.491	229	226
H9Z621	pgam5_humanserine threonine-protein phosphatase mitochondrial os=homo sapiens gn=pgam5 pe=1 sv=2	289	sp|Q96HS1|PGAM5_HUMANSerine/threonine-protein phosphatase PGAM5, mitochondrial OS=Homo sapiens GN=PGAM5 PE=1 SV=2	Q96HS1	0	100	593.193	289	289
H9Z7W5	gbb2_humanguanine nucleotide-binding protein g g g subunit beta-2 os=homo sapiens gn=gnb2 pe=1 sv=3	340	sp|P62879|GBB2_HUMANGuanine nucleotide-binding protein G(I)/G(S)/G(T) subunit beta-2 OS=Homo sapiens GN=GNB2 PE=1 SV=3	P62879	0	100	702.59	340	340
H9Z9U8	dhb7_human3-keto-steroid reductase os=homo sapiens gn=hsd17b7 pe=1 sv=1	341	sp|P56937|DHB7_HUMAN3-keto-steroid reductase OS=Homo sapiens GN=HSD17B7 PE=1 SV=1	P56937	0	98	684.871	341	336
H9ZA57	pkp1_humanplakophilin-1 os=homo sapiens gn=pkp1 pe=1 sv=2	726	sp|Q13835|PKP1_HUMANPlakophilin-1 OS=Homo sapiens GN=PKP1 PE=1 SV=2	Q13835	0	96	1458.74	747	722
H9ZB05	otub1_humanubiquitin thioesterase otub1 os=homo sapiens gn=otub1 pe=1 sv=2	271	sp|Q96FW1|OTUB1_HUMANUbiquitin thioesterase OTUB1 OS=Homo sapiens GN=OTUB1 PE=1 SV=2	Q96FW1	0	99	557.755	271	270
H9ZBL7	cp20a_humancytochrome p450 20a1 os=homo sapiens gn=cyp20a1 pe=2 sv=1	462	sp|Q6UW02|CP20A_HUMANCytochrome P450 20A1 OS=Homo sapiens GN=CYP20A1 PE=2 SV=1	Q6UW02	0	99	914.064	462	458
H9ZBY0	zep3_humantranscription factor hivep3 os=homo sapiens gn=hivep3 pe=2 sv=1	2406	sp|Q5T1R4|ZEP3_HUMANTranscription factor HIVEP3 OS=Homo sapiens GN=HIVEP3 PE=2 SV=1	Q5T1R4	0	97	4180.56	2406	2356
H9ZCC4	rfwd2_humane3 ubiquitin-protein ligase rfwd2 os=homo sapiens gn=rfwd2 pe=1 sv=1	727	sp|Q8NHY2|RFWD2_HUMANE3 ubiquitin-protein ligase RFWD2 OS=Homo sapiens GN=RFWD2 PE=1 SV=1	Q8NHY2	0	98	1401.73	731	721
H9ZFT0	zn646_humanzinc finger protein 646 os=homo sapiens gn=znf646 pe=1 sv=1	1833	sp|O15015|ZN646_HUMANZinc finger protein 646 OS=Homo sapiens GN=ZNF646 PE=1 SV=1	O15015	0	96	3329.65	1795	1733
H9ZG01	lrba_humanlipopolysaccharide-responsive and beige-like anchor protein os=homo sapiens gn=lrba pe=1 sv=4	2853	sp|P50851|LRBA_HUMANLipopolysaccharide-responsive and beige-like anchor protein OS=Homo sapiens GN=LRBA PE=1 SV=4	P50851	0	98	5694.78	2864	2821
I0FFM4	s61a1_mouseprotein transport protein sec61 subunit alpha isoform 1 os=mus musculus gn=sec61a1 pe=2 sv=2	476	sp|P61620|S61A1_MOUSEProtein transport protein Sec61 subunit alpha isoform 1 OS=Mus musculus GN=Sec61a1 PE=2 SV=2	P61620	0	99	964.526	476	475
I0FGA7	srsf4_humanserine arginine-rich splicing factor 4 os=homo sapiens gn=srsf4 pe=1 sv=2	494	sp|Q08170|SRSF4_HUMANSerine/arginine-rich splicing factor 4 OS=Homo sapiens GN=SRSF4 PE=1 SV=2	Q08170	0	99	905.205	494	491
I0FGZ2	gbb1_ratguanine nucleotide-binding protein g g g subunit beta-1 os=rattus norvegicus gn=gnb1 pe=1 sv=4	340	sp|P54311|GBB1_RATGuanine nucleotide-binding protein G(I)/G(S)/G(T) subunit beta-1 OS=Rattus norvegicus GN=Gnb1 PE=1 SV=4	P54311	0	100	702.59	340	340
I0FIG4	mogs_humanmannosyl-oligosaccharide glucosidase os=homo sapiens gn=mogs pe=1 sv=5	837	sp|Q13724|MOGS_HUMANMannosyl-oligosaccharide glucosidase OS=Homo sapiens GN=MOGS PE=1 SV=5	Q13724	0	98	1571.6	837	822
I0FKC0	fbrl_huma 2 -o-methyltransferase fibrillarin os=homo sapiens gn=fbl pe=1 sv=2	321	sp|P22087|FBRL_HUMANrRNA 2'-O-methyltransferase fibrillarin OS=Homo sapiens GN=FBL PE=1 SV=2	P22087	0	99	627.091	321	318
I0FKF5	a2mg_ponabalpha-2-macroglobulin os=pongo abelii gn=a2m pe=2 sv=1	1474	sp|Q5R4N8|A2MG_PONABAlpha-2-macroglobulin OS=Pongo abelii GN=A2M PE=2 SV=1	Q5R4N8	0	97	2864.33	1474	1442
I0FKQ1	arl1_humanadp-ribosylation factor-like protein 1 os=homo sapiens gn=arl1 pe=1 sv=1	181	sp|P40616|ARL1_HUMANADP-ribosylation factor-like protein 1 OS=Homo sapiens GN=ARL1 PE=1 SV=1	P40616	5.72467e-132	100	372.474	181	181
I0FPR4	ef1d_macfaelongation factor 1-delta os=macaca fascicularis gn=eef1d pe=2 sv=2	257	sp|Q4R3D4|EF1D_MACFAElongation factor 1-delta OS=Macaca fascicularis GN=EEF1D PE=2 SV=2	Q4R3D4	1.02836e-176	91	493.041	281	257
I0FPV7	tbb5_rattubulin beta-5 chain os=rattus norvegicus gn=tubb5 pe=1 sv=1	445	sp|P69897|TBB5_RATTubulin beta-5 chain OS=Rattus norvegicus GN=Tubb5 PE=1 SV=1	P69897	0	99	916.376	445	441
I0FPV8	tbb4b_mousetubulin beta-4b chain os=mus musculus gn=tubb4b pe=1 sv=1	445	sp|P68372|TBB4B_MOUSETubulin beta-4B chain OS=Mus musculus GN=Tubb4b PE=1 SV=1	P68372	0	99	927.546	445	444
I0FPW0	tbb4b_mousetubulin beta-4b chain os=mus musculus gn=tubb4b pe=1 sv=1	445	sp|P68372|TBB4B_MOUSETubulin beta-4B chain OS=Mus musculus GN=Tubb4b PE=1 SV=1	P68372	0	99	926.391	445	444
I0FPX4	syep_humanbifunctional glutamate proline--trna ligase os=homo sapiens gn=eprs pe=1 sv=5	1512	sp|P07814|SYEP_HUMANBifunctional glutamate/proline--tRNA ligase OS=Homo sapiens GN=EPRS PE=1 SV=5	P07814	0	99	3102	1512	1498
I0FQ09	copz1_ponabcoatomer subunit zeta-1 os=pongo abelii gn=copz1 pe=2 sv=1	177	sp|Q5R5F2|COPZ1_PONABCoatomer subunit zeta-1 OS=Pongo abelii GN=COPZ1 PE=2 SV=1	Q5R5F2	1.63794e-127	100	360.918	177	177
I0FT81	otub1_humanubiquitin thioesterase otub1 os=homo sapiens gn=otub1 pe=1 sv=2	271	sp|Q96FW1|OTUB1_HUMANUbiquitin thioesterase OTUB1 OS=Homo sapiens GN=OTUB1 PE=1 SV=2	Q96FW1	0	100	561.222	271	271
I0FU18	rla0_pig60s acidic ribosomal protein p0 os=sus scrofa gn=rplp0 pe=2 sv=2	318	sp|Q29214|RLA0_PIG60S acidic ribosomal protein P0 OS=Sus scrofa GN=RPLP0 PE=2 SV=2	Q29214	0	99	650.203	318	317
I0FUJ6	tisd_humanzinc finger protein c3h1 type-like 2 os=homo sapiens gn=zfp36l2 pe=1 sv=3	492	sp|P47974|TISD_HUMANZinc finger protein 36, C3H1 type-like 2 OS=Homo sapiens GN=ZFP36L2 PE=1 SV=3	P47974	0	99	649.818	494	490
I0FUX2	xrcc5_humanx-ray repair cross-complementing protein 5 os=homo sapiens gn=xrcc5 pe=1 sv=3	732	sp|P13010|XRCC5_HUMANX-ray repair cross-complementing protein 5 OS=Homo sapiens GN=XRCC5 PE=1 SV=3	P13010	0	99	1498.41	732	730
I0FVF2	sfxn3_humansideroflexin-3 os=homo sapiens gn=sfxn3 pe=1 sv=2	325	sp|Q9BWM7|SFXN3_HUMANSideroflexin-3 OS=Homo sapiens GN=SFXN3 PE=1 SV=2	Q9BWM7	0	99	665.226	325	322
I2CTL6	rdh13_humanretinol dehydrogenase 13 os=homo sapiens gn=rdh13 pe=1 sv=2	331	sp|Q8NBN7|RDH13_HUMANRetinol dehydrogenase 13 OS=Homo sapiens GN=RDH13 PE=1 SV=2	Q8NBN7	0	99	646.351	331	329
I2CUA4	rl14_human60s ribosomal protein l14 os=homo sapiens gn=rpl14 pe=1 sv=4	214	sp|P50914|RL14_HUMAN60S ribosomal protein L14 OS=Homo sapiens GN=RPL14 PE=1 SV=4	P50914	1.00019e-139	98	394.815	215	212
I2CUA7	nolc1_humannucleolar and coiled-body phosphoprotein 1 os=homo sapiens gn=nolc1 pe=1 sv=2	703	sp|Q14978|NOLC1_HUMANNucleolar and coiled-body phosphoprotein 1 OS=Homo sapiens GN=NOLC1 PE=1 SV=2	Q14978	0	93	783.482	703	656
I2CUF3	them6_humanprotein them6 os=homo sapiens gn=them6 pe=1 sv=2	208	sp|Q8WUY1|THEM6_HUMANProtein THEM6 OS=Homo sapiens GN=THEM6 PE=1 SV=2	Q8WUY1	2.65691e-130	98	370.548	189	186
I2CXG3	rl5_human60s ribosomal protein l5 os=homo sapiens gn=rpl5 pe=1 sv=3	297	sp|P46777|RL5_HUMAN60S ribosomal protein L5 OS=Homo sapiens GN=RPL5 PE=1 SV=3	P46777	0	100	617.076	297	297
I2CXY9	hs90b_horseheat shock protein hsp 90-beta os=equus caballus gn=hsp90ab1 pe=2 sv=3	724	sp|Q9GKX8|HS90B_HORSEHeat shock protein HSP 90-beta OS=Equus caballus GN=HSP90AB1 PE=2 SV=3	Q9GKX8	0	100	1480.31	724	724
I2CYE5	rl18a_human60s ribosomal protein l18a os=homo sapiens gn=rpl18a pe=1 sv=2	176	sp|Q02543|RL18A_HUMAN60S ribosomal protein L18a OS=Homo sapiens GN=RPL18A PE=1 SV=2	Q02543	7.6921e-131	100	369.007	176	176
I2CYU5	cytoplasmic 2 os=trichosurus vulpecula gn=actg1 pe=2 sv=1	375	sp|P63257|ACTG_TRIVUActin, cytoplasmic 2 OS=Trichosurus vulpecula GN=ACTG1 PE=2 SV=1	P63257	0	100	785.023	375	375
I2CYV6	mboa7_humanlysophospholipid acyltransferase 7 os=homo sapiens gn=mboat7 pe=1 sv=2	472	sp|Q96N66|MBOA7_HUMANLysophospholipid acyltransferase 7 OS=Homo sapiens GN=MBOAT7 PE=1 SV=2	Q96N66	0	99	947.962	472	471
I2CYW3	tmx1_humanthioredoxin-related transmembrane protein 1 os=homo sapiens gn=tmx1 pe=1 sv=1	280	sp|Q9H3N1|TMX1_HUMANThioredoxin-related transmembrane protein 1 OS=Homo sapiens GN=TMX1 PE=1 SV=1	Q9H3N1	0	98	568.54	280	276
I7G2V6	kc1a_sheepcasein kinase i isoform alpha os=ovis aries gn=csnk1a1 pe=3 sv=1	244	sp|P67829|KC1A_SHEEPCasein kinase I isoform alpha OS=Ovis aries GN=CSNK1A1 PE=3 SV=1	P67829	1.2493e-178	100	499.204	235	235
I7G463	ost48_humandolichyl-diphosphooligosaccharide--protein glycosyltransferase 48 kda subunit os=homo sapiens gn=ddost pe=1 sv=4	255	sp|P39656|OST48_HUMANDolichyl-diphosphooligosaccharide--protein glycosyltransferase 48 kDa subunit OS=Homo sapiens GN=DDOST PE=1 SV=4	P39656	0	99	525.013	255	254
I7G5A5	gbb2_humanguanine nucleotide-binding protein g g g subunit beta-2 os=homo sapiens gn=gnb2 pe=1 sv=3	340	sp|P62879|GBB2_HUMANGuanine nucleotide-binding protein G(I)/G(S)/G(T) subunit beta-2 OS=Homo sapiens GN=GNB2 PE=1 SV=3	P62879	0	99	699.893	340	339
I7G5Z1	tbb2b_rattubulin beta-2b chain os=rattus norvegicus gn=tubb2b pe=1 sv=1	445	sp|Q3KRE8|TBB2B_RATTubulin beta-2B chain OS=Rattus norvegicus GN=Tubb2b PE=1 SV=1	Q3KRE8	0	100	935.636	445	445
I7G7R2	rl4_human60s ribosomal protein l4 os=homo sapiens gn=rpl4 pe=1 sv=5	427	sp|P36578|RL4_HUMAN60S ribosomal protein L4 OS=Homo sapiens GN=RPL4 PE=1 SV=5	P36578	0	100	864.374	427	427
I7G8C1	hs90b_horseheat shock protein hsp 90-beta os=equus caballus gn=hsp90ab1 pe=2 sv=3	724	sp|Q9GKX8|HS90B_HORSEHeat shock protein HSP 90-beta OS=Equus caballus GN=HSP90AB1 PE=2 SV=3	Q9GKX8	0	99	1476.46	724	723
I7GH35	tbb4b_mousetubulin beta-4b chain os=mus musculus gn=tubb4b pe=1 sv=1	445	sp|P68372|TBB4B_MOUSETubulin beta-4B chain OS=Mus musculus GN=Tubb4b PE=1 SV=1	P68372	0	100	936.406	445	445
I7GHF0	suca_humansuccinyl- ligase	346	sp|P53597|SUCA_HUMANSuccinyl-CoA ligase [ADP/GDP-forming] subunit alpha, mitochondrial OS=Homo sapiens GN=SUCLG1 PE=1 SV=4	P53597	0	99	692.189	346	343
I7GIX2	fbrl_huma 2 -o-methyltransferase fibrillarin os=homo sapiens gn=fbl pe=1 sv=2	321	sp|P22087|FBRL_HUMANrRNA 2'-O-methyltransferase fibrillarin OS=Homo sapiens GN=FBL PE=1 SV=2	P22087	0	98	621.698	321	316
I7GJL8	rla0_pig60s acidic ribosomal protein p0 os=sus scrofa gn=rplp0 pe=2 sv=2	318	sp|Q29214|RLA0_PIG60S acidic ribosomal protein P0 OS=Sus scrofa GN=RPLP0 PE=2 SV=2	Q29214	0	100	653.67	318	318
I7GJM1	roa1_pantrheterogeneous nuclear ribonucleoprotein a1 os=pan troglodytes gn=hnrnpa1 pe=2 sv=1	304	sp|A5A6H4|ROA1_PANTRHeterogeneous nuclear ribonucleoprotein A1 OS=Pan troglodytes GN=HNRNPA1 PE=2 SV=1	A5A6H4	2.1918e-165	89	468.003	323	290
I7GJN2	rl5_human60s ribosomal protein l5 os=homo sapiens gn=rpl5 pe=1 sv=3	297	sp|P46777|RL5_HUMAN60S ribosomal protein L5 OS=Homo sapiens GN=RPL5 PE=1 SV=3	P46777	0	100	617.076	297	297
I7GK39	scam3_humansecretory carrier-associated membrane protein 3 os=homo sapiens gn=scamp3 pe=1 sv=3	194	sp|O14828|SCAM3_HUMANSecretory carrier-associated membrane protein 3 OS=Homo sapiens GN=SCAMP3 PE=1 SV=3	O14828	6.30113e-121	98	351.288	177	175
I7GMX4	rl8_rat60s ribosomal protein l8 os=rattus norvegicus gn=rpl8 pe=2 sv=2	257	sp|P62919|RL8_RAT60S ribosomal protein L8 OS=Rattus norvegicus GN=Rpl8 PE=2 SV=2	P62919	0	99	514.998	257	256
J9QHV8	ldha_macfal-lactate dehydrogenase a chain os=macaca fascicularis gn=ldha pe=2 sv=4	332	sp|Q9BE24|LDHA_MACFAL-lactate dehydrogenase A chain OS=Macaca fascicularis GN=LDHA PE=2 SV=4	Q9BE24	0	100	679.478	332	332
J9QHW1	ldhb_humanl-lactate dehydrogenase b chain os=homo sapiens gn=ldhb pe=1 sv=2	334	sp|P07195|LDHB_HUMANL-lactate dehydrogenase B chain OS=Homo sapiens GN=LDHB PE=1 SV=2	P07195	0	99	679.478	334	333
J9QMH6	ldha_macfal-lactate dehydrogenase a chain os=macaca fascicularis gn=ldha pe=2 sv=4	332	sp|Q9BE24|LDHA_MACFAL-lactate dehydrogenase A chain OS=Macaca fascicularis GN=LDHA PE=2 SV=4	Q9BE24	0	100	679.863	332	332
J9QMI5	ldhb_humanl-lactate dehydrogenase b chain os=homo sapiens gn=ldhb pe=1 sv=2	334	sp|P07195|LDHB_HUMANL-lactate dehydrogenase B chain OS=Homo sapiens GN=LDHB PE=1 SV=2	P07195	0	99	679.478	334	333
J9QP23	ldha_macfal-lactate dehydrogenase a chain os=macaca fascicularis gn=ldha pe=2 sv=4	332	sp|Q9BE24|LDHA_MACFAL-lactate dehydrogenase A chain OS=Macaca fascicularis GN=LDHA PE=2 SV=4	Q9BE24	0	100	679.863	332	332
J9QQL1	ldha_macfal-lactate dehydrogenase a chain os=macaca fascicularis gn=ldha pe=2 sv=4	332	sp|Q9BE24|LDHA_MACFAL-lactate dehydrogenase A chain OS=Macaca fascicularis GN=LDHA PE=2 SV=4	Q9BE24	0	100	679.863	332	332
J9QRH0	ldha_macfal-lactate dehydrogenase a chain os=macaca fascicularis gn=ldha pe=2 sv=4	332	sp|Q9BE24|LDHA_MACFAL-lactate dehydrogenase A chain OS=Macaca fascicularis GN=LDHA PE=2 SV=4	Q9BE24	0	100	679.478	332	332
P26455	cox2_chlaecytochrome c oxidase subunit 2 os=chlorocebus aethiops gn=mt-co2 pe=3 sv=1	227	sp|P26455|COX2_CHLAECytochrome c oxidase subunit 2 OS=Chlorocebus aethiops GN=MT-CO2 PE=3 SV=1	P26455	1.70328e-166	100	463.766	227	227
P40286	h1t_macmuhistone h1t os=macaca mulatta gn=hist1h1t pe=2 sv=2	208	sp|P40286|H1T_MACMUHistone H1t OS=Macaca mulatta GN=HIST1H1T PE=2 SV=2	P40286	1.47529e-139	100	394.045	208	208
P61122	rl24_rat60s ribosomal protein l24 os=rattus norvegicus gn=rpl24 pe=2 sv=1	157	sp|P83732|RL24_RAT60S ribosomal protein L24 OS=Rattus norvegicus GN=Rpl24 PE=2 SV=1	P83732	4.68706e-110	100	315.079	157	157
P61256	rl26_human60s ribosomal protein l26 os=homo sapiens gn=rpl26 pe=1 sv=1	145	sp|P61254|RL26_HUMAN60S ribosomal protein L26 OS=Homo sapiens GN=RPL26 PE=1 SV=1	P61254	8.18183e-101	100	290.426	145	145
P61258	pcna_humanproliferating cell nuclear antigen os=homo sapiens gn=pcna pe=1 sv=1	261	sp|P12004|PCNA_HUMANProliferating cell nuclear antigen OS=Homo sapiens GN=PCNA PE=1 SV=1	P12004	0	100	537.724	261	261
P61270	rs11_rat40s ribosomal protein s11 os=rattus norvegicus gn=rps11 pe=1 sv=3	158	sp|P62282|RS11_RAT40S ribosomal protein S11 OS=Rattus norvegicus GN=Rps11 PE=1 SV=3	P62282	3.28824e-114	100	325.479	158	158
P61271	rab5a_macfaras-related protein rab-5a os=macaca fascicularis gn=rab5a pe=2 sv=1	215	sp|P61271|RAB5A_MACFARas-related protein Rab-5A OS=Macaca fascicularis GN=RAB5A PE=2 SV=1	P61271	5.23154e-162	100	451.44	215	215
P69895	tbb5_rattubulin beta-5 chain os=rattus norvegicus gn=tubb5 pe=1 sv=1	444	sp|P69897|TBB5_RATTubulin beta-5 chain OS=Rattus norvegicus GN=Tubb5 PE=1 SV=1	P69897	0	100	934.48	444	444
Q07DZ2	cav1_pantrcaveolin-1 os=pan troglodytes gn=cav1 pe=3 sv=1	178	sp|Q2QLF2|CAV1_PANTRCaveolin-1 OS=Pan troglodytes GN=CAV1 PE=3 SV=1	Q2QLF2	2.11127e-131	100	370.933	178	178
Q25ND3	rl3_human60s ribosomal protein l3 os=homo sapiens gn=rpl3 pe=1 sv=2	403	sp|P39023|RL3_HUMAN60S ribosomal protein L3 OS=Homo sapiens GN=RPL3 PE=1 SV=2	P39023	0	100	830.861	403	403
Q25PV7	rs19_ponab40s ribosomal protein s19 os=pongo abelii gn=rps19 pe=2 sv=3	145	sp|Q5R8M9|RS19_PONAB40S ribosomal protein S19 OS=Pongo abelii GN=RPS19 PE=2 SV=3	Q5R8M9	5.12964e-104	100	298.516	145	145
Q25Q65	rs3a_human40s ribosomal protein s3a os=homo sapiens gn=rps3a pe=1 sv=2	264	sp|P61247|RS3A_HUMAN40S ribosomal protein S3a OS=Homo sapiens GN=RPS3A PE=1 SV=2	P61247	0	100	545.814	264	264
Q28521	roa1_macmuheterogeneous nuclear ribonucleoprotein a1 os=macaca mulatta gn=hnrnpa1 pe=2 sv=3	320	sp|Q28521|ROA1_MACMUHeterogeneous nuclear ribonucleoprotein A1 OS=Macaca mulatta GN=HNRNPA1 PE=2 SV=3	Q28521	0	100	637.106	320	320
Q28758	apoa4_papanapolipoprotein a-iv os=papio anubis gn=apoa4 pe=2 sv=1	401	sp|Q28758|APOA4_PAPANApolipoprotein A-IV (Fragment) OS=Papio anubis GN=APOA4 PE=2 SV=1	Q28758	0	100	798.89	401	401
Q2PFX4	h2b1k_macfahistone h2b type 1-k os=macaca fascicularis gn=hist1h2bk pe=2 sv=3	126	sp|Q2PFX4|H2B1K_MACFAHistone H2B type 1-K OS=Macaca fascicularis GN=HIST1H2BK PE=2 SV=3	Q2PFX4	8.52449e-87	100	253.447	126	126
Q2PFY3	g3p_humanglyceraldehyde-3-phosphate dehydrogenase os=homo sapiens gn=gapdh pe=1 sv=3	346	sp|P04406|G3P_HUMANGlyceraldehyde-3-phosphate dehydrogenase OS=Homo sapiens GN=GAPDH PE=1 SV=3	P04406	0	99	590.112	290	289
Q2XQY1	dhb7_human3-keto-steroid reductase os=homo sapiens gn=hsd17b7 pe=1 sv=1	341	sp|P56937|DHB7_HUMAN3-keto-steroid reductase OS=Homo sapiens GN=HSD17B7 PE=1 SV=1	P56937	0	98	685.256	341	336
Q4R362	h4_rathistone h4 os=rattus norvegicus gn=hist1h4b pe=1 sv=2	103	sp|P62804|H4_RATHistone H4 OS=Rattus norvegicus GN=Hist1h4b PE=1 SV=2	P62804	1.27323e-66	100	200.29	103	103
Q4R3D4	ef1d_macfaelongation factor 1-delta os=macaca fascicularis gn=eef1d pe=2 sv=2	281	sp|Q4R3D4|EF1D_MACFAElongation factor 1-delta OS=Macaca fascicularis GN=EEF1D PE=2 SV=2	Q4R3D4	0	100	575.089	281	281
Q4R3X5	h2aj_macfahistone os=macaca fascicularis gn=h2afj pe=2 sv=1	129	sp|Q4R3X5|H2AJ_MACFAHistone H2A.J OS=Macaca fascicularis GN=H2AFJ PE=2 SV=1	Q4R3X5	2.79955e-87	100	254.988	129	129
Q4R4D3	rl10l_macfa60s ribosomal protein l10-like os=macaca fascicularis gn=rpl10l pe=2 sv=1	214	sp|Q4R4D3|RL10L_MACFA60S ribosomal protein L10-like OS=Macaca fascicularis GN=RPL10L PE=2 SV=1	Q4R4D3	1.49754e-159	100	445.277	214	214
Q4R4J7	nucl_macfanucleolin os=macaca fascicularis gn=ncl pe=2 sv=3	711	sp|Q4R4J7|NUCL_MACFANucleolin OS=Macaca fascicularis GN=NCL PE=2 SV=3	Q4R4J7	0	100	1382.47	711	711
Q4R4K6	rs6_rat40s ribosomal protein s6 os=rattus norvegicus gn=rps6 pe=1 sv=1	249	sp|P62755|RS6_RAT40S ribosomal protein S6 OS=Rattus norvegicus GN=Rps6 PE=1 SV=1	P62755	1.05035e-180	100	501.516	249	249
Q4R4P1	hs90a_macfaheat shock protein hsp 90-alpha os=macaca fascicularis gn=hsp90aa1 pe=2 sv=3	733	sp|Q4R4P1|HS90A_MACFAHeat shock protein HSP 90-alpha OS=Macaca fascicularis GN=HSP90AA1 PE=2 SV=3	Q4R4P1	0	100	1498.8	733	733
Q4R4P7	ssra_ponabtranslocon-associated protein subunit alpha os=pongo abelii gn=ssr1 pe=2 sv=1	291	sp|Q5R4X4|SSRA_PONABTranslocon-associated protein subunit alpha OS=Pongo abelii GN=SSR1 PE=2 SV=1	Q5R4X4	0	100	586.645	291	291
Q4R4T5	hs90b_horseheat shock protein hsp 90-beta os=equus caballus gn=hsp90ab1 pe=2 sv=3	724	sp|Q9GKX8|HS90B_HORSEHeat shock protein HSP 90-beta OS=Equus caballus GN=HSP90AB1 PE=2 SV=3	Q9GKX8	0	100	1480.31	724	724
Q4R4X8	tbb4a_humantubulin beta-4a chain os=homo sapiens gn=tubb4a pe=1 sv=2	444	sp|P04350|TBB4A_HUMANTubulin beta-4A chain OS=Homo sapiens GN=TUBB4A PE=1 SV=2	P04350	0	100	933.71	444	444
Q4R4Z6	rs3a_macfa40s ribosomal protein s3a os=macaca fascicularis gn=rps3a pe=2 sv=3	264	sp|Q4R4Z6|RS3A_MACFA40S ribosomal protein S3a OS=Macaca fascicularis GN=RPS3A PE=2 SV=3	Q4R4Z6	0	100	546.584	264	264
Q4R502	idhp_macfaisocitrate dehydrogenase	452	sp|Q4R502|IDHP_MACFAIsocitrate dehydrogenase [NADP], mitochondrial OS=Macaca fascicularis GN=IDH2 PE=2 SV=1	Q4R502	0	100	948.732	452	452
Q4R506	rl7_macfa60s ribosomal protein l7 os=macaca fascicularis gn=rpl7 pe=2 sv=1	247	sp|Q4R506|RL7_MACFA60S ribosomal protein L7 OS=Macaca fascicularis GN=RPL7 PE=2 SV=1	Q4R506	3.61754e-180	100	499.975	247	247
Q4R531	p5cr3_macfapyrroline-5-carboxylate reductase 3 os=macaca fascicularis gn=pycrl pe=2 sv=1	274	sp|Q4R531|P5CR3_MACFAPyrroline-5-carboxylate reductase 3 OS=Macaca fascicularis GN=PYCRL PE=2 SV=1	Q4R531	0	100	545.043	274	274
Q4R533	rpb3_humandna-directed rna polymerase ii subunit rpb3 os=homo sapiens gn=polr2c pe=1 sv=2	251	sp|P19387|RPB3_HUMANDNA-directed RNA polymerase II subunit RPB3 OS=Homo sapiens GN=POLR2C PE=1 SV=2	P19387	5.18104e-151	91	427.557	229	209
Q4R538	tba1b_mousetubulin alpha-1b chain os=mus musculus gn=tuba1b pe=1 sv=2	451	sp|P05213|TBA1B_MOUSETubulin alpha-1B chain OS=Mus musculus GN=Tuba1b PE=1 SV=2	P05213	0	100	945.266	451	451
Q4R559	aatm_macfaaspartate mitochondrial os=macaca fascicularis gn=got2 pe=2 sv=1	430	sp|Q4R559|AATM_MACFAAspartate aminotransferase, mitochondrial OS=Macaca fascicularis GN=GOT2 PE=2 SV=1	Q4R559	0	100	900.968	430	430
Q4R561	cytoplasmic 1 os=trichosurus vulpecula gn=actb pe=2 sv=1	375	sp|P60707|ACTB_TRIVUActin, cytoplasmic 1 OS=Trichosurus vulpecula GN=ACTB PE=2 SV=1	P60707	0	100	785.793	375	375
Q4R596	sahh_macfaadenosylhomocysteinase os=macaca fascicularis gn=ahcy pe=2 sv=3	432	sp|Q4R596|SAHH_MACFAAdenosylhomocysteinase OS=Macaca fascicularis GN=AHCY PE=2 SV=3	Q4R596	0	100	900.197	432	432
Q4R5B0	atpg_macfaatp synthase subunit mitochondrial os=macaca fascicularis gn=atp5c1 pe=2 sv=1	298	sp|Q4R5B0|ATPG_MACFAATP synthase subunit gamma, mitochondrial OS=Macaca fascicularis GN=ATP5C1 PE=2 SV=1	Q4R5B0	0	100	610.912	298	298
Q4R5B2	rl15_rat60s ribosomal protein l15 os=rattus norvegicus gn=rpl15 pe=1 sv=2	204	sp|P61314|RL15_RAT60S ribosomal protein L15 OS=Rattus norvegicus GN=Rpl15 PE=1 SV=2	P61314	7.36947e-149	100	417.157	204	204
Q4R5B4	tmx2_macfathioredoxin-related transmembrane protein 2 os=macaca fascicularis gn=tmx2 pe=2 sv=1	296	sp|Q4R5B4|TMX2_MACFAThioredoxin-related transmembrane protein 2 OS=Macaca fascicularis GN=TMX2 PE=2 SV=1	Q4R5B4	0	100	614.764	296	296
Q4R5B6	ldhb_humanl-lactate dehydrogenase b chain os=homo sapiens gn=ldhb pe=1 sv=2	334	sp|P07195|LDHB_HUMANL-lactate dehydrogenase B chain OS=Homo sapiens GN=LDHB PE=1 SV=2	P07195	0	100	681.019	334	334
Q4R5B8	eif3f_macfaeukaryotic translation initiation factor 3 subunit f os=macaca fascicularis gn=eif3f pe=2 sv=1	361	sp|Q4R5B8|EIF3F_MACFAEukaryotic translation initiation factor 3 subunit F OS=Macaca fascicularis GN=EIF3F PE=2 SV=1	Q4R5B8	0	100	730.324	361	361
Q4R5C0	cof1_sheepcofilin-1 os=ovis aries gn=cfl1 pe=2 sv=3	166	sp|Q6B7M7|COF1_SHEEPCofilin-1 OS=Ovis aries GN=CFL1 PE=2 SV=3	Q6B7M7	7.40257e-118	100	335.495	166	166
Q4R5C2	rl7a_rat60s ribosomal protein l7a os=rattus norvegicus gn=rpl7a pe=1 sv=2	266	sp|P62425|RL7A_RAT60S ribosomal protein L7a OS=Rattus norvegicus GN=Rpl7a PE=1 SV=2	P62425	0	100	535.028	266	266
Q4R5G7	dhb12_macfaestradiol 17-beta-dehydrogenase 12 os=macaca fascicularis gn=hsd17b12 pe=2 sv=1	312	sp|Q4R5G7|DHB12_MACFAEstradiol 17-beta-dehydrogenase 12 OS=Macaca fascicularis GN=HSD17B12 PE=2 SV=1	Q4R5G7	0	100	637.106	312	312
Q4R5H8	rl18_macfa60s ribosomal protein l18 os=macaca fascicularis gn=rpl18 pe=2 sv=1	188	sp|Q4R5H8|RL18_MACFA60S ribosomal protein L18 OS=Macaca fascicularis GN=RPL18 PE=2 SV=1	Q4R5H8	9.29619e-134	100	377.481	188	188
Q4R5I3	rl22_pig60s ribosomal protein l22 os=sus scrofa gn=rpl22 pe=2 sv=2	128	sp|P67985|RL22_PIG60S ribosomal protein L22 OS=Sus scrofa GN=RPL22 PE=2 SV=2	P67985	3.02037e-90	100	262.307	128	128
Q4R5K0	ef1a1_rabitelongation factor 1-alpha 1 os=oryctolagus cuniculus gn=eef1a1 pe=1 sv=1	462	sp|P68105|EF1A1_RABITElongation factor 1-alpha 1 OS=Oryctolagus cuniculus GN=EEF1A1 PE=1 SV=1	P68105	0	100	950.273	462	462
Q4R5L0	otub1_humanubiquitin thioesterase otub1 os=homo sapiens gn=otub1 pe=1 sv=2	272	sp|Q96FW1|OTUB1_HUMANUbiquitin thioesterase OTUB1 OS=Homo sapiens GN=OTUB1 PE=1 SV=2	Q96FW1	0	97	523.857	264	257
Q4R5M0	rl5_macfa60s ribosomal protein l5 os=macaca fascicularis gn=rpl5 pe=2 sv=3	297	sp|Q4R5M0|RL5_MACFA60S ribosomal protein L5 OS=Macaca fascicularis GN=RPL5 PE=2 SV=3	Q4R5M0	0	100	616.305	297	297
Q4R5P2	arf1_ratadp-ribosylation factor 1 os=rattus norvegicus gn=arf1 pe=1 sv=2	181	sp|P84079|ARF1_RATADP-ribosylation factor 1 OS=Rattus norvegicus GN=Arf1 PE=1 SV=2	P84079	5.51392e-133	100	375.17	181	181
Q4R5P9	rl4_macfa60s ribosomal protein l4 os=macaca fascicularis gn=rpl4 pe=2 sv=1	427	sp|Q4R5P9|RL4_MACFA60S ribosomal protein L4 OS=Macaca fascicularis GN=RPL4 PE=2 SV=1	Q4R5P9	0	100	866.3	427	427
Q4R5Q0	rl3_macfa60s ribosomal protein l3 os=macaca fascicularis gn=rpl3 pe=2 sv=3	403	sp|Q4R5Q0|RL3_MACFA60S ribosomal protein L3 OS=Macaca fascicularis GN=RPL3 PE=2 SV=3	Q4R5Q0	0	100	830.861	403	403
Q4R6J9	actz_ratalpha-centractin os=rattus norvegicus gn=actr1a pe=1 sv=1	376	sp|P85515|ACTZ_RATAlpha-centractin OS=Rattus norvegicus GN=Actr1a PE=1 SV=1	P85515	0	100	775.393	376	376
Q4R6P8	rs8_rat40s ribosomal protein s8 os=rattus norvegicus gn=rps8 pe=1 sv=2	208	sp|P62243|RS8_RAT40S ribosomal protein S8 OS=Rattus norvegicus GN=Rps8 PE=1 SV=2	P62243	2.54367e-151	100	423.705	208	208
Q4R723	rl27a_macfa60s ribosomal protein l27a os=macaca fascicularis gn=rpl27a pe=2 sv=1	148	sp|Q4R723|RL27A_MACFA60S ribosomal protein L27a OS=Macaca fascicularis GN=RPL27A PE=2 SV=1	Q4R723	8.86335e-105	100	300.827	148	148
Q4R752	rfc5_humanreplication factor c subunit 5 os=homo sapiens gn=rfc5 pe=1 sv=1	255	sp|P40937|RFC5_HUMANReplication factor C subunit 5 OS=Homo sapiens GN=RFC5 PE=1 SV=1	P40937	0	100	524.628	255	255
Q4R7X1	ldha_macfal-lactate dehydrogenase a chain os=macaca fascicularis gn=ldha pe=2 sv=4	361	sp|Q9BE24|LDHA_MACFAL-lactate dehydrogenase A chain OS=Macaca fascicularis GN=LDHA PE=2 SV=4	Q9BE24	0	100	679.863	332	332
Q4R7Y2	rl10_macfa60s ribosomal protein l10 os=macaca fascicularis gn=rpl10 pe=2 sv=1	214	sp|Q4R7Y2|RL10_MACFA60S ribosomal protein L10 OS=Macaca fascicularis GN=RPL10 PE=2 SV=1	Q4R7Y2	3.51549e-159	100	444.121	214	214
Q4R7Y4	gblp_bovinguanine nucleotide-binding protein subunit beta-2-like 1 os=bos taurus gn=gnb2l1 pe=2 sv=3	317	sp|P63243|GBLP_BOVINGuanine nucleotide-binding protein subunit beta-2-like 1 OS=Bos taurus GN=GNB2L1 PE=2 SV=3	P63243	0	100	653.67	317	317
Q4R8F5	roa1_pantrheterogeneous nuclear ribonucleoprotein a1 os=pan troglodytes gn=hnrnpa1 pe=2 sv=1	320	sp|A5A6H4|ROA1_PANTRHeterogeneous nuclear ribonucleoprotein A1 OS=Pan troglodytes GN=HNRNPA1 PE=2 SV=1	A5A6H4	0	100	636.721	320	320
Q4R8K5	if4a1_macfaeukaryotic initiation factor 4a-i os=macaca fascicularis gn=eif4a1 pe=2 sv=1	406	sp|Q4R8K5|IF4A1_MACFAEukaryotic initiation factor 4A-I OS=Macaca fascicularis GN=EIF4A1 PE=2 SV=1	Q4R8K5	0	100	842.417	406	406
Q4R8Z4	rl27_rat60s ribosomal protein l27 os=rattus norvegicus gn=rpl27 pe=2 sv=2	136	sp|P61354|RL27_RAT60S ribosomal protein L27 OS=Rattus norvegicus GN=Rpl27 PE=2 SV=2	P61354	1.82744e-94	100	273.478	136	136
Q5IFJ7	rl9_macfa60s ribosomal protein l9 os=macaca fascicularis gn=rpl9 pe=2 sv=1	192	sp|Q5IFJ7|RL9_MACFA60S ribosomal protein L9 OS=Macaca fascicularis GN=RPL9 PE=2 SV=1	Q5IFJ7	4.18331e-140	100	394.045	192	192
Q5IST1	srsf5_ratserine arginine-rich splicing factor 5 os=rattus norvegicus gn=srsf5 pe=2 sv=1	208	sp|Q09167|SRSF5_RATSerine/arginine-rich splicing factor 5 OS=Rattus norvegicus GN=Srsf5 PE=2 SV=1	Q09167	2.15615e-98	100	291.582	155	155
Q5ISU0	ef1a1_rabitelongation factor 1-alpha 1 os=oryctolagus cuniculus gn=eef1a1 pe=1 sv=1	423	sp|P68105|EF1A1_RABITElongation factor 1-alpha 1 OS=Oryctolagus cuniculus GN=EEF1A1 PE=1 SV=1	P68105	0	99	874.774	423	422
Q5TM26	prc2a_macmuprotein prrc2a os=macaca mulatta gn=prrc2a pe=3 sv=1	2160	sp|Q5TM26|PRC2A_MACMUProtein PRRC2A OS=Macaca mulatta GN=PRRC2A PE=3 SV=1	Q5TM26	0	100	4152.82	2160	2160
Q5TM62	rt18b_macmu28s ribosomal protein mitochondrial os=macaca mulatta gn=mrps18b pe=3 sv=1	258	sp|Q5TM62|RT18B_MACMU28S ribosomal protein S18b, mitochondrial OS=Macaca mulatta GN=MRPS18B PE=3 SV=1	Q5TM62	0	100	535.413	258	258
Q5TM69	tbb5_rattubulin beta-5 chain os=rattus norvegicus gn=tubb5 pe=1 sv=1	444	sp|P69897|TBB5_RATTubulin beta-5 chain OS=Rattus norvegicus GN=Tubb5 PE=1 SV=1	P69897	0	100	934.48	444	444
Q60HC2	tbb3_bovintubulin beta-3 chain os=bos taurus gn=tubb3 pe=2 sv=1	450	sp|Q2T9S0|TBB3_BOVINTubulin beta-3 chain OS=Bos taurus GN=TUBB3 PE=2 SV=1	Q2T9S0	0	100	947.962	450	450
Q60HC3	hnrpf_macfaheterogeneous nuclear ribonucleoprotein f os=macaca fascicularis gn=hnrnpf pe=2 sv=3	415	sp|Q60HC3|HNRPF_MACFAHeterogeneous nuclear ribonucleoprotein F OS=Macaca fascicularis GN=HNRNPF PE=2 SV=3	Q60HC3	0	100	861.292	415	415
Q60HG1	ercc3_macfatfiih basal transcription factor complex helicase xpb subunit os=macaca fascicularis gn=ercc3 pe=2 sv=1	782	sp|Q60HG1|ERCC3_MACFATFIIH basal transcription factor complex helicase XPB subunit OS=Macaca fascicularis GN=ERCC3 PE=2 SV=1	Q60HG1	0	100	1640.55	782	782
Q69BK1	ucri_chlaecytochrome b-c1 complex subunit mitochondrial os=chlorocebus aethiops gn=uqcrfs1 pe=3 sv=1	274	sp|Q69BK1|UCRI_CHLAECytochrome b-c1 complex subunit Rieske, mitochondrial OS=Chlorocebus aethiops GN=UQCRFS1 PE=3 SV=1	Q69BK1	0	100	555.829	274	274
Q6IUG3	g3p_humanglyceraldehyde-3-phosphate dehydrogenase os=homo sapiens gn=gapdh pe=1 sv=3	139	sp|P04406|G3P_HUMANGlyceraldehyde-3-phosphate dehydrogenase OS=Homo sapiens GN=GAPDH PE=1 SV=3	P04406	6.86835e-97	100	286.96	139	139
Q6IUG4	g3p_humanglyceraldehyde-3-phosphate dehydrogenase os=homo sapiens gn=gapdh pe=1 sv=3	144	sp|P04406|G3P_HUMANGlyceraldehyde-3-phosphate dehydrogenase OS=Homo sapiens GN=GAPDH PE=1 SV=3	P04406	1.47212e-101	100	299.286	144	144
Q6Y5H1	g3p_humanglyceraldehyde-3-phosphate dehydrogenase os=homo sapiens gn=gapdh pe=1 sv=3	226	sp|P04406|G3P_HUMANGlyceraldehyde-3-phosphate dehydrogenase OS=Homo sapiens GN=GAPDH PE=1 SV=3	P04406	7.28796e-164	99	461.455	226	225
Q76N24	rs4_bovin40s ribosomal protein s4 os=bos taurus gn=rps4 pe=2 sv=3	263	sp|P79103|RS4_BOVIN40S ribosomal protein S4 OS=Bos taurus GN=RPS4 PE=2 SV=3	P79103	0	100	537.724	263	263
Q76N69	cytoplasmic 1 os=trichosurus vulpecula gn=actb pe=2 sv=1	375	sp|P60707|ACTB_TRIVUActin, cytoplasmic 1 OS=Trichosurus vulpecula GN=ACTB PE=2 SV=1	P60707	0	100	785.793	375	375
Q8HXB8	rl29_macfa60s ribosomal protein l29 os=macaca fascicularis gn=rpl29 pe=2 sv=3	157	sp|Q8HXB8|RL29_MACFA60S ribosomal protein L29 OS=Macaca fascicularis GN=RPL29 PE=2 SV=3	Q8HXB8	1.22971e-108	100	311.227	157	157
Q8HXN9	rl19_rat60s ribosomal protein l19 os=rattus norvegicus gn=rpl19 pe=1 sv=1	196	sp|P84100|RL19_RAT60S ribosomal protein L19 OS=Rattus norvegicus GN=Rpl19 PE=1 SV=1	P84100	6.16494e-138	100	388.652	196	196
Q8HXX4	echb_macfatrifunctional enzyme subunit mitochondrial os=macaca fascicularis gn=hadhb pe=2 sv=1	475	sp|Q8HXX4|ECHB_MACFATrifunctional enzyme subunit beta, mitochondrial OS=Macaca fascicularis GN=HADHB PE=2 SV=1	Q8HXX4	0	100	982.245	475	475
Q8HXX8	gcdh_macfaglutaryl- mitochondrial os=macaca fascicularis gn=gcdh pe=2 sv=1	438	sp|Q8HXX8|GCDH_MACFAGlutaryl-CoA dehydrogenase, mitochondrial OS=Macaca fascicularis GN=GCDH PE=2 SV=1	Q8HXX8	0	100	905.975	438	438
Q8HXY0	etfa_macfaelectron transfer flavoprotein subunit mitochondrial os=macaca fascicularis gn=etfa pe=2 sv=1	333	sp|Q8HXY0|ETFA_MACFAElectron transfer flavoprotein subunit alpha, mitochondrial OS=Macaca fascicularis GN=ETFA PE=2 SV=1	Q8HXY0	0	100	676.396	333	333
Q8HXY8	acadm_macfamedium-chain specific acyl- mitochondrial os=macaca fascicularis gn=acadm pe=2 sv=1	421	sp|Q8HXY8|ACADM_MACFAMedium-chain specific acyl-CoA dehydrogenase, mitochondrial OS=Macaca fascicularis GN=ACADM PE=2 SV=1	Q8HXY8	0	100	874.774	421	421
Q95LU7	gbb1_ratguanine nucleotide-binding protein g g g subunit beta-1 os=rattus norvegicus gn=gnb1 pe=1 sv=4	296	sp|P54311|GBB1_RATGuanine nucleotide-binding protein G(I)/G(S)/G(T) subunit beta-1 OS=Rattus norvegicus GN=Gnb1 PE=1 SV=4	P54311	0	100	612.838	296	296
Q9BE24	ldha_macfal-lactate dehydrogenase a chain os=macaca fascicularis gn=ldha pe=2 sv=4	332	sp|Q9BE24|LDHA_MACFAL-lactate dehydrogenase A chain OS=Macaca fascicularis GN=LDHA PE=2 SV=4	Q9BE24	0	100	679.863	332	332
Q9N0A4	pges2_macfaprostaglandin e synthase 2 os=macaca fascicularis gn=ptges2 pe=1 sv=1	377	sp|Q9N0A4|PGES2_MACFAProstaglandin E synthase 2 OS=Macaca fascicularis GN=PTGES2 PE=1 SV=1	Q9N0A4	0	100	777.319	377	377

## Sheet: protein2GO
SeqName	Hit-Desc	GO-Group	GO-ID	Term
A3R0T6	h14_humanhistone os=homo sapiens gn=hist1h1e pe=1 sv=2	C	GO:0000790	nuclear chromatin
A3R0T6	h14_humanhistone os=homo sapiens gn=hist1h1e pe=1 sv=2	F	GO:0005515	protein binding
A3R0T6	h14_humanhistone os=homo sapiens gn=hist1h1e pe=1 sv=2	C	GO:0000786	nucleosome
A3R0T6	h14_humanhistone os=homo sapiens gn=hist1h1e pe=1 sv=2	F	GO:0003677	DNA binding
A3R0T6	h14_humanhistone os=homo sapiens gn=hist1h1e pe=1 sv=2	P	GO:0006334	nucleosome assembly
A9CB58	emd_humanemerin os=homo sapiens gn=emd pe=1 sv=1	P	GO:0000278	mitotic cell cycle
A9CB58	emd_humanemerin os=homo sapiens gn=emd pe=1 sv=1	P	GO:0071363	cellular response to growth factor stimulus
A9CB58	emd_humanemerin os=homo sapiens gn=emd pe=1 sv=1	P	GO:0035414	negative regulation of catenin import into nucleus
A9CB58	emd_humanemerin os=homo sapiens gn=emd pe=1 sv=1	C	GO:0005640	nuclear outer membrane
A9CB58	emd_humanemerin os=homo sapiens gn=emd pe=1 sv=1	P	GO:0060828	regulation of canonical Wnt receptor signaling pathway
A9CB58	emd_humanemerin os=homo sapiens gn=emd pe=1 sv=1	C	GO:0015630	microtubule cytoskeleton
A9CB58	emd_humanemerin os=homo sapiens gn=emd pe=1 sv=1	P	GO:0007517	muscle organ development
A9CB58	emd_humanemerin os=homo sapiens gn=emd pe=1 sv=1	P	GO:0031468	nuclear envelope reassembly
A9CB58	emd_humanemerin os=homo sapiens gn=emd pe=1 sv=1	P	GO:0046827	positive regulation of protein export from nucleus
A9CB58	emd_humanemerin os=homo sapiens gn=emd pe=1 sv=1	F	GO:0003779	actin binding
A9CB58	emd_humanemerin os=homo sapiens gn=emd pe=1 sv=1	P	GO:0022402	cell cycle process
A9CB58	emd_humanemerin os=homo sapiens gn=emd pe=1 sv=1	C	GO:0005783	endoplasmic reticulum
A9CB58	emd_humanemerin os=homo sapiens gn=emd pe=1 sv=1	P	GO:0048147	negative regulation of fibroblast proliferation
A9CB58	emd_humanemerin os=homo sapiens gn=emd pe=1 sv=1	F	GO:0048487	beta-tubulin binding
A9CB58	emd_humanemerin os=homo sapiens gn=emd pe=1 sv=1	C	GO:0045298	tubulin complex
A9L913	rs9_rat40s ribosomal protein s9 os=rattus norvegicus gn=rps9 pe=1 sv=4	P	GO:0000184	nuclear-transcribed mRNA catabolic process, nonsense-mediated decay
A9L913	rs9_rat40s ribosomal protein s9 os=rattus norvegicus gn=rps9 pe=1 sv=4	P	GO:0006415	translational termination
A9L913	rs9_rat40s ribosomal protein s9 os=rattus norvegicus gn=rps9 pe=1 sv=4	P	GO:0006413	translational initiation
A9L913	rs9_rat40s ribosomal protein s9 os=rattus norvegicus gn=rps9 pe=1 sv=4	F	GO:0005515	protein binding
A9L913	rs9_rat40s ribosomal protein s9 os=rattus norvegicus gn=rps9 pe=1 sv=4	P	GO:0006414	translational elongation
A9L913	rs9_rat40s ribosomal protein s9 os=rattus norvegicus gn=rps9 pe=1 sv=4	C	GO:0005730	nucleolus
A9L913	rs9_rat40s ribosomal protein s9 os=rattus norvegicus gn=rps9 pe=1 sv=4	F	GO:0045182	translation regulator activity
A9L913	rs9_rat40s ribosomal protein s9 os=rattus norvegicus gn=rps9 pe=1 sv=4	P	GO:0008284	positive regulation of cell proliferation
A9L913	rs9_rat40s ribosomal protein s9 os=rattus norvegicus gn=rps9 pe=1 sv=4	P	GO:0006417	regulation of translation
A9L913	rs9_rat40s ribosomal protein s9 os=rattus norvegicus gn=rps9 pe=1 sv=4	P	GO:0019083	viral transcription
A9L913	rs9_rat40s ribosomal protein s9 os=rattus norvegicus gn=rps9 pe=1 sv=4	P	GO:0006614	SRP-dependent cotranslational protein targeting to membrane
A9L913	rs9_rat40s ribosomal protein s9 os=rattus norvegicus gn=rps9 pe=1 sv=4	C	GO:0022627	cytosolic small ribosomal subunit
A9L913	rs9_rat40s ribosomal protein s9 os=rattus norvegicus gn=rps9 pe=1 sv=4	F	GO:0003735	structural constituent of ribosome
A9L913	rs9_rat40s ribosomal protein s9 os=rattus norvegicus gn=rps9 pe=1 sv=4	F	GO:0019843	rRNA binding
A9L913	rs9_rat40s ribosomal protein s9 os=rattus norvegicus gn=rps9 pe=1 sv=4	P	GO:0006445	regulation of translation
A9L913	rs9_rat40s ribosomal protein s9 os=rattus norvegicus gn=rps9 pe=1 sv=4	P	GO:0042254	ribosome biogenesis
A9X189	ef1a1_rabitelongation factor 1-alpha 1 os=oryctolagus cuniculus gn=eef1a1 pe=1 sv=1	F	GO:0019901	protein kinase binding
A9X189	ef1a1_rabitelongation factor 1-alpha 1 os=oryctolagus cuniculus gn=eef1a1 pe=1 sv=1	F	GO:0003746	translation elongation factor activity
A9X189	ef1a1_rabitelongation factor 1-alpha 1 os=oryctolagus cuniculus gn=eef1a1 pe=1 sv=1	F	GO:0005525	GTP binding
A9X189	ef1a1_rabitelongation factor 1-alpha 1 os=oryctolagus cuniculus gn=eef1a1 pe=1 sv=1	C	GO:0005829	cytosol
A9X189	ef1a1_rabitelongation factor 1-alpha 1 os=oryctolagus cuniculus gn=eef1a1 pe=1 sv=1	C	GO:0005853	eukaryotic translation elongation factor 1 complex
A9X189	ef1a1_rabitelongation factor 1-alpha 1 os=oryctolagus cuniculus gn=eef1a1 pe=1 sv=1	P	GO:0051260	protein homooligomerization
A9X189	ef1a1_rabitelongation factor 1-alpha 1 os=oryctolagus cuniculus gn=eef1a1 pe=1 sv=1	C	GO:0005634	nucleus
A9X189	ef1a1_rabitelongation factor 1-alpha 1 os=oryctolagus cuniculus gn=eef1a1 pe=1 sv=1	P	GO:1900119	positive regulation of execution phase of apoptosis
A9X189	ef1a1_rabitelongation factor 1-alpha 1 os=oryctolagus cuniculus gn=eef1a1 pe=1 sv=1	F	GO:0003729	mRNA binding
A9X189	ef1a1_rabitelongation factor 1-alpha 1 os=oryctolagus cuniculus gn=eef1a1 pe=1 sv=1	F	GO:0003924	GTPase activity
A9X189	ef1a1_rabitelongation factor 1-alpha 1 os=oryctolagus cuniculus gn=eef1a1 pe=1 sv=1	C	GO:0005840	ribosome
A9X189	ef1a1_rabitelongation factor 1-alpha 1 os=oryctolagus cuniculus gn=eef1a1 pe=1 sv=1	P	GO:0006448	regulation of translational elongation
A9X1A5	cing_papancingulin os=papio anubis gn=cgn pe=3 sv=1	P	GO:0048731	system development
A9X1A5	cing_papancingulin os=papio anubis gn=cgn pe=3 sv=1	F	GO:0005515	protein binding
A9X1A5	cing_papancingulin os=papio anubis gn=cgn pe=3 sv=1	P	GO:0007179	transforming growth factor beta receptor signaling pathway
A9X1A5	cing_papancingulin os=papio anubis gn=cgn pe=3 sv=1	C	GO:0005923	tight junction
A9X1A5	cing_papancingulin os=papio anubis gn=cgn pe=3 sv=1	F	GO:0003774	motor activity
A9X1A5	cing_papancingulin os=papio anubis gn=cgn pe=3 sv=1	C	GO:0016459	myosin complex
F6PIN3	h90b2_human heat shock protein hsp 90-beta 2 os=homo sapiens gn=hsp90ab2p pe=1 sv=2	P	GO:0007411	axon guidance
F6PIN3	h90b2_human heat shock protein hsp 90-beta 2 os=homo sapiens gn=hsp90ab2p pe=1 sv=2	C	GO:0005829	cytosol
F6PIN3	h90b2_human heat shock protein hsp 90-beta 2 os=homo sapiens gn=hsp90ab2p pe=1 sv=2	P	GO:0038096	Fc-gamma receptor signaling pathway involved in phagocytosis
F6PIN3	h90b2_human heat shock protein hsp 90-beta 2 os=homo sapiens gn=hsp90ab2p pe=1 sv=2	P	GO:0060334	regulation of interferon-gamma-mediated signaling pathway
F6PIN3	h90b2_human heat shock protein hsp 90-beta 2 os=homo sapiens gn=hsp90ab2p pe=1 sv=2	P	GO:0060338	regulation of type I interferon-mediated signaling pathway
F6PIN3	h90b2_human heat shock protein hsp 90-beta 2 os=homo sapiens gn=hsp90ab2p pe=1 sv=2	P	GO:0035872	nucleotide-binding domain, leucine rich repeat containing receptor signaling pathway
F6PIN3	h90b2_human heat shock protein hsp 90-beta 2 os=homo sapiens gn=hsp90ab2p pe=1 sv=2	P	GO:0032435	negative regulation of proteasomal ubiquitin-dependent protein catabolic process
F6PIN3	h90b2_human heat shock protein hsp 90-beta 2 os=homo sapiens gn=hsp90ab2p pe=1 sv=2	C	GO:0008180	COP9 signalosome
F6PIN3	h90b2_human heat shock protein hsp 90-beta 2 os=homo sapiens gn=hsp90ab2p pe=1 sv=2	F	GO:0005524	ATP binding
F6PIN3	h90b2_human heat shock protein hsp 90-beta 2 os=homo sapiens gn=hsp90ab2p pe=1 sv=2	P	GO:0006457	protein folding
F6PIN3	h90b2_human heat shock protein hsp 90-beta 2 os=homo sapiens gn=hsp90ab2p pe=1 sv=2	F	GO:0051082	unfolded protein binding
F6PJJ4	rb33b_humanras-related protein rab-33b os=homo sapiens gn=rab33b pe=1 sv=1	P	GO:2000156	regulation of retrograde vesicle-mediated transport, Golgi to ER
F6PJJ4	rb33b_humanras-related protein rab-33b os=homo sapiens gn=rab33b pe=1 sv=1	F	GO:0005515	protein binding
F6PJJ4	rb33b_humanras-related protein rab-33b os=homo sapiens gn=rab33b pe=1 sv=1	P	GO:2000785	regulation of autophagic vacuole assembly
F6PJJ4	rb33b_humanras-related protein rab-33b os=homo sapiens gn=rab33b pe=1 sv=1	C	GO:0005796	Golgi lumen
F6PJJ4	rb33b_humanras-related protein rab-33b os=homo sapiens gn=rab33b pe=1 sv=1	F	GO:0005525	GTP binding
F6PJJ4	rb33b_humanras-related protein rab-33b os=homo sapiens gn=rab33b pe=1 sv=1	P	GO:0007264	small GTPase mediated signal transduction
F6PJJ4	rb33b_humanras-related protein rab-33b os=homo sapiens gn=rab33b pe=1 sv=1	P	GO:0015031	protein transport
F6PQ58	preb_humanprolactin regulatory element-binding protein os=homo sapiens gn=preb pe=1 sv=2	C	GO:0005789	endoplasmic reticulum membrane
F6PQ58	preb_humanprolactin regulatory element-binding protein os=homo sapiens gn=preb pe=1 sv=2	P	GO:0006987	activation of signaling protein activity involved in unfolded protein response
F6PQ58	preb_humanprolactin regulatory element-binding protein os=homo sapiens gn=preb pe=1 sv=2	P	GO:0048208	COPII vesicle coating
F6PQ58	preb_humanprolactin regulatory element-binding protein os=homo sapiens gn=preb pe=1 sv=2	P	GO:0043687	post-translational protein modification
F6PQ58	preb_humanprolactin regulatory element-binding protein os=homo sapiens gn=preb pe=1 sv=2	P	GO:0018279	protein N-linked glycosylation via asparagine
F6PQ58	preb_humanprolactin regulatory element-binding protein os=homo sapiens gn=preb pe=1 sv=2	F	GO:0005515	protein binding
F6PTB1	ef1d_macfaelongation factor 1-delta os=macaca fascicularis gn=eef1d pe=2 sv=2	F	GO:0004871	signal transducer activity
F6PTB1	ef1d_macfaelongation factor 1-delta os=macaca fascicularis gn=eef1d pe=2 sv=2	P	GO:0043123	positive regulation of I-kappaB kinase/NF-kappaB cascade
F6PTB1	ef1d_macfaelongation factor 1-delta os=macaca fascicularis gn=eef1d pe=2 sv=2	F	GO:0005515	protein binding
F6PTB1	ef1d_macfaelongation factor 1-delta os=macaca fascicularis gn=eef1d pe=2 sv=2	F	GO:0003746	translation elongation factor activity
F6PTB1	ef1d_macfaelongation factor 1-delta os=macaca fascicularis gn=eef1d pe=2 sv=2	C	GO:0005853	eukaryotic translation elongation factor 1 complex
F6PTB1	ef1d_macfaelongation factor 1-delta os=macaca fascicularis gn=eef1d pe=2 sv=2	C	GO:0005840	ribosome
F6PTB1	ef1d_macfaelongation factor 1-delta os=macaca fascicularis gn=eef1d pe=2 sv=2	P	GO:0006448	regulation of translational elongation
F6QA37	adt1_humanadp atp translocase 1 os=homo sapiens gn=slc25a4 pe=1 sv=4	P	GO:0050796	regulation of insulin secretion
F6QA37	adt1_humanadp atp translocase 1 os=homo sapiens gn=slc25a4 pe=1 sv=4	P	GO:0060547	negative regulation of necrotic cell death
F6QA37	adt1_humanadp atp translocase 1 os=homo sapiens gn=slc25a4 pe=1 sv=4	F	GO:0015207	adenine transmembrane transporter activity
F6QA37	adt1_humanadp atp translocase 1 os=homo sapiens gn=slc25a4 pe=1 sv=4	C	GO:0005743	mitochondrial inner membrane
F6QA37	adt1_humanadp atp translocase 1 os=homo sapiens gn=slc25a4 pe=1 sv=4	C	GO:0042645	mitochondrial nucleoid
F6QA37	adt1_humanadp atp translocase 1 os=homo sapiens gn=slc25a4 pe=1 sv=4	P	GO:0000002	mitochondrial genome maintenance
F6QA37	adt1_humanadp atp translocase 1 os=homo sapiens gn=slc25a4 pe=1 sv=4	F	GO:0005515	protein binding
F6QA37	adt1_humanadp atp translocase 1 os=homo sapiens gn=slc25a4 pe=1 sv=4	C	GO:0071817	MMXD complex
F6QA37	adt1_humanadp atp translocase 1 os=homo sapiens gn=slc25a4 pe=1 sv=4	P	GO:0008284	positive regulation of cell proliferation
F6QA37	adt1_humanadp atp translocase 1 os=homo sapiens gn=slc25a4 pe=1 sv=4	P	GO:0016032	viral process
F6QA37	adt1_humanadp atp translocase 1 os=homo sapiens gn=slc25a4 pe=1 sv=4	P	GO:0006112	energy reserve metabolic process
F6QA37	adt1_humanadp atp translocase 1 os=homo sapiens gn=slc25a4 pe=1 sv=4	P	GO:0044281	small molecule metabolic process
F6QA37	adt1_humanadp atp translocase 1 os=homo sapiens gn=slc25a4 pe=1 sv=4	P	GO:1901029	negative regulation of mitochondrial outer membrane permeabilization
F6QA37	adt1_humanadp atp translocase 1 os=homo sapiens gn=slc25a4 pe=1 sv=4	P	GO:0015853	adenine transport
F6QA37	adt1_humanadp atp translocase 1 os=homo sapiens gn=slc25a4 pe=1 sv=4	C	GO:0005887	integral to plasma membrane
F6QA37	adt1_humanadp atp translocase 1 os=homo sapiens gn=slc25a4 pe=1 sv=4	P	GO:0055085	transmembrane transport
F6QDZ8	myo5c_humanunconventional myosin-vc os=homo sapiens gn=myo5c pe=1 sv=2	P	GO:0051641	cellular localization
F6QDZ8	myo5c_humanunconventional myosin-vc os=homo sapiens gn=myo5c pe=1 sv=2	P	GO:0050789	regulation of biological process
F6QDZ8	myo5c_humanunconventional myosin-vc os=homo sapiens gn=myo5c pe=1 sv=2	C	GO:0043231	intracellular membrane-bounded organelle
F6QDZ8	myo5c_humanunconventional myosin-vc os=homo sapiens gn=myo5c pe=1 sv=2	C	GO:0042995	cell projection
F6QDZ8	myo5c_humanunconventional myosin-vc os=homo sapiens gn=myo5c pe=1 sv=2	F	GO:0005515	protein binding
F6QDZ8	myo5c_humanunconventional myosin-vc os=homo sapiens gn=myo5c pe=1 sv=2	C	GO:0097458	neuron part
F6QDZ8	myo5c_humanunconventional myosin-vc os=homo sapiens gn=myo5c pe=1 sv=2	P	GO:0044765	single-organism transport
F6QDZ8	myo5c_humanunconventional myosin-vc os=homo sapiens gn=myo5c pe=1 sv=2	C	GO:0044444	cytoplasmic part
F6QDZ8	myo5c_humanunconventional myosin-vc os=homo sapiens gn=myo5c pe=1 sv=2	C	GO:0016459	myosin complex
F6QDZ8	myo5c_humanunconventional myosin-vc os=homo sapiens gn=myo5c pe=1 sv=2	F	GO:0003774	motor activity
F6QDZ8	myo5c_humanunconventional myosin-vc os=homo sapiens gn=myo5c pe=1 sv=2	F	GO:0005524	ATP binding
F6QDZ8	myo5c_humanunconventional myosin-vc os=homo sapiens gn=myo5c pe=1 sv=2	F	GO:0046872	metal ion binding
F6QF98	ap3s1_mouseap-3 complex subunit sigma-1 os=mus musculus gn=ap3s1 pe=1 sv=2	P	GO:0048490	anterograde synaptic vesicle transport
F6QF98	ap3s1_mouseap-3 complex subunit sigma-1 os=mus musculus gn=ap3s1 pe=1 sv=2	C	GO:0030133	transport vesicle
F6QF98	ap3s1_mouseap-3 complex subunit sigma-1 os=mus musculus gn=ap3s1 pe=1 sv=2	C	GO:0030659	cytoplasmic vesicle membrane
F6QF98	ap3s1_mouseap-3 complex subunit sigma-1 os=mus musculus gn=ap3s1 pe=1 sv=2	F	GO:0005515	protein binding
F6QF98	ap3s1_mouseap-3 complex subunit sigma-1 os=mus musculus gn=ap3s1 pe=1 sv=2	P	GO:0008286	insulin receptor signaling pathway
F6QF98	ap3s1_mouseap-3 complex subunit sigma-1 os=mus musculus gn=ap3s1 pe=1 sv=2	C	GO:0030123	AP-3 adaptor complex
F6QF98	ap3s1_mouseap-3 complex subunit sigma-1 os=mus musculus gn=ap3s1 pe=1 sv=2	P	GO:0008089	anterograde axon cargo transport
F6QF98	ap3s1_mouseap-3 complex subunit sigma-1 os=mus musculus gn=ap3s1 pe=1 sv=2	F	GO:0008565	protein transporter activity
F6QF98	ap3s1_mouseap-3 complex subunit sigma-1 os=mus musculus gn=ap3s1 pe=1 sv=2	P	GO:0006886	intracellular protein transport
F6QGV0	eci1_humanenoyl- delta isomerase mitochondrial os=homo sapiens gn=eci1 pe=1 sv=1	F	GO:0005488	binding
F6QGV0	eci1_humanenoyl- delta isomerase mitochondrial os=homo sapiens gn=eci1 pe=1 sv=1	C	GO:0005739	mitochondrion
F6QGV0	eci1_humanenoyl- delta isomerase mitochondrial os=homo sapiens gn=eci1 pe=1 sv=1	F	GO:0016853	isomerase activity
F6QGV0	eci1_humanenoyl- delta isomerase mitochondrial os=homo sapiens gn=eci1 pe=1 sv=1	P	GO:0044255	cellular lipid metabolic process
F6QGV0	eci1_humanenoyl- delta isomerase mitochondrial os=homo sapiens gn=eci1 pe=1 sv=1	P	GO:0044281	small molecule metabolic process
F6QMV0	rfc5_humanreplication factor c subunit 5 os=homo sapiens gn=rfc5 pe=1 sv=1	P	GO:0000278	mitotic cell cycle
F6QMV0	rfc5_humanreplication factor c subunit 5 os=homo sapiens gn=rfc5 pe=1 sv=1	C	GO:0005654	nucleoplasm
F6QMV0	rfc5_humanreplication factor c subunit 5 os=homo sapiens gn=rfc5 pe=1 sv=1	F	GO:0005515	protein binding
F6QMV0	rfc5_humanreplication factor c subunit 5 os=homo sapiens gn=rfc5 pe=1 sv=1	P	GO:0006283	transcription-coupled nucleotide-excision repair
F6QMV0	rfc5_humanreplication factor c subunit 5 os=homo sapiens gn=rfc5 pe=1 sv=1	P	GO:0006297	nucleotide-excision repair, DNA gap filling
F6QMV0	rfc5_humanreplication factor c subunit 5 os=homo sapiens gn=rfc5 pe=1 sv=1	P	GO:0000722	telomere maintenance via recombination
F6QMV0	rfc5_humanreplication factor c subunit 5 os=homo sapiens gn=rfc5 pe=1 sv=1	C	GO:0005663	DNA replication factor C complex
F6QMV0	rfc5_humanreplication factor c subunit 5 os=homo sapiens gn=rfc5 pe=1 sv=1	P	GO:0032201	telomere maintenance via semi-conservative replication
F6QMV0	rfc5_humanreplication factor c subunit 5 os=homo sapiens gn=rfc5 pe=1 sv=1	P	GO:0006271	DNA strand elongation involved in DNA replication
F6QMV0	rfc5_humanreplication factor c subunit 5 os=homo sapiens gn=rfc5 pe=1 sv=1	F	GO:0017111	nucleoside-triphosphatase activity
F6QMV0	rfc5_humanreplication factor c subunit 5 os=homo sapiens gn=rfc5 pe=1 sv=1	F	GO:0005524	ATP binding
F6QMV0	rfc5_humanreplication factor c subunit 5 os=homo sapiens gn=rfc5 pe=1 sv=1	F	GO:0003677	DNA binding
F6QN95	ef1b_humanelongation factor 1-beta os=homo sapiens gn=eef1b2 pe=1 sv=3	C	GO:0005829	cytosol
F6QN95	ef1b_humanelongation factor 1-beta os=homo sapiens gn=eef1b2 pe=1 sv=3	F	GO:0004871	signal transducer activity
F6QN95	ef1b_humanelongation factor 1-beta os=homo sapiens gn=eef1b2 pe=1 sv=3	P	GO:0043123	positive regulation of I-kappaB kinase/NF-kappaB cascade
F6QN95	ef1b_humanelongation factor 1-beta os=homo sapiens gn=eef1b2 pe=1 sv=3	F	GO:0005515	protein binding
F6QN95	ef1b_humanelongation factor 1-beta os=homo sapiens gn=eef1b2 pe=1 sv=3	C	GO:0005853	eukaryotic translation elongation factor 1 complex
F6QN95	ef1b_humanelongation factor 1-beta os=homo sapiens gn=eef1b2 pe=1 sv=3	F	GO:0003746	translation elongation factor activity
F6QN95	ef1b_humanelongation factor 1-beta os=homo sapiens gn=eef1b2 pe=1 sv=3	C	GO:0005840	ribosome
F6QN95	ef1b_humanelongation factor 1-beta os=homo sapiens gn=eef1b2 pe=1 sv=3	P	GO:0006448	regulation of translational elongation
F6QQW8	vps16_humanvacuolar protein sorting-associated protein 16 homolog os=homo sapiens gn=vps16 pe=1 sv=2	C	GO:0005769	early endosome
F6QQW8	vps16_humanvacuolar protein sorting-associated protein 16 homolog os=homo sapiens gn=vps16 pe=1 sv=2	C	GO:0055037	recycling endosome
F6QQW8	vps16_humanvacuolar protein sorting-associated protein 16 homolog os=homo sapiens gn=vps16 pe=1 sv=2	C	GO:0005770	late endosome
F6QQW8	vps16_humanvacuolar protein sorting-associated protein 16 homolog os=homo sapiens gn=vps16 pe=1 sv=2	C	GO:0030897	HOPS complex
F6QQW8	vps16_humanvacuolar protein sorting-associated protein 16 homolog os=homo sapiens gn=vps16 pe=1 sv=2	P	GO:0006886	intracellular protein transport
F6QR11	rfwd2_humane3 ubiquitin-protein ligase rfwd2 os=homo sapiens gn=rfwd2 pe=1 sv=1	C	GO:0005925	focal adhesion
F6QR11	rfwd2_humane3 ubiquitin-protein ligase rfwd2 os=homo sapiens gn=rfwd2 pe=1 sv=1	F	GO:0005515	protein binding
F6QR11	rfwd2_humane3 ubiquitin-protein ligase rfwd2 os=homo sapiens gn=rfwd2 pe=1 sv=1	C	GO:0005730	nucleolus
F6QR11	rfwd2_humane3 ubiquitin-protein ligase rfwd2 os=homo sapiens gn=rfwd2 pe=1 sv=1	C	GO:0005829	cytosol
F6QR11	rfwd2_humane3 ubiquitin-protein ligase rfwd2 os=homo sapiens gn=rfwd2 pe=1 sv=1	C	GO:0005813	centrosome
F6QR11	rfwd2_humane3 ubiquitin-protein ligase rfwd2 os=homo sapiens gn=rfwd2 pe=1 sv=1	P	GO:0006464	cellular protein modification process
F6QR11	rfwd2_humane3 ubiquitin-protein ligase rfwd2 os=homo sapiens gn=rfwd2 pe=1 sv=1	F	GO:0003824	catalytic activity
F6QR11	rfwd2_humane3 ubiquitin-protein ligase rfwd2 os=homo sapiens gn=rfwd2 pe=1 sv=1	C	GO:0044451	nucleoplasm part
F6QR11	rfwd2_humane3 ubiquitin-protein ligase rfwd2 os=homo sapiens gn=rfwd2 pe=1 sv=1	P	GO:0006977	DNA damage response, signal transduction by p53 class mediator resulting in cell cycle arrest
F6QR11	rfwd2_humane3 ubiquitin-protein ligase rfwd2 os=homo sapiens gn=rfwd2 pe=1 sv=1	F	GO:0008270	zinc ion binding
F6QR19	rfwd2_mousee3 ubiquitin-protein ligase rfwd2 os=mus musculus gn=rfwd2 pe=1 sv=2	C	GO:0005925	focal adhesion
F6QR19	rfwd2_mousee3 ubiquitin-protein ligase rfwd2 os=mus musculus gn=rfwd2 pe=1 sv=2	F	GO:0005515	protein binding
F6QR19	rfwd2_mousee3 ubiquitin-protein ligase rfwd2 os=mus musculus gn=rfwd2 pe=1 sv=2	C	GO:0005730	nucleolus
F6QR19	rfwd2_mousee3 ubiquitin-protein ligase rfwd2 os=mus musculus gn=rfwd2 pe=1 sv=2	C	GO:0005829	cytosol
F6QR19	rfwd2_mousee3 ubiquitin-protein ligase rfwd2 os=mus musculus gn=rfwd2 pe=1 sv=2	C	GO:0005813	centrosome
F6QR19	rfwd2_mousee3 ubiquitin-protein ligase rfwd2 os=mus musculus gn=rfwd2 pe=1 sv=2	P	GO:0006464	cellular protein modification process
F6QR19	rfwd2_mousee3 ubiquitin-protein ligase rfwd2 os=mus musculus gn=rfwd2 pe=1 sv=2	F	GO:0003824	catalytic activity
F6QR19	rfwd2_mousee3 ubiquitin-protein ligase rfwd2 os=mus musculus gn=rfwd2 pe=1 sv=2	C	GO:0044451	nucleoplasm part
F6QR19	rfwd2_mousee3 ubiquitin-protein ligase rfwd2 os=mus musculus gn=rfwd2 pe=1 sv=2	P	GO:0006977	DNA damage response, signal transduction by p53 class mediator resulting in cell cycle arrest
F6QWE2	qcr2_humancytochrome b-c1 complex subunit mitochondrial os=homo sapiens gn=uqcrc2 pe=1 sv=3	C	GO:0005743	mitochondrial inner membrane
F6QWE2	qcr2_humancytochrome b-c1 complex subunit mitochondrial os=homo sapiens gn=uqcrc2 pe=1 sv=3	P	GO:0022904	respiratory electron transport chain
F6QWE2	qcr2_humancytochrome b-c1 complex subunit mitochondrial os=homo sapiens gn=uqcrc2 pe=1 sv=3	P	GO:0009060	aerobic respiration
F6QWE2	qcr2_humancytochrome b-c1 complex subunit mitochondrial os=homo sapiens gn=uqcrc2 pe=1 sv=3	F	GO:0005515	protein binding
F6QWE2	qcr2_humancytochrome b-c1 complex subunit mitochondrial os=homo sapiens gn=uqcrc2 pe=1 sv=3	P	GO:0006119	oxidative phosphorylation
F6QWE2	qcr2_humancytochrome b-c1 complex subunit mitochondrial os=homo sapiens gn=uqcrc2 pe=1 sv=3	P	GO:0044281	small molecule metabolic process
F6QWE2	qcr2_humancytochrome b-c1 complex subunit mitochondrial os=homo sapiens gn=uqcrc2 pe=1 sv=3	F	GO:0046872	metal ion binding
F6QWE2	qcr2_humancytochrome b-c1 complex subunit mitochondrial os=homo sapiens gn=uqcrc2 pe=1 sv=3	F	GO:0004222	metalloendopeptidase activity
F6QWE2	qcr2_humancytochrome b-c1 complex subunit mitochondrial os=homo sapiens gn=uqcrc2 pe=1 sv=3	P	GO:0006508	proteolysis
F6R1E4	rab21_humanras-related protein rab-21 os=homo sapiens gn=rab21 pe=1 sv=3	F	GO:0005515	protein binding
F6R1E4	rab21_humanras-related protein rab-21 os=homo sapiens gn=rab21 pe=1 sv=3	C	GO:0016020	membrane
F6R1E4	rab21_humanras-related protein rab-21 os=homo sapiens gn=rab21 pe=1 sv=3	F	GO:0005525	GTP binding
F6R1E4	rab21_humanras-related protein rab-21 os=homo sapiens gn=rab21 pe=1 sv=3	P	GO:0006184	GTP catabolic process
F6R1E4	rab21_humanras-related protein rab-21 os=homo sapiens gn=rab21 pe=1 sv=3	C	GO:0005768	endosome
F6R1E4	rab21_humanras-related protein rab-21 os=homo sapiens gn=rab21 pe=1 sv=3	F	GO:0019003	GDP binding
F6R1E4	rab21_humanras-related protein rab-21 os=homo sapiens gn=rab21 pe=1 sv=3	F	GO:0003924	GTPase activity
F6R1E4	rab21_humanras-related protein rab-21 os=homo sapiens gn=rab21 pe=1 sv=3	P	GO:0007264	small GTPase mediated signal transduction
F6R1E4	rab21_humanras-related protein rab-21 os=homo sapiens gn=rab21 pe=1 sv=3	P	GO:0015031	protein transport
F6R1N2	ldha_macfal-lactate dehydrogenase a chain os=macaca fascicularis gn=ldha pe=2 sv=4	P	GO:0009749	response to glucose stimulus
F6R1N2	ldha_macfal-lactate dehydrogenase a chain os=macaca fascicularis gn=ldha pe=2 sv=4	P	GO:0006089	lactate metabolic process
F6R1N2	ldha_macfal-lactate dehydrogenase a chain os=macaca fascicularis gn=ldha pe=2 sv=4	P	GO:0042542	response to hydrogen peroxide
F6R1N2	ldha_macfal-lactate dehydrogenase a chain os=macaca fascicularis gn=ldha pe=2 sv=4	F	GO:0051287	NAD binding
F6R1N2	ldha_macfal-lactate dehydrogenase a chain os=macaca fascicularis gn=ldha pe=2 sv=4	P	GO:0006090	pyruvate metabolic process
F6R1N2	ldha_macfal-lactate dehydrogenase a chain os=macaca fascicularis gn=ldha pe=2 sv=4	P	GO:0043627	response to estrogen stimulus
F6R1N2	ldha_macfal-lactate dehydrogenase a chain os=macaca fascicularis gn=ldha pe=2 sv=4	C	GO:0005829	cytosol
F6R1N2	ldha_macfal-lactate dehydrogenase a chain os=macaca fascicularis gn=ldha pe=2 sv=4	P	GO:0019674	NAD metabolic process
F6R1N2	ldha_macfal-lactate dehydrogenase a chain os=macaca fascicularis gn=ldha pe=2 sv=4	F	GO:0042802	identical protein binding
F6R1N2	ldha_macfal-lactate dehydrogenase a chain os=macaca fascicularis gn=ldha pe=2 sv=4	P	GO:0001666	response to hypoxia
F6R1N2	ldha_macfal-lactate dehydrogenase a chain os=macaca fascicularis gn=ldha pe=2 sv=4	P	GO:0043065	positive regulation of apoptotic process
F6R1N2	ldha_macfal-lactate dehydrogenase a chain os=macaca fascicularis gn=ldha pe=2 sv=4	P	GO:0042493	response to drug
F6R1N2	ldha_macfal-lactate dehydrogenase a chain os=macaca fascicularis gn=ldha pe=2 sv=4	P	GO:0051591	response to cAMP
F6R1N2	ldha_macfal-lactate dehydrogenase a chain os=macaca fascicularis gn=ldha pe=2 sv=4	F	GO:0004459	L-lactate dehydrogenase activity
F6R1N2	ldha_macfal-lactate dehydrogenase a chain os=macaca fascicularis gn=ldha pe=2 sv=4	P	GO:0048569	post-embryonic organ development
F6R1N2	ldha_macfal-lactate dehydrogenase a chain os=macaca fascicularis gn=ldha pe=2 sv=4	F	GO:0019900	kinase binding
F6R1N2	ldha_macfal-lactate dehydrogenase a chain os=macaca fascicularis gn=ldha pe=2 sv=4	P	GO:0007584	response to nutrient
F6R1N2	ldha_macfal-lactate dehydrogenase a chain os=macaca fascicularis gn=ldha pe=2 sv=4	P	GO:0055114	oxidation-reduction process
F6R1N2	ldha_macfal-lactate dehydrogenase a chain os=macaca fascicularis gn=ldha pe=2 sv=4	P	GO:0044262	cellular carbohydrate metabolic process
F6R1N2	ldha_macfal-lactate dehydrogenase a chain os=macaca fascicularis gn=ldha pe=2 sv=4	P	GO:0006094	gluconeogenesis
F6R1N2	ldha_macfal-lactate dehydrogenase a chain os=macaca fascicularis gn=ldha pe=2 sv=4	P	GO:0006096	glycolysis
F6R1N2	ldha_macfal-lactate dehydrogenase a chain os=macaca fascicularis gn=ldha pe=2 sv=4	P	GO:0006534	cysteine metabolic process
F6R4J1	odpb_humanpyruvate dehydrogenase e1 component subunit mitochondrial os=homo sapiens gn=pdhb pe=1 sv=3	P	GO:0006099	tricarboxylic acid cycle
F6R4J1	odpb_humanpyruvate dehydrogenase e1 component subunit mitochondrial os=homo sapiens gn=pdhb pe=1 sv=3	C	GO:0045254	pyruvate dehydrogenase complex
F6R4J1	odpb_humanpyruvate dehydrogenase e1 component subunit mitochondrial os=homo sapiens gn=pdhb pe=1 sv=3	F	GO:0004738	pyruvate dehydrogenase activity
F6R4J1	odpb_humanpyruvate dehydrogenase e1 component subunit mitochondrial os=homo sapiens gn=pdhb pe=1 sv=3	C	GO:0005759	mitochondrial matrix
F6R4J1	odpb_humanpyruvate dehydrogenase e1 component subunit mitochondrial os=homo sapiens gn=pdhb pe=1 sv=3	P	GO:0010510	regulation of acetyl-CoA biosynthetic process from pyruvate
F6R5W0	erln2_humanerlin-2 os=homo sapiens gn=erlin2 pe=1 sv=1	C	GO:0005789	endoplasmic reticulum membrane
F6R5W0	erln2_humanerlin-2 os=homo sapiens gn=erlin2 pe=1 sv=1	C	GO:0043234	protein complex
F6R5W0	erln2_humanerlin-2 os=homo sapiens gn=erlin2 pe=1 sv=1	C	GO:0005886	plasma membrane
F6R5W0	erln2_humanerlin-2 os=homo sapiens gn=erlin2 pe=1 sv=1	F	GO:0005515	protein binding
F6R5W0	erln2_humanerlin-2 os=homo sapiens gn=erlin2 pe=1 sv=1	P	GO:0030433	ER-associated protein catabolic process
F6R907	nolc1_humannucleolar and coiled-body phosphoprotein 1 os=homo sapiens gn=nolc1 pe=1 sv=2	F	GO:0005515	protein binding
F6R907	nolc1_humannucleolar and coiled-body phosphoprotein 1 os=homo sapiens gn=nolc1 pe=1 sv=2	C	GO:0005737	cytoplasm
F6R907	nolc1_humannucleolar and coiled-body phosphoprotein 1 os=homo sapiens gn=nolc1 pe=1 sv=2	C	GO:0005730	nucleolus
F6R907	nolc1_humannucleolar and coiled-body phosphoprotein 1 os=homo sapiens gn=nolc1 pe=1 sv=2	F	GO:0003676	nucleic acid binding
F6R907	nolc1_humannucleolar and coiled-body phosphoprotein 1 os=homo sapiens gn=nolc1 pe=1 sv=2	P	GO:0006996	organelle organization
F6R907	nolc1_humannucleolar and coiled-body phosphoprotein 1 os=homo sapiens gn=nolc1 pe=1 sv=2	P	GO:0034660	ncRNA metabolic process
F6R907	nolc1_humannucleolar and coiled-body phosphoprotein 1 os=homo sapiens gn=nolc1 pe=1 sv=2	P	GO:0050794	regulation of cellular process
F6R907	nolc1_humannucleolar and coiled-body phosphoprotein 1 os=homo sapiens gn=nolc1 pe=1 sv=2	P	GO:0007049	cell cycle
F6R9H5	tgon2_humantrans-golgi network integral membrane protein 2 os=homo sapiens gn=tgoln2 pe=1 sv=2	C	GO:0005730	nucleolus
F6R9H5	tgon2_humantrans-golgi network integral membrane protein 2 os=homo sapiens gn=tgoln2 pe=1 sv=2	C	GO:0005794	Golgi apparatus
F6R9H5	tgon2_humantrans-golgi network integral membrane protein 2 os=homo sapiens gn=tgoln2 pe=1 sv=2	F	GO:0005515	protein binding
F6R9H5	tgon2_humantrans-golgi network integral membrane protein 2 os=homo sapiens gn=tgoln2 pe=1 sv=2	C	GO:0005802	trans-Golgi network
F6RBX8	kv205_humanig kappa chain v-ii region gm607 os=homo sapiens pe=4 sv=1	P	GO:0045087	innate immune response
F6RBX8	kv205_humanig kappa chain v-ii region gm607 os=homo sapiens pe=4 sv=1	C	GO:0005886	plasma membrane
F6RBX8	kv205_humanig kappa chain v-ii region gm607 os=homo sapiens pe=4 sv=1	P	GO:0038096	Fc-gamma receptor signaling pathway involved in phagocytosis
F6RBX8	kv205_humanig kappa chain v-ii region gm607 os=homo sapiens pe=4 sv=1	P	GO:0006958	complement activation, classical pathway
F6RBX8	kv205_humanig kappa chain v-ii region gm607 os=homo sapiens pe=4 sv=1	C	GO:0005576	extracellular region
F6RBX8	kv205_humanig kappa chain v-ii region gm607 os=homo sapiens pe=4 sv=1	P	GO:0038095	Fc-epsilon receptor signaling pathway
F6RBX8	kv205_humanig kappa chain v-ii region gm607 os=homo sapiens pe=4 sv=1	F	GO:0005515	protein binding
F6RE42	suca_humansuccinyl- ligase	P	GO:0006732	coenzyme metabolic process
F6RE42	suca_humansuccinyl- ligase	P	GO:0006793	phosphorus metabolic process
F6RE42	suca_humansuccinyl- ligase	C	GO:0005759	mitochondrial matrix
F6RE42	suca_humansuccinyl- ligase	P	GO:0044281	small molecule metabolic process
F6RE42	suca_humansuccinyl- ligase	C	GO:0005886	plasma membrane
F6RE42	suca_humansuccinyl- ligase	F	GO:0048037	cofactor binding
F6RE42	suca_humansuccinyl- ligase	F	GO:0003878	ATP citrate synthase activity
F6RE42	suca_humansuccinyl- ligase	F	GO:0004775	succinate-CoA ligase (ADP-forming) activity
F6RE42	suca_humansuccinyl- ligase	P	GO:0019643	reductive tricarboxylic acid cycle
F6RE42	suca_humansuccinyl- ligase	C	GO:0042709	succinate-CoA ligase complex
F6RFU8	ml12b_humanmyosin regulatory light chain 12b os=homo sapiens gn=myl12b pe=1 sv=2	P	GO:0007411	axon guidance
F6RFU8	ml12b_humanmyosin regulatory light chain 12b os=homo sapiens gn=myl12b pe=1 sv=2	C	GO:0005829	cytosol
F6RFU8	ml12b_humanmyosin regulatory light chain 12b os=homo sapiens gn=myl12b pe=1 sv=2	C	GO:0043232	intracellular non-membrane-bounded organelle
F6RFU8	ml12b_humanmyosin regulatory light chain 12b os=homo sapiens gn=myl12b pe=1 sv=2	C	GO:0044422	organelle part
F6RFU8	ml12b_humanmyosin regulatory light chain 12b os=homo sapiens gn=myl12b pe=1 sv=2	F	GO:0005515	protein binding
F6RFU8	ml12b_humanmyosin regulatory light chain 12b os=homo sapiens gn=myl12b pe=1 sv=2	P	GO:0006936	muscle contraction
F6RFU8	ml12b_humanmyosin regulatory light chain 12b os=homo sapiens gn=myl12b pe=1 sv=2	F	GO:0005509	calcium ion binding
F6RLH5	hsp7c_sagoeheat shock cognate 71 kda protein os=saguinus oedipus gn=hspa8 pe=2 sv=1	C	GO:0009986	cell surface
F6RLH5	hsp7c_sagoeheat shock cognate 71 kda protein os=saguinus oedipus gn=hspa8 pe=2 sv=1	P	GO:0045892	negative regulation of transcription, DNA-dependent
F6RLH5	hsp7c_sagoeheat shock cognate 71 kda protein os=saguinus oedipus gn=hspa8 pe=2 sv=1	C	GO:0030529	ribonucleoprotein complex
F6RLH5	hsp7c_sagoeheat shock cognate 71 kda protein os=saguinus oedipus gn=hspa8 pe=2 sv=1	C	GO:0070062	extracellular vesicular exosome
F6RLH5	hsp7c_sagoeheat shock cognate 71 kda protein os=saguinus oedipus gn=hspa8 pe=2 sv=1	P	GO:0006892	post-Golgi vesicle-mediated transport
F6RLH5	hsp7c_sagoeheat shock cognate 71 kda protein os=saguinus oedipus gn=hspa8 pe=2 sv=1	C	GO:0043005	neuron projection
F6RLH5	hsp7c_sagoeheat shock cognate 71 kda protein os=saguinus oedipus gn=hspa8 pe=2 sv=1	F	GO:0051082	unfolded protein binding
F6RLH5	hsp7c_sagoeheat shock cognate 71 kda protein os=saguinus oedipus gn=hspa8 pe=2 sv=1	C	GO:0061202	clathrin-sculpted gamma-aminobutyric acid transport vesicle membrane
F6RLH5	hsp7c_sagoeheat shock cognate 71 kda protein os=saguinus oedipus gn=hspa8 pe=2 sv=1	P	GO:0007411	axon guidance
F6RLH5	hsp7c_sagoeheat shock cognate 71 kda protein os=saguinus oedipus gn=hspa8 pe=2 sv=1	P	GO:0007140	male meiosis
F6RLH5	hsp7c_sagoeheat shock cognate 71 kda protein os=saguinus oedipus gn=hspa8 pe=2 sv=1	F	GO:0005102	receptor binding
F6RLH5	hsp7c_sagoeheat shock cognate 71 kda protein os=saguinus oedipus gn=hspa8 pe=2 sv=1	C	GO:0005829	cytosol
F6RLH5	hsp7c_sagoeheat shock cognate 71 kda protein os=saguinus oedipus gn=hspa8 pe=2 sv=1	C	GO:0000974	Prp19 complex
F6RLH5	hsp7c_sagoeheat shock cognate 71 kda protein os=saguinus oedipus gn=hspa8 pe=2 sv=1	P	GO:0051726	regulation of cell cycle
F6RLH5	hsp7c_sagoeheat shock cognate 71 kda protein os=saguinus oedipus gn=hspa8 pe=2 sv=1	P	GO:0051085	chaperone mediated protein folding requiring cofactor
F6RLH5	hsp7c_sagoeheat shock cognate 71 kda protein os=saguinus oedipus gn=hspa8 pe=2 sv=1	P	GO:0006200	ATP catabolic process
F6RLH5	hsp7c_sagoeheat shock cognate 71 kda protein os=saguinus oedipus gn=hspa8 pe=2 sv=1	P	GO:0006986	response to unfolded protein
F6RLH5	hsp7c_sagoeheat shock cognate 71 kda protein os=saguinus oedipus gn=hspa8 pe=2 sv=1	C	GO:0005886	plasma membrane
F6RLH5	hsp7c_sagoeheat shock cognate 71 kda protein os=saguinus oedipus gn=hspa8 pe=2 sv=1	F	GO:0042623	ATPase activity, coupled
F6RLH5	hsp7c_sagoeheat shock cognate 71 kda protein os=saguinus oedipus gn=hspa8 pe=2 sv=1	F	GO:0005524	ATP binding
F6RLH5	hsp7c_sagoeheat shock cognate 71 kda protein os=saguinus oedipus gn=hspa8 pe=2 sv=1	P	GO:0016071	mRNA metabolic process
F6RLH5	hsp7c_sagoeheat shock cognate 71 kda protein os=saguinus oedipus gn=hspa8 pe=2 sv=1	P	GO:0061024	membrane organization
F6RLH5	hsp7c_sagoeheat shock cognate 71 kda protein os=saguinus oedipus gn=hspa8 pe=2 sv=1	F	GO:0043531	ADP binding
F6RLH5	hsp7c_sagoeheat shock cognate 71 kda protein os=saguinus oedipus gn=hspa8 pe=2 sv=1	C	GO:0005730	nucleolus
F6RLH5	hsp7c_sagoeheat shock cognate 71 kda protein os=saguinus oedipus gn=hspa8 pe=2 sv=1	C	GO:0043025	neuronal cell body
F6RLH5	hsp7c_sagoeheat shock cognate 71 kda protein os=saguinus oedipus gn=hspa8 pe=2 sv=1	P	GO:0007269	neurotransmitter secretion
F6RLH5	hsp7c_sagoeheat shock cognate 71 kda protein os=saguinus oedipus gn=hspa8 pe=2 sv=1	C	GO:0008021	synaptic vesicle
F6RLH5	hsp7c_sagoeheat shock cognate 71 kda protein os=saguinus oedipus gn=hspa8 pe=2 sv=1	P	GO:0007165	signal transduction
F6RLS0	gsh0_humanglutamate--cysteine ligase regulatory subunit os=homo sapiens gn=gclm pe=1 sv=1	P	GO:0006979	response to oxidative stress
F6RLS0	gsh0_humanglutamate--cysteine ligase regulatory subunit os=homo sapiens gn=gclm pe=1 sv=1	C	GO:0005829	cytosol
F6RLS0	gsh0_humanglutamate--cysteine ligase regulatory subunit os=homo sapiens gn=gclm pe=1 sv=1	P	GO:0051900	regulation of mitochondrial depolarization
F6RLS0	gsh0_humanglutamate--cysteine ligase regulatory subunit os=homo sapiens gn=gclm pe=1 sv=1	P	GO:0006750	glutathione biosynthetic process
F6RLS0	gsh0_humanglutamate--cysteine ligase regulatory subunit os=homo sapiens gn=gclm pe=1 sv=1	P	GO:0006805	xenobiotic metabolic process
F6RLS0	gsh0_humanglutamate--cysteine ligase regulatory subunit os=homo sapiens gn=gclm pe=1 sv=1	P	GO:0051409	response to nitrosative stress
F6RLS0	gsh0_humanglutamate--cysteine ligase regulatory subunit os=homo sapiens gn=gclm pe=1 sv=1	P	GO:0008637	apoptotic mitochondrial changes
F6RLS0	gsh0_humanglutamate--cysteine ligase regulatory subunit os=homo sapiens gn=gclm pe=1 sv=1	F	GO:0004357	glutamate-cysteine ligase activity
F6RLS0	gsh0_humanglutamate--cysteine ligase regulatory subunit os=homo sapiens gn=gclm pe=1 sv=1	F	GO:0035226	glutamate-cysteine ligase catalytic subunit binding
F6RLS0	gsh0_humanglutamate--cysteine ligase regulatory subunit os=homo sapiens gn=gclm pe=1 sv=1	P	GO:0006536	glutamate metabolic process
F6RLS0	gsh0_humanglutamate--cysteine ligase regulatory subunit os=homo sapiens gn=gclm pe=1 sv=1	P	GO:0043524	negative regulation of neuron apoptotic process
F6RLS0	gsh0_humanglutamate--cysteine ligase regulatory subunit os=homo sapiens gn=gclm pe=1 sv=1	F	GO:0046982	protein heterodimerization activity
F6RLS0	gsh0_humanglutamate--cysteine ligase regulatory subunit os=homo sapiens gn=gclm pe=1 sv=1	P	GO:0042493	response to drug
F6RLS0	gsh0_humanglutamate--cysteine ligase regulatory subunit os=homo sapiens gn=gclm pe=1 sv=1	P	GO:1901687	glutathione derivative biosynthetic process
F6RLS0	gsh0_humanglutamate--cysteine ligase regulatory subunit os=homo sapiens gn=gclm pe=1 sv=1	P	GO:2001237	negative regulation of extrinsic apoptotic signaling pathway
F6RLS0	gsh0_humanglutamate--cysteine ligase regulatory subunit os=homo sapiens gn=gclm pe=1 sv=1	P	GO:0050880	regulation of blood vessel size
F6RLS0	gsh0_humanglutamate--cysteine ligase regulatory subunit os=homo sapiens gn=gclm pe=1 sv=1	C	GO:0017109	glutamate-cysteine ligase complex
F6RLS0	gsh0_humanglutamate--cysteine ligase regulatory subunit os=homo sapiens gn=gclm pe=1 sv=1	P	GO:0006534	cysteine metabolic process
F6RLS0	gsh0_humanglutamate--cysteine ligase regulatory subunit os=homo sapiens gn=gclm pe=1 sv=1	P	GO:0035229	positive regulation of glutamate-cysteine ligase activity
F6RLV0	arf6_ratadp-ribosylation factor 6 os=rattus norvegicus gn=arf6 pe=1 sv=2	P	GO:0048731	system development
F6RLV0	arf6_ratadp-ribosylation factor 6 os=rattus norvegicus gn=arf6 pe=1 sv=2	P	GO:0031529	ruffle organization
F6RLV0	arf6_ratadp-ribosylation factor 6 os=rattus norvegicus gn=arf6 pe=1 sv=2	P	GO:0007155	cell adhesion
F6RLV0	arf6_ratadp-ribosylation factor 6 os=rattus norvegicus gn=arf6 pe=1 sv=2	F	GO:0031996	thioesterase binding
F6RLV0	arf6_ratadp-ribosylation factor 6 os=rattus norvegicus gn=arf6 pe=1 sv=2	P	GO:0006928	cellular component movement
F6RLV0	arf6_ratadp-ribosylation factor 6 os=rattus norvegicus gn=arf6 pe=1 sv=2	F	GO:0005525	GTP binding
F6RLV0	arf6_ratadp-ribosylation factor 6 os=rattus norvegicus gn=arf6 pe=1 sv=2	P	GO:0006184	GTP catabolic process
F6RLV0	arf6_ratadp-ribosylation factor 6 os=rattus norvegicus gn=arf6 pe=1 sv=2	C	GO:0001726	ruffle
F6RLV0	arf6_ratadp-ribosylation factor 6 os=rattus norvegicus gn=arf6 pe=1 sv=2	C	GO:0030139	endocytic vesicle
F6RLV0	arf6_ratadp-ribosylation factor 6 os=rattus norvegicus gn=arf6 pe=1 sv=2	P	GO:0008104	protein localization
F6RLV0	arf6_ratadp-ribosylation factor 6 os=rattus norvegicus gn=arf6 pe=1 sv=2	P	GO:0048261	negative regulation of receptor-mediated endocytosis
F6RLV0	arf6_ratadp-ribosylation factor 6 os=rattus norvegicus gn=arf6 pe=1 sv=2	C	GO:0031527	filopodium membrane
F6RLV0	arf6_ratadp-ribosylation factor 6 os=rattus norvegicus gn=arf6 pe=1 sv=2	P	GO:0035020	regulation of Rac protein signal transduction
F6RLV0	arf6_ratadp-ribosylation factor 6 os=rattus norvegicus gn=arf6 pe=1 sv=2	C	GO:0005768	endosome
F6RLV0	arf6_ratadp-ribosylation factor 6 os=rattus norvegicus gn=arf6 pe=1 sv=2	P	GO:0030838	positive regulation of actin filament polymerization
F6RLV0	arf6_ratadp-ribosylation factor 6 os=rattus norvegicus gn=arf6 pe=1 sv=2	F	GO:0003924	GTPase activity
F6RLV0	arf6_ratadp-ribosylation factor 6 os=rattus norvegicus gn=arf6 pe=1 sv=2	P	GO:0030866	cortical actin cytoskeleton organization
F6RLV0	arf6_ratadp-ribosylation factor 6 os=rattus norvegicus gn=arf6 pe=1 sv=2	P	GO:0051489	regulation of filopodium assembly
F6RLV0	arf6_ratadp-ribosylation factor 6 os=rattus norvegicus gn=arf6 pe=1 sv=2	C	GO:0005938	cell cortex
F6RWK6	rs2_human40s ribosomal protein s2 os=homo sapiens gn=rps2 pe=1 sv=2	P	GO:0044763	single-organism cellular process
F6RWK6	rs2_human40s ribosomal protein s2 os=homo sapiens gn=rps2 pe=1 sv=2	P	GO:0006412	translation
F6RWK6	rs2_human40s ribosomal protein s2 os=homo sapiens gn=rps2 pe=1 sv=2	P	GO:0016043	cellular component organization
F6RWK6	rs2_human40s ribosomal protein s2 os=homo sapiens gn=rps2 pe=1 sv=2	C	GO:0044446	intracellular organelle part
F6RWK6	rs2_human40s ribosomal protein s2 os=homo sapiens gn=rps2 pe=1 sv=2	F	GO:0005488	binding
F6RWK6	rs2_human40s ribosomal protein s2 os=homo sapiens gn=rps2 pe=1 sv=2	C	GO:0005840	ribosome
F6RWK6	rs2_human40s ribosomal protein s2 os=homo sapiens gn=rps2 pe=1 sv=2	F	GO:0003735	structural constituent of ribosome
F6RWK6	rs2_human40s ribosomal protein s2 os=homo sapiens gn=rps2 pe=1 sv=2	P	GO:0042254	ribosome biogenesis
F6RXT2	vac14_humanprotein vac14 homolog os=homo sapiens gn=vac14 pe=1 sv=1	C	GO:0031901	early endosome membrane
F6RXT2	vac14_humanprotein vac14 homolog os=homo sapiens gn=vac14 pe=1 sv=1	P	GO:0050789	regulation of biological process
F6RXT2	vac14_humanprotein vac14 homolog os=homo sapiens gn=vac14 pe=1 sv=1	C	GO:0000139	Golgi membrane
F6RXT2	vac14_humanprotein vac14 homolog os=homo sapiens gn=vac14 pe=1 sv=1	C	GO:0031902	late endosome membrane
F6RXT2	vac14_humanprotein vac14 homolog os=homo sapiens gn=vac14 pe=1 sv=1	P	GO:0006661	phosphatidylinositol biosynthetic process
F6RXT2	vac14_humanprotein vac14 homolog os=homo sapiens gn=vac14 pe=1 sv=1	P	GO:0044281	small molecule metabolic process
F6RXT2	vac14_humanprotein vac14 homolog os=homo sapiens gn=vac14 pe=1 sv=1	F	GO:0005488	binding
F6RZ83	tab3_humantgf-beta-activated kinase 1 and map3k7-binding protein 3 os=homo sapiens gn=tab3 pe=1 sv=2	F	GO:0005515	protein binding
F6RZ83	tab3_humantgf-beta-activated kinase 1 and map3k7-binding protein 3 os=homo sapiens gn=tab3 pe=1 sv=2	P	GO:0038123	toll-like receptor TLR1:TLR2 signaling pathway
F6RZ83	tab3_humantgf-beta-activated kinase 1 and map3k7-binding protein 3 os=homo sapiens gn=tab3 pe=1 sv=2	P	GO:0038095	Fc-epsilon receptor signaling pathway
F6RZ83	tab3_humantgf-beta-activated kinase 1 and map3k7-binding protein 3 os=homo sapiens gn=tab3 pe=1 sv=2	P	GO:0034142	toll-like receptor 4 signaling pathway
F6RZ83	tab3_humantgf-beta-activated kinase 1 and map3k7-binding protein 3 os=homo sapiens gn=tab3 pe=1 sv=2	P	GO:0034134	toll-like receptor 2 signaling pathway
F6RZ83	tab3_humantgf-beta-activated kinase 1 and map3k7-binding protein 3 os=homo sapiens gn=tab3 pe=1 sv=2	P	GO:0034162	toll-like receptor 9 signaling pathway
F6RZ83	tab3_humantgf-beta-activated kinase 1 and map3k7-binding protein 3 os=homo sapiens gn=tab3 pe=1 sv=2	P	GO:0034166	toll-like receptor 10 signaling pathway
F6RZ83	tab3_humantgf-beta-activated kinase 1 and map3k7-binding protein 3 os=homo sapiens gn=tab3 pe=1 sv=2	P	GO:0035666	TRIF-dependent toll-like receptor signaling pathway
F6RZ83	tab3_humantgf-beta-activated kinase 1 and map3k7-binding protein 3 os=homo sapiens gn=tab3 pe=1 sv=2	C	GO:0005829	cytosol
F6RZ83	tab3_humantgf-beta-activated kinase 1 and map3k7-binding protein 3 os=homo sapiens gn=tab3 pe=1 sv=2	P	GO:0007254	JNK cascade
F6RZ83	tab3_humantgf-beta-activated kinase 1 and map3k7-binding protein 3 os=homo sapiens gn=tab3 pe=1 sv=2	P	GO:0007249	I-kappaB kinase/NF-kappaB cascade
F6RZ83	tab3_humantgf-beta-activated kinase 1 and map3k7-binding protein 3 os=homo sapiens gn=tab3 pe=1 sv=2	P	GO:0034146	toll-like receptor 5 signaling pathway
F6RZ83	tab3_humantgf-beta-activated kinase 1 and map3k7-binding protein 3 os=homo sapiens gn=tab3 pe=1 sv=2	P	GO:0070423	nucleotide-binding oligomerization domain containing signaling pathway
F6RZ83	tab3_humantgf-beta-activated kinase 1 and map3k7-binding protein 3 os=homo sapiens gn=tab3 pe=1 sv=2	P	GO:0034138	toll-like receptor 3 signaling pathway
F6RZ83	tab3_humantgf-beta-activated kinase 1 and map3k7-binding protein 3 os=homo sapiens gn=tab3 pe=1 sv=2	P	GO:0051092	positive regulation of NF-kappaB transcription factor activity
F6RZ83	tab3_humantgf-beta-activated kinase 1 and map3k7-binding protein 3 os=homo sapiens gn=tab3 pe=1 sv=2	P	GO:0002755	MyD88-dependent toll-like receptor signaling pathway
F6RZ83	tab3_humantgf-beta-activated kinase 1 and map3k7-binding protein 3 os=homo sapiens gn=tab3 pe=1 sv=2	C	GO:0005886	plasma membrane
F6RZ83	tab3_humantgf-beta-activated kinase 1 and map3k7-binding protein 3 os=homo sapiens gn=tab3 pe=1 sv=2	C	GO:0010008	endosome membrane
F6RZ83	tab3_humantgf-beta-activated kinase 1 and map3k7-binding protein 3 os=homo sapiens gn=tab3 pe=1 sv=2	P	GO:0038124	toll-like receptor TLR6:TLR2 signaling pathway
F6RZ83	tab3_humantgf-beta-activated kinase 1 and map3k7-binding protein 3 os=homo sapiens gn=tab3 pe=1 sv=2	P	GO:0000187	activation of MAPK activity
F6RZ83	tab3_humantgf-beta-activated kinase 1 and map3k7-binding protein 3 os=homo sapiens gn=tab3 pe=1 sv=2	F	GO:0008270	zinc ion binding
F6S235	znt7_humanzinc transporter 7 os=homo sapiens gn=slc30a7 pe=2 sv=1	P	GO:0055085	transmembrane transport
F6S235	znt7_humanzinc transporter 7 os=homo sapiens gn=slc30a7 pe=2 sv=1	P	GO:0044267	cellular protein metabolic process
F6S235	znt7_humanzinc transporter 7 os=homo sapiens gn=slc30a7 pe=2 sv=1	F	GO:0008270	zinc ion binding
F6S235	znt7_humanzinc transporter 7 os=homo sapiens gn=slc30a7 pe=2 sv=1	P	GO:0006829	zinc ion transport
F6S235	znt7_humanzinc transporter 7 os=homo sapiens gn=slc30a7 pe=2 sv=1	C	GO:0000139	Golgi membrane
F6S235	znt7_humanzinc transporter 7 os=homo sapiens gn=slc30a7 pe=2 sv=1	C	GO:0016023	cytoplasmic membrane-bounded vesicle
F6S235	znt7_humanzinc transporter 7 os=homo sapiens gn=slc30a7 pe=2 sv=1	C	GO:0048471	perinuclear region of cytoplasm
F6S235	znt7_humanzinc transporter 7 os=homo sapiens gn=slc30a7 pe=2 sv=1	F	GO:0008324	cation transmembrane transporter activity
F6S235	znt7_humanzinc transporter 7 os=homo sapiens gn=slc30a7 pe=2 sv=1	C	GO:0016021	integral to membrane
F6S443	rb11b_ratras-related protein rab-11b os=rattus norvegicus gn=rab11b pe=1 sv=4	C	GO:0055037	recycling endosome
F6S443	rb11b_ratras-related protein rab-11b os=rattus norvegicus gn=rab11b pe=1 sv=4	C	GO:0005802	trans-Golgi network
F6S443	rb11b_ratras-related protein rab-11b os=rattus norvegicus gn=rab11b pe=1 sv=4	C	GO:0030659	cytoplasmic vesicle membrane
F6S443	rb11b_ratras-related protein rab-11b os=rattus norvegicus gn=rab11b pe=1 sv=4	F	GO:0005515	protein binding
F6S443	rb11b_ratras-related protein rab-11b os=rattus norvegicus gn=rab11b pe=1 sv=4	C	GO:0045335	phagocytic vesicle
F6S443	rb11b_ratras-related protein rab-11b os=rattus norvegicus gn=rab11b pe=1 sv=4	P	GO:0051649	establishment of localization in cell
F6S443	rb11b_ratras-related protein rab-11b os=rattus norvegicus gn=rab11b pe=1 sv=4	F	GO:0005525	GTP binding
F6S443	rb11b_ratras-related protein rab-11b os=rattus norvegicus gn=rab11b pe=1 sv=4	P	GO:0006184	GTP catabolic process
F6S443	rb11b_ratras-related protein rab-11b os=rattus norvegicus gn=rab11b pe=1 sv=4	P	GO:0031175	neuron projection development
F6S443	rb11b_ratras-related protein rab-11b os=rattus norvegicus gn=rab11b pe=1 sv=4	P	GO:0016192	vesicle-mediated transport
F6S443	rb11b_ratras-related protein rab-11b os=rattus norvegicus gn=rab11b pe=1 sv=4	P	GO:0072659	protein localization to plasma membrane
F6S443	rb11b_ratras-related protein rab-11b os=rattus norvegicus gn=rab11b pe=1 sv=4	C	GO:0032154	cleavage furrow
F6S443	rb11b_ratras-related protein rab-11b os=rattus norvegicus gn=rab11b pe=1 sv=4	C	GO:0043234	protein complex
F6S443	rb11b_ratras-related protein rab-11b os=rattus norvegicus gn=rab11b pe=1 sv=4	P	GO:0044765	single-organism transport
F6S443	rb11b_ratras-related protein rab-11b os=rattus norvegicus gn=rab11b pe=1 sv=4	F	GO:0019003	GDP binding
F6S443	rb11b_ratras-related protein rab-11b os=rattus norvegicus gn=rab11b pe=1 sv=4	F	GO:0003924	GTPase activity
F6S443	rb11b_ratras-related protein rab-11b os=rattus norvegicus gn=rab11b pe=1 sv=4	P	GO:0000910	cytokinesis
F6S443	rb11b_ratras-related protein rab-11b os=rattus norvegicus gn=rab11b pe=1 sv=4	P	GO:0007264	small GTPase mediated signal transduction
F6S443	rb11b_ratras-related protein rab-11b os=rattus norvegicus gn=rab11b pe=1 sv=4	P	GO:0015031	protein transport
F6S8W9	catz_humancathepsin z os=homo sapiens gn=ctsz pe=1 sv=1	C	GO:0043231	intracellular membrane-bounded organelle
F6S8W9	catz_humancathepsin z os=homo sapiens gn=ctsz pe=1 sv=1	P	GO:0044699	single-organism process
F6S8W9	catz_humancathepsin z os=homo sapiens gn=ctsz pe=1 sv=1	C	GO:0044444	cytoplasmic part
F6S8W9	catz_humancathepsin z os=homo sapiens gn=ctsz pe=1 sv=1	F	GO:0008234	cysteine-type peptidase activity
F6S8W9	catz_humancathepsin z os=homo sapiens gn=ctsz pe=1 sv=1	P	GO:0006508	proteolysis
F6S9R5	rfc4_humanreplication factor c subunit 4 os=homo sapiens gn=rfc4 pe=1 sv=2	P	GO:0000278	mitotic cell cycle
F6S9R5	rfc4_humanreplication factor c subunit 4 os=homo sapiens gn=rfc4 pe=1 sv=2	C	GO:0005654	nucleoplasm
F6S9R5	rfc4_humanreplication factor c subunit 4 os=homo sapiens gn=rfc4 pe=1 sv=2	F	GO:0005515	protein binding
F6S9R5	rfc4_humanreplication factor c subunit 4 os=homo sapiens gn=rfc4 pe=1 sv=2	P	GO:0006283	transcription-coupled nucleotide-excision repair
F6S9R5	rfc4_humanreplication factor c subunit 4 os=homo sapiens gn=rfc4 pe=1 sv=2	P	GO:0006297	nucleotide-excision repair, DNA gap filling
F6S9R5	rfc4_humanreplication factor c subunit 4 os=homo sapiens gn=rfc4 pe=1 sv=2	P	GO:0000722	telomere maintenance via recombination
F6S9R5	rfc4_humanreplication factor c subunit 4 os=homo sapiens gn=rfc4 pe=1 sv=2	C	GO:0005663	DNA replication factor C complex
F6S9R5	rfc4_humanreplication factor c subunit 4 os=homo sapiens gn=rfc4 pe=1 sv=2	P	GO:0032201	telomere maintenance via semi-conservative replication
F6S9R5	rfc4_humanreplication factor c subunit 4 os=homo sapiens gn=rfc4 pe=1 sv=2	P	GO:0006271	DNA strand elongation involved in DNA replication
F6S9R5	rfc4_humanreplication factor c subunit 4 os=homo sapiens gn=rfc4 pe=1 sv=2	F	GO:0017111	nucleoside-triphosphatase activity
F6S9R5	rfc4_humanreplication factor c subunit 4 os=homo sapiens gn=rfc4 pe=1 sv=2	F	GO:0005524	ATP binding
F6S9R5	rfc4_humanreplication factor c subunit 4 os=homo sapiens gn=rfc4 pe=1 sv=2	F	GO:0003677	DNA binding
F6SC45	pyc_humanpyruvate mitochondrial os=homo sapiens gn=pc pe=1 sv=2	C	GO:0005829	cytosol
F6SC45	pyc_humanpyruvate mitochondrial os=homo sapiens gn=pc pe=1 sv=2	F	GO:0004736	pyruvate carboxylase activity
F6SC45	pyc_humanpyruvate mitochondrial os=homo sapiens gn=pc pe=1 sv=2	C	GO:0005743	mitochondrial inner membrane
F6SC45	pyc_humanpyruvate mitochondrial os=homo sapiens gn=pc pe=1 sv=2	P	GO:0006094	gluconeogenesis
F6SC45	pyc_humanpyruvate mitochondrial os=homo sapiens gn=pc pe=1 sv=2	C	GO:0005759	mitochondrial matrix
F6SC45	pyc_humanpyruvate mitochondrial os=homo sapiens gn=pc pe=1 sv=2	P	GO:0006768	biotin metabolic process
F6SC45	pyc_humanpyruvate mitochondrial os=homo sapiens gn=pc pe=1 sv=2	F	GO:0005524	ATP binding
F6SC45	pyc_humanpyruvate mitochondrial os=homo sapiens gn=pc pe=1 sv=2	F	GO:0004075	biotin carboxylase activity
F6SC45	pyc_humanpyruvate mitochondrial os=homo sapiens gn=pc pe=1 sv=2	F	GO:0003677	DNA binding
F6SC45	pyc_humanpyruvate mitochondrial os=homo sapiens gn=pc pe=1 sv=2	F	GO:0046872	metal ion binding
F6SC45	pyc_humanpyruvate mitochondrial os=homo sapiens gn=pc pe=1 sv=2	P	GO:0006099	tricarboxylic acid cycle
F6SC45	pyc_humanpyruvate mitochondrial os=homo sapiens gn=pc pe=1 sv=2	P	GO:0006522	alanine metabolic process
F6SC45	pyc_humanpyruvate mitochondrial os=homo sapiens gn=pc pe=1 sv=2	P	GO:0006531	aspartate metabolic process
F6SC45	pyc_humanpyruvate mitochondrial os=homo sapiens gn=pc pe=1 sv=2	P	GO:0006633	fatty acid biosynthetic process
F6SC45	pyc_humanpyruvate mitochondrial os=homo sapiens gn=pc pe=1 sv=2	C	GO:0009343	biotin carboxylase complex
F6SI36	mboa5_humanlysophospholipid acyltransferase 5 os=homo sapiens gn=lpcat3 pe=1 sv=1	P	GO:0097006	regulation of plasma lipoprotein particle levels
F6SI36	mboa5_humanlysophospholipid acyltransferase 5 os=homo sapiens gn=lpcat3 pe=1 sv=1	P	GO:0046474	glycerophospholipid biosynthetic process
F6SI36	mboa5_humanlysophospholipid acyltransferase 5 os=homo sapiens gn=lpcat3 pe=1 sv=1	P	GO:0036150	phosphatidylserine acyl-chain remodeling
F6SI36	mboa5_humanlysophospholipid acyltransferase 5 os=homo sapiens gn=lpcat3 pe=1 sv=1	F	GO:0047184	1-acylglycerophosphocholine O-acyltransferase activity
F6SI36	mboa5_humanlysophospholipid acyltransferase 5 os=homo sapiens gn=lpcat3 pe=1 sv=1	P	GO:0036151	phosphatidylcholine acyl-chain remodeling
F6SI36	mboa5_humanlysophospholipid acyltransferase 5 os=homo sapiens gn=lpcat3 pe=1 sv=1	C	GO:0005789	endoplasmic reticulum membrane
F6SI36	mboa5_humanlysophospholipid acyltransferase 5 os=homo sapiens gn=lpcat3 pe=1 sv=1	P	GO:0036152	phosphatidylethanolamine acyl-chain remodeling
F6SI36	mboa5_humanlysophospholipid acyltransferase 5 os=homo sapiens gn=lpcat3 pe=1 sv=1	P	GO:0042967	acyl-carrier-protein biosynthetic process
F6SIE0	atpb_humanatp synthase subunit mitochondrial os=homo sapiens gn=atp5b pe=1 sv=3	C	GO:0009986	cell surface
F6SIE0	atpb_humanatp synthase subunit mitochondrial os=homo sapiens gn=atp5b pe=1 sv=3	P	GO:0006200	ATP catabolic process
F6SIE0	atpb_humanatp synthase subunit mitochondrial os=homo sapiens gn=atp5b pe=1 sv=3	F	GO:0046961	proton-transporting ATPase activity, rotational mechanism
F6SIE0	atpb_humanatp synthase subunit mitochondrial os=homo sapiens gn=atp5b pe=1 sv=3	C	GO:0033178	proton-transporting two-sector ATPase complex, catalytic domain
F6SIE0	atpb_humanatp synthase subunit mitochondrial os=homo sapiens gn=atp5b pe=1 sv=3	F	GO:0042288	MHC class I protein binding
F6SIE0	atpb_humanatp synthase subunit mitochondrial os=homo sapiens gn=atp5b pe=1 sv=3	C	GO:0042645	mitochondrial nucleoid
F6SIE0	atpb_humanatp synthase subunit mitochondrial os=homo sapiens gn=atp5b pe=1 sv=3	C	GO:0005753	mitochondrial proton-transporting ATP synthase complex
F6SIE0	atpb_humanatp synthase subunit mitochondrial os=homo sapiens gn=atp5b pe=1 sv=3	P	GO:0001525	angiogenesis
F6SIE0	atpb_humanatp synthase subunit mitochondrial os=homo sapiens gn=atp5b pe=1 sv=3	P	GO:0051453	regulation of intracellular pH
F6SIE0	atpb_humanatp synthase subunit mitochondrial os=homo sapiens gn=atp5b pe=1 sv=3	P	GO:0015986	ATP synthesis coupled proton transport
F6SIE0	atpb_humanatp synthase subunit mitochondrial os=homo sapiens gn=atp5b pe=1 sv=3	F	GO:0046933	proton-transporting ATP synthase activity, rotational mechanism
F6SIE0	atpb_humanatp synthase subunit mitochondrial os=homo sapiens gn=atp5b pe=1 sv=3	F	GO:0005524	ATP binding
F6SIE0	atpb_humanatp synthase subunit mitochondrial os=homo sapiens gn=atp5b pe=1 sv=3	P	GO:0015991	ATP hydrolysis coupled proton transport
F6SIE0	atpb_humanatp synthase subunit mitochondrial os=homo sapiens gn=atp5b pe=1 sv=3	P	GO:0006119	oxidative phosphorylation
F6SIE0	atpb_humanatp synthase subunit mitochondrial os=homo sapiens gn=atp5b pe=1 sv=3	P	GO:0007165	signal transduction
F6SIE0	atpb_humanatp synthase subunit mitochondrial os=homo sapiens gn=atp5b pe=1 sv=3	C	GO:0042612	MHC class I protein complex
F6SMQ4	ddah2_humann -dimethylarginine dimethylaminohydrolase 2 os=homo sapiens gn=ddah2 pe=1 sv=1	P	GO:0006527	arginine catabolic process
F6SMQ4	ddah2_humann -dimethylarginine dimethylaminohydrolase 2 os=homo sapiens gn=ddah2 pe=1 sv=1	P	GO:0007263	nitric oxide mediated signal transduction
F6SMQ4	ddah2_humann -dimethylarginine dimethylaminohydrolase 2 os=homo sapiens gn=ddah2 pe=1 sv=1	F	GO:0005515	protein binding
F6SMQ4	ddah2_humann -dimethylarginine dimethylaminohydrolase 2 os=homo sapiens gn=ddah2 pe=1 sv=1	P	GO:0000052	citrulline metabolic process
F6SMQ4	ddah2_humann -dimethylarginine dimethylaminohydrolase 2 os=homo sapiens gn=ddah2 pe=1 sv=1	F	GO:0016597	amino acid binding
F6SMQ4	ddah2_humann -dimethylarginine dimethylaminohydrolase 2 os=homo sapiens gn=ddah2 pe=1 sv=1	P	GO:0045429	positive regulation of nitric oxide biosynthetic process
F6SMQ4	ddah2_humann -dimethylarginine dimethylaminohydrolase 2 os=homo sapiens gn=ddah2 pe=1 sv=1	F	GO:0016403	dimethylargininase activity
F6SMQ4	ddah2_humann -dimethylarginine dimethylaminohydrolase 2 os=homo sapiens gn=ddah2 pe=1 sv=1	P	GO:0043066	negative regulation of apoptotic process
F6SMQ4	ddah2_humann -dimethylarginine dimethylaminohydrolase 2 os=homo sapiens gn=ddah2 pe=1 sv=1	C	GO:0005737	cytoplasm
F6SQ40	emc2_humaner membrane protein complex subunit 2 os=homo sapiens gn=emc2 pe=1 sv=1	C	GO:0072546	ER membrane protein complex
F6SQ40	emc2_humaner membrane protein complex subunit 2 os=homo sapiens gn=emc2 pe=1 sv=1	C	GO:0005739	mitochondrion
F6SQ40	emc2_humaner membrane protein complex subunit 2 os=homo sapiens gn=emc2 pe=1 sv=1	F	GO:0005515	protein binding
F6SRT0	pp4c_mouseserine threonine-protein phosphatase 4 catalytic subunit os=mus musculus gn=ppp4c pe=1 sv=2	P	GO:0042221	response to chemical stimulus
F6SRT0	pp4c_mouseserine threonine-protein phosphatase 4 catalytic subunit os=mus musculus gn=ppp4c pe=1 sv=2	F	GO:0005515	protein binding
F6SRT0	pp4c_mouseserine threonine-protein phosphatase 4 catalytic subunit os=mus musculus gn=ppp4c pe=1 sv=2	P	GO:0010569	regulation of double-strand break repair via homologous recombination
F6SRT0	pp4c_mouseserine threonine-protein phosphatase 4 catalytic subunit os=mus musculus gn=ppp4c pe=1 sv=2	C	GO:0005815	microtubule organizing center
F6SRT0	pp4c_mouseserine threonine-protein phosphatase 4 catalytic subunit os=mus musculus gn=ppp4c pe=1 sv=2	C	GO:0030289	protein phosphatase 4 complex
F6SRT0	pp4c_mouseserine threonine-protein phosphatase 4 catalytic subunit os=mus musculus gn=ppp4c pe=1 sv=2	C	GO:0005737	cytoplasm
F6SRT0	pp4c_mouseserine threonine-protein phosphatase 4 catalytic subunit os=mus musculus gn=ppp4c pe=1 sv=2	P	GO:0006996	organelle organization
F6SRT0	pp4c_mouseserine threonine-protein phosphatase 4 catalytic subunit os=mus musculus gn=ppp4c pe=1 sv=2	P	GO:0006468	protein phosphorylation
F6SRT0	pp4c_mouseserine threonine-protein phosphatase 4 catalytic subunit os=mus musculus gn=ppp4c pe=1 sv=2	P	GO:0048523	negative regulation of cellular process
F6SRT0	pp4c_mouseserine threonine-protein phosphatase 4 catalytic subunit os=mus musculus gn=ppp4c pe=1 sv=2	C	GO:0005886	plasma membrane
F6SRT0	pp4c_mouseserine threonine-protein phosphatase 4 catalytic subunit os=mus musculus gn=ppp4c pe=1 sv=2	C	GO:0005634	nucleus
F6SRT0	pp4c_mouseserine threonine-protein phosphatase 4 catalytic subunit os=mus musculus gn=ppp4c pe=1 sv=2	F	GO:0004722	protein serine/threonine phosphatase activity
F6SRT0	pp4c_mouseserine threonine-protein phosphatase 4 catalytic subunit os=mus musculus gn=ppp4c pe=1 sv=2	P	GO:0006470	protein dephosphorylation
F6T2C6	pura_humantranscriptional activator protein pur-alpha os=homo sapiens gn=pura pe=1 sv=2	P	GO:0044763	single-organism cellular process
F6T2C6	pura_humantranscriptional activator protein pur-alpha os=homo sapiens gn=pura pe=1 sv=2	P	GO:0017148	negative regulation of translation
F6T2C6	pura_humantranscriptional activator protein pur-alpha os=homo sapiens gn=pura pe=1 sv=2	C	GO:0005662	DNA replication factor A complex
F6T2C6	pura_humantranscriptional activator protein pur-alpha os=homo sapiens gn=pura pe=1 sv=2	F	GO:0000900	translation repressor activity, nucleic acid binding
F6T2C6	pura_humantranscriptional activator protein pur-alpha os=homo sapiens gn=pura pe=1 sv=2	C	GO:0000784	nuclear chromosome, telomeric region
F6T2C6	pura_humantranscriptional activator protein pur-alpha os=homo sapiens gn=pura pe=1 sv=2	P	GO:0006268	DNA unwinding involved in DNA replication
F6T2C6	pura_humantranscriptional activator protein pur-alpha os=homo sapiens gn=pura pe=1 sv=2	F	GO:0003697	single-stranded DNA binding
F6T2C6	pura_humantranscriptional activator protein pur-alpha os=homo sapiens gn=pura pe=1 sv=2	P	GO:0045892	negative regulation of transcription, DNA-dependent
F6T2C6	pura_humantranscriptional activator protein pur-alpha os=homo sapiens gn=pura pe=1 sv=2	C	GO:0030425	dendrite
F6T2C6	pura_humantranscriptional activator protein pur-alpha os=homo sapiens gn=pura pe=1 sv=2	P	GO:0008284	positive regulation of cell proliferation
F6T2C6	pura_humantranscriptional activator protein pur-alpha os=homo sapiens gn=pura pe=1 sv=2	C	GO:0043025	neuronal cell body
F6T2C6	pura_humantranscriptional activator protein pur-alpha os=homo sapiens gn=pura pe=1 sv=2	F	GO:0003705	RNA polymerase II distal enhancer sequence-specific DNA binding transcription factor activity
F6T2C6	pura_humantranscriptional activator protein pur-alpha os=homo sapiens gn=pura pe=1 sv=2	P	GO:0007399	nervous system development
F6T2C6	pura_humantranscriptional activator protein pur-alpha os=homo sapiens gn=pura pe=1 sv=2	F	GO:0003691	double-stranded telomeric DNA binding
F6T2C6	pura_humantranscriptional activator protein pur-alpha os=homo sapiens gn=pura pe=1 sv=2	P	GO:0006270	DNA replication initiation
F6T2C6	pura_humantranscriptional activator protein pur-alpha os=homo sapiens gn=pura pe=1 sv=2	F	GO:0032422	purine-rich negative regulatory element binding
F6T2C6	pura_humantranscriptional activator protein pur-alpha os=homo sapiens gn=pura pe=1 sv=2	F	GO:0008134	transcription factor binding
F6T2C6	pura_humantranscriptional activator protein pur-alpha os=homo sapiens gn=pura pe=1 sv=2	F	GO:0046332	SMAD binding
F6T2C6	pura_humantranscriptional activator protein pur-alpha os=homo sapiens gn=pura pe=1 sv=2	C	GO:0005840	ribosome
F6T2C6	pura_humantranscriptional activator protein pur-alpha os=homo sapiens gn=pura pe=1 sv=2	P	GO:0006445	regulation of translation
F6T2C6	pura_humantranscriptional activator protein pur-alpha os=homo sapiens gn=pura pe=1 sv=2	C	GO:0005667	transcription factor complex
F6T2C6	pura_humantranscriptional activator protein pur-alpha os=homo sapiens gn=pura pe=1 sv=2	P	GO:0006357	regulation of transcription from RNA polymerase II promoter
F6T360	tim50_humanmitochondrial import inner membrane translocase subunit tim50 os=homo sapiens gn=timm50 pe=1 sv=2	F	GO:0043021	ribonucleoprotein complex binding
F6T360	tim50_humanmitochondrial import inner membrane translocase subunit tim50 os=homo sapiens gn=timm50 pe=1 sv=2	F	GO:0004725	protein tyrosine phosphatase activity
F6T360	tim50_humanmitochondrial import inner membrane translocase subunit tim50 os=homo sapiens gn=timm50 pe=1 sv=2	C	GO:0016607	nuclear speck
F6T360	tim50_humanmitochondrial import inner membrane translocase subunit tim50 os=homo sapiens gn=timm50 pe=1 sv=2	C	GO:0005744	mitochondrial inner membrane presequence translocase complex
F6T360	tim50_humanmitochondrial import inner membrane translocase subunit tim50 os=homo sapiens gn=timm50 pe=1 sv=2	P	GO:0035335	peptidyl-tyrosine dephosphorylation
F6T360	tim50_humanmitochondrial import inner membrane translocase subunit tim50 os=homo sapiens gn=timm50 pe=1 sv=2	P	GO:0001836	release of cytochrome c from mitochondria
F6T360	tim50_humanmitochondrial import inner membrane translocase subunit tim50 os=homo sapiens gn=timm50 pe=1 sv=2	P	GO:0007006	mitochondrial membrane organization
F6T360	tim50_humanmitochondrial import inner membrane translocase subunit tim50 os=homo sapiens gn=timm50 pe=1 sv=2	P	GO:0006626	protein targeting to mitochondrion
F6T360	tim50_humanmitochondrial import inner membrane translocase subunit tim50 os=homo sapiens gn=timm50 pe=1 sv=2	F	GO:0005134	interleukin-2 receptor binding
F6T360	tim50_humanmitochondrial import inner membrane translocase subunit tim50 os=homo sapiens gn=timm50 pe=1 sv=2	F	GO:0004722	protein serine/threonine phosphatase activity
F6T360	tim50_humanmitochondrial import inner membrane translocase subunit tim50 os=homo sapiens gn=timm50 pe=1 sv=2	P	GO:0006570	tyrosine metabolic process
F6T360	tim50_humanmitochondrial import inner membrane translocase subunit tim50 os=homo sapiens gn=timm50 pe=1 sv=2	C	GO:0005893	interleukin-2 receptor complex
F6T360	tim50_humanmitochondrial import inner membrane translocase subunit tim50 os=homo sapiens gn=timm50 pe=1 sv=2	P	GO:0006955	immune response
F6T360	tim50_humanmitochondrial import inner membrane translocase subunit tim50 os=homo sapiens gn=timm50 pe=1 sv=2	P	GO:0008283	cell proliferation
F6T360	tim50_humanmitochondrial import inner membrane translocase subunit tim50 os=homo sapiens gn=timm50 pe=1 sv=2	P	GO:0040007	growth
F6T360	tim50_humanmitochondrial import inner membrane translocase subunit tim50 os=homo sapiens gn=timm50 pe=1 sv=2	C	GO:0008287	protein serine/threonine phosphatase complex
F6THY8	assy_humanargininosuccinate synthase os=homo sapiens gn=ass1 pe=1 sv=2	F	GO:0015643	toxic substance binding
F6THY8	assy_humanargininosuccinate synthase os=homo sapiens gn=ass1 pe=1 sv=2	F	GO:0005515	protein binding
F6THY8	assy_humanargininosuccinate synthase os=homo sapiens gn=ass1 pe=1 sv=2	C	GO:0070852	cell body fiber
F6THY8	assy_humanargininosuccinate synthase os=homo sapiens gn=ass1 pe=1 sv=2	P	GO:0000050	urea cycle
F6THY8	assy_humanargininosuccinate synthase os=homo sapiens gn=ass1 pe=1 sv=2	P	GO:0071400	cellular response to oleic acid
F6THY8	assy_humanargininosuccinate synthase os=homo sapiens gn=ass1 pe=1 sv=2	P	GO:0001822	kidney development
F6THY8	assy_humanargininosuccinate synthase os=homo sapiens gn=ass1 pe=1 sv=2	P	GO:0071549	cellular response to dexamethasone stimulus
F6THY8	assy_humanargininosuccinate synthase os=homo sapiens gn=ass1 pe=1 sv=2	P	GO:0071356	cellular response to tumor necrosis factor
F6THY8	assy_humanargininosuccinate synthase os=homo sapiens gn=ass1 pe=1 sv=2	P	GO:0010046	response to mycotoxin
F6THY8	assy_humanargininosuccinate synthase os=homo sapiens gn=ass1 pe=1 sv=2	P	GO:0007568	aging
F6THY8	assy_humanargininosuccinate synthase os=homo sapiens gn=ass1 pe=1 sv=2	C	GO:0005764	lysosome
F6THY8	assy_humanargininosuccinate synthase os=homo sapiens gn=ass1 pe=1 sv=2	P	GO:0071242	cellular response to ammonium ion
F6THY8	assy_humanargininosuccinate synthase os=homo sapiens gn=ass1 pe=1 sv=2	P	GO:0007494	midgut development
F6THY8	assy_humanargininosuccinate synthase os=homo sapiens gn=ass1 pe=1 sv=2	P	GO:0060416	response to growth hormone stimulus
F6THY8	assy_humanargininosuccinate synthase os=homo sapiens gn=ass1 pe=1 sv=2	P	GO:0006526	arginine biosynthetic process
F6THY8	assy_humanargininosuccinate synthase os=homo sapiens gn=ass1 pe=1 sv=2	P	GO:0071377	cellular response to glucagon stimulus
F6THY8	assy_humanargininosuccinate synthase os=homo sapiens gn=ass1 pe=1 sv=2	C	GO:0005741	mitochondrial outer membrane
F6THY8	assy_humanargininosuccinate synthase os=homo sapiens gn=ass1 pe=1 sv=2	P	GO:0006953	acute-phase response
F6THY8	assy_humanargininosuccinate synthase os=homo sapiens gn=ass1 pe=1 sv=2	P	GO:0010043	response to zinc ion
F6THY8	assy_humanargininosuccinate synthase os=homo sapiens gn=ass1 pe=1 sv=2	P	GO:0071418	cellular response to amine stimulus
F6THY8	assy_humanargininosuccinate synthase os=homo sapiens gn=ass1 pe=1 sv=2	P	GO:0042493	response to drug
F6THY8	assy_humanargininosuccinate synthase os=homo sapiens gn=ass1 pe=1 sv=2	P	GO:0071320	cellular response to cAMP
F6THY8	assy_humanargininosuccinate synthase os=homo sapiens gn=ass1 pe=1 sv=2	P	GO:0071346	cellular response to interferon-gamma
F6THY8	assy_humanargininosuccinate synthase os=homo sapiens gn=ass1 pe=1 sv=2	F	GO:0004055	argininosuccinate synthase activity
F6THY8	assy_humanargininosuccinate synthase os=homo sapiens gn=ass1 pe=1 sv=2	C	GO:0005783	endoplasmic reticulum
F6THY8	assy_humanargininosuccinate synthase os=homo sapiens gn=ass1 pe=1 sv=2	P	GO:0001889	liver development
F6THY8	assy_humanargininosuccinate synthase os=homo sapiens gn=ass1 pe=1 sv=2	P	GO:0071222	cellular response to lipopolysaccharide
F6THY8	assy_humanargininosuccinate synthase os=homo sapiens gn=ass1 pe=1 sv=2	P	GO:0000053	argininosuccinate metabolic process
F6THY8	assy_humanargininosuccinate synthase os=homo sapiens gn=ass1 pe=1 sv=2	P	GO:0060539	diaphragm development
F6THY8	assy_humanargininosuccinate synthase os=homo sapiens gn=ass1 pe=1 sv=2	C	GO:0005634	nucleus
F6THY8	assy_humanargininosuccinate synthase os=homo sapiens gn=ass1 pe=1 sv=2	P	GO:0071230	cellular response to amino acid stimulus
F6THY8	assy_humanargininosuccinate synthase os=homo sapiens gn=ass1 pe=1 sv=2	P	GO:0007584	response to nutrient
F6THY8	assy_humanargininosuccinate synthase os=homo sapiens gn=ass1 pe=1 sv=2	P	GO:0032355	response to estradiol stimulus
F6THY8	assy_humanargininosuccinate synthase os=homo sapiens gn=ass1 pe=1 sv=2	C	GO:0043204	perikaryon
F6THY8	assy_humanargininosuccinate synthase os=homo sapiens gn=ass1 pe=1 sv=2	F	GO:0005524	ATP binding
F6THY8	assy_humanargininosuccinate synthase os=homo sapiens gn=ass1 pe=1 sv=2	C	GO:0019814	immunoglobulin complex
F6THY8	assy_humanargininosuccinate synthase os=homo sapiens gn=ass1 pe=1 sv=2	P	GO:0006522	alanine metabolic process
F6THY8	assy_humanargininosuccinate synthase os=homo sapiens gn=ass1 pe=1 sv=2	P	GO:0006531	aspartate metabolic process
F6THY8	assy_humanargininosuccinate synthase os=homo sapiens gn=ass1 pe=1 sv=2	P	GO:0006560	proline metabolic process
F6TII3	cytoplasmic 2 os=trichosurus vulpecula gn=actg1 pe=2 sv=1	P	GO:0007411	axon guidance
F6TII3	cytoplasmic 2 os=trichosurus vulpecula gn=actg1 pe=2 sv=1	P	GO:0034332	adherens junction organization
F6TII3	cytoplasmic 2 os=trichosurus vulpecula gn=actg1 pe=2 sv=1	F	GO:0019901	protein kinase binding
F6TII3	cytoplasmic 2 os=trichosurus vulpecula gn=actg1 pe=2 sv=1	C	GO:0031941	filamentous actin
F6TII3	cytoplasmic 2 os=trichosurus vulpecula gn=actg1 pe=2 sv=1	C	GO:0043034	costamere
F6TII3	cytoplasmic 2 os=trichosurus vulpecula gn=actg1 pe=2 sv=1	P	GO:0051592	response to calcium ion
F6TII3	cytoplasmic 2 os=trichosurus vulpecula gn=actg1 pe=2 sv=1	F	GO:0050998	nitric-oxide synthase binding
F6TII3	cytoplasmic 2 os=trichosurus vulpecula gn=actg1 pe=2 sv=1	P	GO:0045214	sarcomere organization
F6TII3	cytoplasmic 2 os=trichosurus vulpecula gn=actg1 pe=2 sv=1	F	GO:0019894	kinesin binding
F6TII3	cytoplasmic 2 os=trichosurus vulpecula gn=actg1 pe=2 sv=1	C	GO:0005829	cytosol
F6TII3	cytoplasmic 2 os=trichosurus vulpecula gn=actg1 pe=2 sv=1	P	GO:0061024	membrane organization
F6TII3	cytoplasmic 2 os=trichosurus vulpecula gn=actg1 pe=2 sv=1	F	GO:0030957	Tat protein binding
F6TII3	cytoplasmic 2 os=trichosurus vulpecula gn=actg1 pe=2 sv=1	P	GO:0034329	cell junction assembly
F6TII3	cytoplasmic 2 os=trichosurus vulpecula gn=actg1 pe=2 sv=1	P	GO:0007596	blood coagulation
F6TII3	cytoplasmic 2 os=trichosurus vulpecula gn=actg1 pe=2 sv=1	F	GO:0042802	identical protein binding
F6TII3	cytoplasmic 2 os=trichosurus vulpecula gn=actg1 pe=2 sv=1	C	GO:0030424	axon
F6TII3	cytoplasmic 2 os=trichosurus vulpecula gn=actg1 pe=2 sv=1	C	GO:0070062	extracellular vesicular exosome
F6TII3	cytoplasmic 2 os=trichosurus vulpecula gn=actg1 pe=2 sv=1	C	GO:0014069	postsynaptic density
F6TII3	cytoplasmic 2 os=trichosurus vulpecula gn=actg1 pe=2 sv=1	P	GO:0038096	Fc-gamma receptor signaling pathway involved in phagocytosis
F6TII3	cytoplasmic 2 os=trichosurus vulpecula gn=actg1 pe=2 sv=1	C	GO:0070688	MLL5-L complex
F6TII3	cytoplasmic 2 os=trichosurus vulpecula gn=actg1 pe=2 sv=1	C	GO:0035267	NuA4 histone acetyltransferase complex
F6TII3	cytoplasmic 2 os=trichosurus vulpecula gn=actg1 pe=2 sv=1	P	GO:0051084	'de novo' posttranslational protein folding
F6TII3	cytoplasmic 2 os=trichosurus vulpecula gn=actg1 pe=2 sv=1	P	GO:0045087	innate immune response
F6TII3	cytoplasmic 2 os=trichosurus vulpecula gn=actg1 pe=2 sv=1	C	GO:0030529	ribonucleoprotein complex
F6TII3	cytoplasmic 2 os=trichosurus vulpecula gn=actg1 pe=2 sv=1	F	GO:0005200	structural constituent of cytoskeleton
F6TII3	cytoplasmic 2 os=trichosurus vulpecula gn=actg1 pe=2 sv=1	C	GO:0005871	kinesin complex
F6TII3	cytoplasmic 2 os=trichosurus vulpecula gn=actg1 pe=2 sv=1	C	GO:0005667	transcription factor complex
F6TKN9	rl24_rat60s ribosomal protein l24 os=rattus norvegicus gn=rpl24 pe=2 sv=1	P	GO:0000184	nuclear-transcribed mRNA catabolic process, nonsense-mediated decay
F6TKN9	rl24_rat60s ribosomal protein l24 os=rattus norvegicus gn=rpl24 pe=2 sv=1	P	GO:0006415	translational termination
F6TKN9	rl24_rat60s ribosomal protein l24 os=rattus norvegicus gn=rpl24 pe=2 sv=1	P	GO:0006413	translational initiation
F6TKN9	rl24_rat60s ribosomal protein l24 os=rattus norvegicus gn=rpl24 pe=2 sv=1	P	GO:0006414	translational elongation
F6TKN9	rl24_rat60s ribosomal protein l24 os=rattus norvegicus gn=rpl24 pe=2 sv=1	C	GO:0022625	cytosolic large ribosomal subunit
F6TKN9	rl24_rat60s ribosomal protein l24 os=rattus norvegicus gn=rpl24 pe=2 sv=1	P	GO:0006996	organelle organization
F6TKN9	rl24_rat60s ribosomal protein l24 os=rattus norvegicus gn=rpl24 pe=2 sv=1	P	GO:0022402	cell cycle process
F6TKN9	rl24_rat60s ribosomal protein l24 os=rattus norvegicus gn=rpl24 pe=2 sv=1	F	GO:0003735	structural constituent of ribosome
F6TKN9	rl24_rat60s ribosomal protein l24 os=rattus norvegicus gn=rpl24 pe=2 sv=1	F	GO:0003723	RNA binding
F6TKN9	rl24_rat60s ribosomal protein l24 os=rattus norvegicus gn=rpl24 pe=2 sv=1	P	GO:0019083	viral transcription
F6TKN9	rl24_rat60s ribosomal protein l24 os=rattus norvegicus gn=rpl24 pe=2 sv=1	P	GO:0044767	single-organism developmental process
F6TKN9	rl24_rat60s ribosomal protein l24 os=rattus norvegicus gn=rpl24 pe=2 sv=1	P	GO:0006614	SRP-dependent cotranslational protein targeting to membrane
F6TKN9	rl24_rat60s ribosomal protein l24 os=rattus norvegicus gn=rpl24 pe=2 sv=1	P	GO:0007399	nervous system development
F6TKN9	rl24_rat60s ribosomal protein l24 os=rattus norvegicus gn=rpl24 pe=2 sv=1	P	GO:0042254	ribosome biogenesis
F6TKV6	rt26_human28s ribosomal protein mitochondrial os=homo sapiens gn=mrps26 pe=1 sv=1	P	GO:0009987	cellular process
F6TKV6	rt26_human28s ribosomal protein mitochondrial os=homo sapiens gn=mrps26 pe=1 sv=1	C	GO:0005763	mitochondrial small ribosomal subunit
F6TM63	psa_humanpuromycin-sensitive aminopeptidase os=homo sapiens gn=npepps pe=1 sv=2	P	GO:0000209	protein polyubiquitination
F6TM63	psa_humanpuromycin-sensitive aminopeptidase os=homo sapiens gn=npepps pe=1 sv=2	C	GO:0016020	membrane
F6TM63	psa_humanpuromycin-sensitive aminopeptidase os=homo sapiens gn=npepps pe=1 sv=2	P	GO:0002474	antigen processing and presentation of peptide antigen via MHC class I
F6TM63	psa_humanpuromycin-sensitive aminopeptidase os=homo sapiens gn=npepps pe=1 sv=2	C	GO:0005829	cytosol
F6TM63	psa_humanpuromycin-sensitive aminopeptidase os=homo sapiens gn=npepps pe=1 sv=2	P	GO:0071456	cellular response to hypoxia
F6TM63	psa_humanpuromycin-sensitive aminopeptidase os=homo sapiens gn=npepps pe=1 sv=2	C	GO:0043226	organelle
F6TM63	psa_humanpuromycin-sensitive aminopeptidase os=homo sapiens gn=npepps pe=1 sv=2	F	GO:0008270	zinc ion binding
F6TM63	psa_humanpuromycin-sensitive aminopeptidase os=homo sapiens gn=npepps pe=1 sv=2	F	GO:0008237	metallopeptidase activity
F6TM63	psa_humanpuromycin-sensitive aminopeptidase os=homo sapiens gn=npepps pe=1 sv=2	F	GO:0004177	aminopeptidase activity
F6TM63	psa_humanpuromycin-sensitive aminopeptidase os=homo sapiens gn=npepps pe=1 sv=2	P	GO:0006508	proteolysis
F6TN15	kc1a_mousecasein kinase i isoform alpha os=mus musculus gn=csnk1a1 pe=2 sv=2	P	GO:0007166	cell surface receptor signaling pathway
F6TN15	kc1a_mousecasein kinase i isoform alpha os=mus musculus gn=csnk1a1 pe=2 sv=2	C	GO:0016607	nuclear speck
F6TN15	kc1a_mousecasein kinase i isoform alpha os=mus musculus gn=csnk1a1 pe=2 sv=2	C	GO:0005847	mRNA cleavage and polyadenylation specificity factor complex
F6TN15	kc1a_mousecasein kinase i isoform alpha os=mus musculus gn=csnk1a1 pe=2 sv=2	F	GO:0051219	phosphoprotein binding
F6TN15	kc1a_mousecasein kinase i isoform alpha os=mus musculus gn=csnk1a1 pe=2 sv=2	C	GO:0005737	cytoplasm
F6TN15	kc1a_mousecasein kinase i isoform alpha os=mus musculus gn=csnk1a1 pe=2 sv=2	F	GO:0001948	glycoprotein binding
F6TN15	kc1a_mousecasein kinase i isoform alpha os=mus musculus gn=csnk1a1 pe=2 sv=2	P	GO:0006468	protein phosphorylation
F6TN15	kc1a_mousecasein kinase i isoform alpha os=mus musculus gn=csnk1a1 pe=2 sv=2	F	GO:0004674	protein serine/threonine kinase activity
F6TN15	kc1a_mousecasein kinase i isoform alpha os=mus musculus gn=csnk1a1 pe=2 sv=2	C	GO:0005813	centrosome
F6TN15	kc1a_mousecasein kinase i isoform alpha os=mus musculus gn=csnk1a1 pe=2 sv=2	F	GO:0042277	peptide binding
F6TN15	kc1a_mousecasein kinase i isoform alpha os=mus musculus gn=csnk1a1 pe=2 sv=2	F	GO:0000287	magnesium ion binding
F6TN15	kc1a_mousecasein kinase i isoform alpha os=mus musculus gn=csnk1a1 pe=2 sv=2	F	GO:0005524	ATP binding
F6TN15	kc1a_mousecasein kinase i isoform alpha os=mus musculus gn=csnk1a1 pe=2 sv=2	P	GO:0007049	cell cycle
F6TN15	kc1a_mousecasein kinase i isoform alpha os=mus musculus gn=csnk1a1 pe=2 sv=2	P	GO:0009069	serine family amino acid metabolic process
F6TQ03	plcc_human1-acyl-sn-glycerol-3-phosphate acyltransferase gamma os=homo sapiens gn=agpat3 pe=1 sv=1	P	GO:0019432	triglyceride biosynthetic process
F6TQ03	plcc_human1-acyl-sn-glycerol-3-phosphate acyltransferase gamma os=homo sapiens gn=agpat3 pe=1 sv=1	P	GO:0006654	phosphatidic acid biosynthetic process
F6TQ03	plcc_human1-acyl-sn-glycerol-3-phosphate acyltransferase gamma os=homo sapiens gn=agpat3 pe=1 sv=1	P	GO:0044281	small molecule metabolic process
F6TQ03	plcc_human1-acyl-sn-glycerol-3-phosphate acyltransferase gamma os=homo sapiens gn=agpat3 pe=1 sv=1	C	GO:0005789	endoplasmic reticulum membrane
F6TQ03	plcc_human1-acyl-sn-glycerol-3-phosphate acyltransferase gamma os=homo sapiens gn=agpat3 pe=1 sv=1	C	GO:0005886	plasma membrane
F6TQ03	plcc_human1-acyl-sn-glycerol-3-phosphate acyltransferase gamma os=homo sapiens gn=agpat3 pe=1 sv=1	F	GO:0016746	transferase activity, transferring acyl groups
F6TQ24	plcc_human1-acyl-sn-glycerol-3-phosphate acyltransferase gamma os=homo sapiens gn=agpat3 pe=1 sv=1	F	GO:0016746	transferase activity, transferring acyl groups
F6TQ24	plcc_human1-acyl-sn-glycerol-3-phosphate acyltransferase gamma os=homo sapiens gn=agpat3 pe=1 sv=1	P	GO:0019432	triglyceride biosynthetic process
F6TQ24	plcc_human1-acyl-sn-glycerol-3-phosphate acyltransferase gamma os=homo sapiens gn=agpat3 pe=1 sv=1	P	GO:0006654	phosphatidic acid biosynthetic process
F6TQ24	plcc_human1-acyl-sn-glycerol-3-phosphate acyltransferase gamma os=homo sapiens gn=agpat3 pe=1 sv=1	P	GO:0044281	small molecule metabolic process
F6TQ24	plcc_human1-acyl-sn-glycerol-3-phosphate acyltransferase gamma os=homo sapiens gn=agpat3 pe=1 sv=1	C	GO:0005789	endoplasmic reticulum membrane
F6TQ24	plcc_human1-acyl-sn-glycerol-3-phosphate acyltransferase gamma os=homo sapiens gn=agpat3 pe=1 sv=1	C	GO:0005886	plasma membrane
F6TQ53	rla1_human60s acidic ribosomal protein p1 os=homo sapiens gn=rplp1 pe=1 sv=1	P	GO:0006413	translational initiation
F6TQ53	rla1_human60s acidic ribosomal protein p1 os=homo sapiens gn=rplp1 pe=1 sv=1	P	GO:0019083	viral transcription
F6TQ53	rla1_human60s acidic ribosomal protein p1 os=homo sapiens gn=rplp1 pe=1 sv=1	F	GO:0003723	RNA binding
F6TQ53	rla1_human60s acidic ribosomal protein p1 os=homo sapiens gn=rplp1 pe=1 sv=1	P	GO:0006414	translational elongation
F6TQ53	rla1_human60s acidic ribosomal protein p1 os=homo sapiens gn=rplp1 pe=1 sv=1	F	GO:0005515	protein binding
F6TQ53	rla1_human60s acidic ribosomal protein p1 os=homo sapiens gn=rplp1 pe=1 sv=1	P	GO:0006415	translational termination
F6TQ53	rla1_human60s acidic ribosomal protein p1 os=homo sapiens gn=rplp1 pe=1 sv=1	P	GO:0006614	SRP-dependent cotranslational protein targeting to membrane
F6TQ53	rla1_human60s acidic ribosomal protein p1 os=homo sapiens gn=rplp1 pe=1 sv=1	C	GO:0022625	cytosolic large ribosomal subunit
F6TQ53	rla1_human60s acidic ribosomal protein p1 os=homo sapiens gn=rplp1 pe=1 sv=1	P	GO:0000184	nuclear-transcribed mRNA catabolic process, nonsense-mediated decay
F6TQ53	rla1_human60s acidic ribosomal protein p1 os=homo sapiens gn=rplp1 pe=1 sv=1	F	GO:0003735	structural constituent of ribosome
F6TQ53	rla1_human60s acidic ribosomal protein p1 os=homo sapiens gn=rplp1 pe=1 sv=1	P	GO:0042254	ribosome biogenesis
F6TUP0	scam3_humansecretory carrier-associated membrane protein 3 os=homo sapiens gn=scamp3 pe=1 sv=3	C	GO:0043231	intracellular membrane-bounded organelle
F6TUP0	scam3_humansecretory carrier-associated membrane protein 3 os=homo sapiens gn=scamp3 pe=1 sv=3	P	GO:0006892	post-Golgi vesicle-mediated transport
F6TUP0	scam3_humansecretory carrier-associated membrane protein 3 os=homo sapiens gn=scamp3 pe=1 sv=3	C	GO:0044446	intracellular organelle part
F6TUP0	scam3_humansecretory carrier-associated membrane protein 3 os=homo sapiens gn=scamp3 pe=1 sv=3	C	GO:0044444	cytoplasmic part
F6TUP0	scam3_humansecretory carrier-associated membrane protein 3 os=homo sapiens gn=scamp3 pe=1 sv=3	C	GO:0031090	organelle membrane
F6TUP0	scam3_humansecretory carrier-associated membrane protein 3 os=homo sapiens gn=scamp3 pe=1 sv=3	C	GO:0016021	integral to membrane
F6TUP0	scam3_humansecretory carrier-associated membrane protein 3 os=homo sapiens gn=scamp3 pe=1 sv=3	P	GO:0015031	protein transport
F6TVL9	rs14_mouse40s ribosomal protein s14 os=mus musculus gn=rps14 pe=2 sv=3	P	GO:0000184	nuclear-transcribed mRNA catabolic process, nonsense-mediated decay
F6TVL9	rs14_mouse40s ribosomal protein s14 os=mus musculus gn=rps14 pe=2 sv=3	F	GO:0048027	mRNA 5'-UTR binding
F6TVL9	rs14_mouse40s ribosomal protein s14 os=mus musculus gn=rps14 pe=2 sv=3	P	GO:0006415	translational termination
F6TVL9	rs14_mouse40s ribosomal protein s14 os=mus musculus gn=rps14 pe=2 sv=3	P	GO:0006413	translational initiation
F6TVL9	rs14_mouse40s ribosomal protein s14 os=mus musculus gn=rps14 pe=2 sv=3	P	GO:0000122	negative regulation of transcription from RNA polymerase II promoter
F6TVL9	rs14_mouse40s ribosomal protein s14 os=mus musculus gn=rps14 pe=2 sv=3	P	GO:0000028	ribosomal small subunit assembly
F6TVL9	rs14_mouse40s ribosomal protein s14 os=mus musculus gn=rps14 pe=2 sv=3	P	GO:0006414	translational elongation
F6TVL9	rs14_mouse40s ribosomal protein s14 os=mus musculus gn=rps14 pe=2 sv=3	C	GO:0005730	nucleolus
F6TVL9	rs14_mouse40s ribosomal protein s14 os=mus musculus gn=rps14 pe=2 sv=3	F	GO:0045182	translation regulator activity
F6TVL9	rs14_mouse40s ribosomal protein s14 os=mus musculus gn=rps14 pe=2 sv=3	P	GO:0006417	regulation of translation
F6TVL9	rs14_mouse40s ribosomal protein s14 os=mus musculus gn=rps14 pe=2 sv=3	P	GO:0030218	erythrocyte differentiation
F6TVL9	rs14_mouse40s ribosomal protein s14 os=mus musculus gn=rps14 pe=2 sv=3	P	GO:0019083	viral transcription
F6TVL9	rs14_mouse40s ribosomal protein s14 os=mus musculus gn=rps14 pe=2 sv=3	P	GO:0006614	SRP-dependent cotranslational protein targeting to membrane
F6TVL9	rs14_mouse40s ribosomal protein s14 os=mus musculus gn=rps14 pe=2 sv=3	C	GO:0022627	cytosolic small ribosomal subunit
F6TVL9	rs14_mouse40s ribosomal protein s14 os=mus musculus gn=rps14 pe=2 sv=3	F	GO:0003735	structural constituent of ribosome
F6TVL9	rs14_mouse40s ribosomal protein s14 os=mus musculus gn=rps14 pe=2 sv=3	P	GO:0006445	regulation of translation
F6TZV2	tm165_humantransmembrane protein 165 os=homo sapiens gn=tmem165 pe=1 sv=1	C	GO:0005765	lysosomal membrane
F6TZV2	tm165_humantransmembrane protein 165 os=homo sapiens gn=tmem165 pe=1 sv=1	P	GO:0032472	Golgi calcium ion transport
F6TZV2	tm165_humantransmembrane protein 165 os=homo sapiens gn=tmem165 pe=1 sv=1	P	GO:0006874	cellular calcium ion homeostasis
F6TZV2	tm165_humantransmembrane protein 165 os=homo sapiens gn=tmem165 pe=1 sv=1	C	GO:0010008	endosome membrane
F6TZV2	tm165_humantransmembrane protein 165 os=homo sapiens gn=tmem165 pe=1 sv=1	P	GO:0035751	regulation of lysosomal lumen pH
F6TZV2	tm165_humantransmembrane protein 165 os=homo sapiens gn=tmem165 pe=1 sv=1	C	GO:0032588	trans-Golgi network membrane
F6TZV2	tm165_humantransmembrane protein 165 os=homo sapiens gn=tmem165 pe=1 sv=1	C	GO:0005794	Golgi apparatus
F6TZV2	tm165_humantransmembrane protein 165 os=homo sapiens gn=tmem165 pe=1 sv=1	P	GO:0006487	protein N-linked glycosylation
F6U0Z8	rl6_human60s ribosomal protein l6 os=homo sapiens gn=rpl6 pe=1 sv=3	C	GO:0005840	ribosome
F6U0Z8	rl6_human60s ribosomal protein l6 os=homo sapiens gn=rpl6 pe=1 sv=3	P	GO:0006412	translation
F6U0Z8	rl6_human60s ribosomal protein l6 os=homo sapiens gn=rpl6 pe=1 sv=3	C	GO:0005829	cytosol
F6U0Z8	rl6_human60s ribosomal protein l6 os=homo sapiens gn=rpl6 pe=1 sv=3	P	GO:0016070	RNA metabolic process
F6U0Z8	rl6_human60s ribosomal protein l6 os=homo sapiens gn=rpl6 pe=1 sv=3	P	GO:0016032	viral process
F6U0Z8	rl6_human60s ribosomal protein l6 os=homo sapiens gn=rpl6 pe=1 sv=3	F	GO:0003735	structural constituent of ribosome
F6U0Z8	rl6_human60s ribosomal protein l6 os=homo sapiens gn=rpl6 pe=1 sv=3	P	GO:0042254	ribosome biogenesis
F6U7E0	di3l2_humandis3-like exonuclease 2 os=homo sapiens gn=dis3l2 pe=1 sv=4	F	GO:0005515	protein binding
F6U7E0	di3l2_humandis3-like exonuclease 2 os=homo sapiens gn=dis3l2 pe=1 sv=4	C	GO:0005844	polysome
F6U7E0	di3l2_humandis3-like exonuclease 2 os=homo sapiens gn=dis3l2 pe=1 sv=4	P	GO:0010587	miRNA catabolic process
F6U7E0	di3l2_humandis3-like exonuclease 2 os=homo sapiens gn=dis3l2 pe=1 sv=4	P	GO:0008285	negative regulation of cell proliferation
F6U7E0	di3l2_humandis3-like exonuclease 2 os=homo sapiens gn=dis3l2 pe=1 sv=4	P	GO:0019827	stem cell maintenance
F6U7E0	di3l2_humandis3-like exonuclease 2 os=homo sapiens gn=dis3l2 pe=1 sv=4	C	GO:0000932	cytoplasmic mRNA processing body
F6U7E0	di3l2_humandis3-like exonuclease 2 os=homo sapiens gn=dis3l2 pe=1 sv=4	P	GO:0000291	nuclear-transcribed mRNA catabolic process, exonucleolytic
F6U7E0	di3l2_humandis3-like exonuclease 2 os=homo sapiens gn=dis3l2 pe=1 sv=4	F	GO:0000175	3'-5'-exoribonuclease activity
F6U7E0	di3l2_humandis3-like exonuclease 2 os=homo sapiens gn=dis3l2 pe=1 sv=4	P	GO:0051306	mitotic sister chromatid separation
F6U7E0	di3l2_humandis3-like exonuclease 2 os=homo sapiens gn=dis3l2 pe=1 sv=4	P	GO:0051252	regulation of RNA metabolic process
F6U8N3	rs17_human40s ribosomal protein s17 os=homo sapiens gn=rps17 pe=1 sv=2	P	GO:0000184	nuclear-transcribed mRNA catabolic process, nonsense-mediated decay
F6U8N3	rs17_human40s ribosomal protein s17 os=homo sapiens gn=rps17 pe=1 sv=2	P	GO:0006415	translational termination
F6U8N3	rs17_human40s ribosomal protein s17 os=homo sapiens gn=rps17 pe=1 sv=2	P	GO:0006413	translational initiation
F6U8N3	rs17_human40s ribosomal protein s17 os=homo sapiens gn=rps17 pe=1 sv=2	P	GO:0034101	erythrocyte homeostasis
F6U8N3	rs17_human40s ribosomal protein s17 os=homo sapiens gn=rps17 pe=1 sv=2	P	GO:0006414	translational elongation
F6U8N3	rs17_human40s ribosomal protein s17 os=homo sapiens gn=rps17 pe=1 sv=2	P	GO:0019083	viral transcription
F6U8N3	rs17_human40s ribosomal protein s17 os=homo sapiens gn=rps17 pe=1 sv=2	P	GO:0042274	ribosomal small subunit biogenesis
F6U8N3	rs17_human40s ribosomal protein s17 os=homo sapiens gn=rps17 pe=1 sv=2	P	GO:0006614	SRP-dependent cotranslational protein targeting to membrane
F6U8N3	rs17_human40s ribosomal protein s17 os=homo sapiens gn=rps17 pe=1 sv=2	P	GO:0006364	rRNA processing
F6U8N3	rs17_human40s ribosomal protein s17 os=homo sapiens gn=rps17 pe=1 sv=2	C	GO:0022627	cytosolic small ribosomal subunit
F6U8N3	rs17_human40s ribosomal protein s17 os=homo sapiens gn=rps17 pe=1 sv=2	F	GO:0003735	structural constituent of ribosome
F6UAJ8	stt3b_humandolichyl-diphosphooligosaccharide--protein glycosyltransferase subunit stt3b os=homo sapiens gn=stt3b pe=1 sv=1	C	GO:0008250	oligosaccharyltransferase complex
F6UAJ8	stt3b_humandolichyl-diphosphooligosaccharide--protein glycosyltransferase subunit stt3b os=homo sapiens gn=stt3b pe=1 sv=1	P	GO:0030433	ER-associated protein catabolic process
F6UAJ8	stt3b_humandolichyl-diphosphooligosaccharide--protein glycosyltransferase subunit stt3b os=homo sapiens gn=stt3b pe=1 sv=1	P	GO:0018279	protein N-linked glycosylation via asparagine
F6UAJ8	stt3b_humandolichyl-diphosphooligosaccharide--protein glycosyltransferase subunit stt3b os=homo sapiens gn=stt3b pe=1 sv=1	P	GO:0006516	glycoprotein catabolic process
F6UAJ8	stt3b_humandolichyl-diphosphooligosaccharide--protein glycosyltransferase subunit stt3b os=homo sapiens gn=stt3b pe=1 sv=1	P	GO:0043687	post-translational protein modification
F6UAJ8	stt3b_humandolichyl-diphosphooligosaccharide--protein glycosyltransferase subunit stt3b os=homo sapiens gn=stt3b pe=1 sv=1	P	GO:0006986	response to unfolded protein
F6UAJ8	stt3b_humandolichyl-diphosphooligosaccharide--protein glycosyltransferase subunit stt3b os=homo sapiens gn=stt3b pe=1 sv=1	F	GO:0004579	dolichyl-diphosphooligosaccharide-protein glycotransferase activity
F6UAJ8	stt3b_humandolichyl-diphosphooligosaccharide--protein glycosyltransferase subunit stt3b os=homo sapiens gn=stt3b pe=1 sv=1	P	GO:0043686	co-translational protein modification
F6UD15	taok2_humanserine threonine-protein kinase tao2 os=homo sapiens gn=taok2 pe=1 sv=2	P	GO:0006915	apoptotic process
F6UD15	taok2_humanserine threonine-protein kinase tao2 os=homo sapiens gn=taok2 pe=1 sv=2	P	GO:0000186	activation of MAPKK activity
F6UD15	taok2_humanserine threonine-protein kinase tao2 os=homo sapiens gn=taok2 pe=1 sv=2	F	GO:0004709	MAP kinase kinase kinase activity
F6UD15	taok2_humanserine threonine-protein kinase tao2 os=homo sapiens gn=taok2 pe=1 sv=2	C	GO:0016023	cytoplasmic membrane-bounded vesicle
F6UD15	taok2_humanserine threonine-protein kinase tao2 os=homo sapiens gn=taok2 pe=1 sv=2	P	GO:0031572	G2 DNA damage checkpoint
F6UD15	taok2_humanserine threonine-protein kinase tao2 os=homo sapiens gn=taok2 pe=1 sv=2	F	GO:0005524	ATP binding
F6UD15	taok2_humanserine threonine-protein kinase tao2 os=homo sapiens gn=taok2 pe=1 sv=2	F	GO:0031434	mitogen-activated protein kinase kinase binding
F6UD15	taok2_humanserine threonine-protein kinase tao2 os=homo sapiens gn=taok2 pe=1 sv=2	F	GO:0019887	protein kinase regulator activity
F6UD15	taok2_humanserine threonine-protein kinase tao2 os=homo sapiens gn=taok2 pe=1 sv=2	P	GO:0046330	positive regulation of JNK cascade
F6UD15	taok2_humanserine threonine-protein kinase tao2 os=homo sapiens gn=taok2 pe=1 sv=2	P	GO:0008360	regulation of cell shape
F6UD15	taok2_humanserine threonine-protein kinase tao2 os=homo sapiens gn=taok2 pe=1 sv=2	P	GO:0030036	actin cytoskeleton organization
F6UD15	taok2_humanserine threonine-protein kinase tao2 os=homo sapiens gn=taok2 pe=1 sv=2	C	GO:0005730	nucleolus
F6UD15	taok2_humanserine threonine-protein kinase tao2 os=homo sapiens gn=taok2 pe=1 sv=2	P	GO:0048041	focal adhesion assembly
F6UD15	taok2_humanserine threonine-protein kinase tao2 os=homo sapiens gn=taok2 pe=1 sv=2	P	GO:0007178	transmembrane receptor protein serine/threonine kinase signaling pathway
F6UD15	taok2_humanserine threonine-protein kinase tao2 os=homo sapiens gn=taok2 pe=1 sv=2	P	GO:0009069	serine family amino acid metabolic process
F6UEH3	face1_humancaax prenyl protease 1 homolog os=homo sapiens gn=zmpste24 pe=1 sv=2	P	GO:0006508	proteolysis
F6UEH3	face1_humancaax prenyl protease 1 homolog os=homo sapiens gn=zmpste24 pe=1 sv=2	F	GO:0008235	metalloexopeptidase activity
F6UEH3	face1_humancaax prenyl protease 1 homolog os=homo sapiens gn=zmpste24 pe=1 sv=2	F	GO:0004222	metalloendopeptidase activity
F6UEH3	face1_humancaax prenyl protease 1 homolog os=homo sapiens gn=zmpste24 pe=1 sv=2	C	GO:0016020	membrane
F6UEH3	face1_humancaax prenyl protease 1 homolog os=homo sapiens gn=zmpste24 pe=1 sv=2	P	GO:0071586	CAAX-box protein processing
F6UGG4	ssra_humantranslocon-associated protein subunit alpha os=homo sapiens gn=ssr1 pe=1 sv=3	P	GO:0006987	activation of signaling protein activity involved in unfolded protein response
F6UGG4	ssra_humantranslocon-associated protein subunit alpha os=homo sapiens gn=ssr1 pe=1 sv=3	P	GO:0006412	translation
F6UGG4	ssra_humantranslocon-associated protein subunit alpha os=homo sapiens gn=ssr1 pe=1 sv=3	P	GO:0008284	positive regulation of cell proliferation
F6UGG4	ssra_humantranslocon-associated protein subunit alpha os=homo sapiens gn=ssr1 pe=1 sv=3	P	GO:0006614	SRP-dependent cotranslational protein targeting to membrane
F6UGG4	ssra_humantranslocon-associated protein subunit alpha os=homo sapiens gn=ssr1 pe=1 sv=3	C	GO:0005789	endoplasmic reticulum membrane
F6UR30	type i cytoskeletal 9 os=homo sapiens gn=krt9 pe=1 sv=3	P	GO:0009653	anatomical structure morphogenesis
F6UR30	type i cytoskeletal 9 os=homo sapiens gn=krt9 pe=1 sv=3	P	GO:0008544	epidermis development
F6UR30	type i cytoskeletal 9 os=homo sapiens gn=krt9 pe=1 sv=3	F	GO:0005515	protein binding
F6UR30	type i cytoskeletal 9 os=homo sapiens gn=krt9 pe=1 sv=3	C	GO:0043227	membrane-bounded organelle
F6UR30	type i cytoskeletal 9 os=homo sapiens gn=krt9 pe=1 sv=3	C	GO:0005737	cytoplasm
F6UR30	type i cytoskeletal 9 os=homo sapiens gn=krt9 pe=1 sv=3	P	GO:0050896	response to stimulus
F6UR30	type i cytoskeletal 9 os=homo sapiens gn=krt9 pe=1 sv=3	P	GO:0022607	cellular component assembly
F6UR30	type i cytoskeletal 9 os=homo sapiens gn=krt9 pe=1 sv=3	P	GO:0030154	cell differentiation
F6UR30	type i cytoskeletal 9 os=homo sapiens gn=krt9 pe=1 sv=3	P	GO:0045109	intermediate filament organization
F6UR30	type i cytoskeletal 9 os=homo sapiens gn=krt9 pe=1 sv=3	P	GO:0044767	single-organism developmental process
F6UR30	type i cytoskeletal 9 os=homo sapiens gn=krt9 pe=1 sv=3	F	GO:0005200	structural constituent of cytoskeleton
F6UR30	type i cytoskeletal 9 os=homo sapiens gn=krt9 pe=1 sv=3	C	GO:0005882	intermediate filament
F6UVP3	dcdc2_humandoublecortin domain-containing protein 2 os=homo sapiens gn=dcdc2 pe=1 sv=2	P	GO:0001764	neuron migration
F6UVP3	dcdc2_humandoublecortin domain-containing protein 2 os=homo sapiens gn=dcdc2 pe=1 sv=2	P	GO:0048812	neuron projection morphogenesis
F6UVP3	dcdc2_humandoublecortin domain-containing protein 2 os=homo sapiens gn=dcdc2 pe=1 sv=2	P	GO:0048667	cell morphogenesis involved in neuron differentiation
F6UVP3	dcdc2_humandoublecortin domain-containing protein 2 os=homo sapiens gn=dcdc2 pe=1 sv=2	P	GO:0006968	cellular defense response
F6UVP3	dcdc2_humandoublecortin domain-containing protein 2 os=homo sapiens gn=dcdc2 pe=1 sv=2	P	GO:0035556	intracellular signal transduction
F6UWA0	arpc2_ratactin-related protein 2 3 complex subunit 2 os=rattus norvegicus gn=arpc2 pe=1 sv=1	P	GO:0030833	regulation of actin filament polymerization
F6UWA0	arpc2_ratactin-related protein 2 3 complex subunit 2 os=rattus norvegicus gn=arpc2 pe=1 sv=1	C	GO:0005885	Arp2/3 protein complex
F6UWA0	arpc2_ratactin-related protein 2 3 complex subunit 2 os=rattus norvegicus gn=arpc2 pe=1 sv=1	C	GO:0005829	cytosol
F6UWA0	arpc2_ratactin-related protein 2 3 complex subunit 2 os=rattus norvegicus gn=arpc2 pe=1 sv=1	F	GO:0019894	kinesin binding
F6UWA0	arpc2_ratactin-related protein 2 3 complex subunit 2 os=rattus norvegicus gn=arpc2 pe=1 sv=1	P	GO:0045087	innate immune response
F6UWA0	arpc2_ratactin-related protein 2 3 complex subunit 2 os=rattus norvegicus gn=arpc2 pe=1 sv=1	P	GO:0048522	positive regulation of cellular process
F6UWA0	arpc2_ratactin-related protein 2 3 complex subunit 2 os=rattus norvegicus gn=arpc2 pe=1 sv=1	F	GO:0035650	AP-1 adaptor complex binding
F6UWA0	arpc2_ratactin-related protein 2 3 complex subunit 2 os=rattus norvegicus gn=arpc2 pe=1 sv=1	P	GO:0038096	Fc-gamma receptor signaling pathway involved in phagocytosis
F6UWA0	arpc2_ratactin-related protein 2 3 complex subunit 2 os=rattus norvegicus gn=arpc2 pe=1 sv=1	P	GO:0051130	positive regulation of cellular component organization
F6UWA0	arpc2_ratactin-related protein 2 3 complex subunit 2 os=rattus norvegicus gn=arpc2 pe=1 sv=1	P	GO:0006928	cellular component movement
F6UWA0	arpc2_ratactin-related protein 2 3 complex subunit 2 os=rattus norvegicus gn=arpc2 pe=1 sv=1	F	GO:0005200	structural constituent of cytoskeleton
F6UWA0	arpc2_ratactin-related protein 2 3 complex subunit 2 os=rattus norvegicus gn=arpc2 pe=1 sv=1	C	GO:0005794	Golgi apparatus
F6UWA0	arpc2_ratactin-related protein 2 3 complex subunit 2 os=rattus norvegicus gn=arpc2 pe=1 sv=1	F	GO:0071933	Arp2/3 complex binding
F6UWA0	arpc2_ratactin-related protein 2 3 complex subunit 2 os=rattus norvegicus gn=arpc2 pe=1 sv=1	C	GO:0005871	kinesin complex
F6UWC3	arpc2_ponabactin-related protein 2 3 complex subunit 2 os=pongo abelii gn=arpc2 pe=2 sv=1	C	GO:0005885	Arp2/3 protein complex
F6UWC3	arpc2_ponabactin-related protein 2 3 complex subunit 2 os=pongo abelii gn=arpc2 pe=2 sv=1	C	GO:0005829	cytosol
F6UWC3	arpc2_ponabactin-related protein 2 3 complex subunit 2 os=pongo abelii gn=arpc2 pe=2 sv=1	F	GO:0019894	kinesin binding
F6UWC3	arpc2_ponabactin-related protein 2 3 complex subunit 2 os=pongo abelii gn=arpc2 pe=2 sv=1	P	GO:0045087	innate immune response
F6UWC3	arpc2_ponabactin-related protein 2 3 complex subunit 2 os=pongo abelii gn=arpc2 pe=2 sv=1	F	GO:0035650	AP-1 adaptor complex binding
F6UWC3	arpc2_ponabactin-related protein 2 3 complex subunit 2 os=pongo abelii gn=arpc2 pe=2 sv=1	P	GO:0038096	Fc-gamma receptor signaling pathway involved in phagocytosis
F6UWC3	arpc2_ponabactin-related protein 2 3 complex subunit 2 os=pongo abelii gn=arpc2 pe=2 sv=1	P	GO:0006928	cellular component movement
F6UWC3	arpc2_ponabactin-related protein 2 3 complex subunit 2 os=pongo abelii gn=arpc2 pe=2 sv=1	F	GO:0005200	structural constituent of cytoskeleton
F6UWC3	arpc2_ponabactin-related protein 2 3 complex subunit 2 os=pongo abelii gn=arpc2 pe=2 sv=1	C	GO:0005794	Golgi apparatus
F6UWC3	arpc2_ponabactin-related protein 2 3 complex subunit 2 os=pongo abelii gn=arpc2 pe=2 sv=1	F	GO:0071933	Arp2/3 complex binding
F6UWC3	arpc2_ponabactin-related protein 2 3 complex subunit 2 os=pongo abelii gn=arpc2 pe=2 sv=1	P	GO:0030833	regulation of actin filament polymerization
F6UWC3	arpc2_ponabactin-related protein 2 3 complex subunit 2 os=pongo abelii gn=arpc2 pe=2 sv=1	C	GO:0005871	kinesin complex
F6V6Z8	rl26l_human60s ribosomal protein l26-like 1 os=homo sapiens gn=rpl26l1 pe=1 sv=1	P	GO:0006413	translational initiation
F6V6Z8	rl26l_human60s ribosomal protein l26-like 1 os=homo sapiens gn=rpl26l1 pe=1 sv=1	P	GO:0019083	viral transcription
F6V6Z8	rl26l_human60s ribosomal protein l26-like 1 os=homo sapiens gn=rpl26l1 pe=1 sv=1	F	GO:0003723	RNA binding
F6V6Z8	rl26l_human60s ribosomal protein l26-like 1 os=homo sapiens gn=rpl26l1 pe=1 sv=1	P	GO:0006364	rRNA processing
F6V6Z8	rl26l_human60s ribosomal protein l26-like 1 os=homo sapiens gn=rpl26l1 pe=1 sv=1	P	GO:0042273	ribosomal large subunit biogenesis
F6V6Z8	rl26l_human60s ribosomal protein l26-like 1 os=homo sapiens gn=rpl26l1 pe=1 sv=1	P	GO:0006414	translational elongation
F6V6Z8	rl26l_human60s ribosomal protein l26-like 1 os=homo sapiens gn=rpl26l1 pe=1 sv=1	P	GO:0006415	translational termination
F6V6Z8	rl26l_human60s ribosomal protein l26-like 1 os=homo sapiens gn=rpl26l1 pe=1 sv=1	P	GO:0006614	SRP-dependent cotranslational protein targeting to membrane
F6V6Z8	rl26l_human60s ribosomal protein l26-like 1 os=homo sapiens gn=rpl26l1 pe=1 sv=1	C	GO:0022625	cytosolic large ribosomal subunit
F6V6Z8	rl26l_human60s ribosomal protein l26-like 1 os=homo sapiens gn=rpl26l1 pe=1 sv=1	P	GO:0000184	nuclear-transcribed mRNA catabolic process, nonsense-mediated decay
F6V6Z8	rl26l_human60s ribosomal protein l26-like 1 os=homo sapiens gn=rpl26l1 pe=1 sv=1	F	GO:0003735	structural constituent of ribosome
F6VER2	mpcp_ponabphosphate carrier mitochondrial os=pongo abelii gn=slc25a3 pe=2 sv=1	F	GO:0015320	phosphate ion carrier activity
F6VER2	mpcp_ponabphosphate carrier mitochondrial os=pongo abelii gn=slc25a3 pe=2 sv=1	C	GO:0005743	mitochondrial inner membrane
F6VER2	mpcp_ponabphosphate carrier mitochondrial os=pongo abelii gn=slc25a3 pe=2 sv=1	P	GO:0006091	generation of precursor metabolites and energy
F6VER2	mpcp_ponabphosphate carrier mitochondrial os=pongo abelii gn=slc25a3 pe=2 sv=1	C	GO:0005887	integral to plasma membrane
F6VER2	mpcp_ponabphosphate carrier mitochondrial os=pongo abelii gn=slc25a3 pe=2 sv=1	P	GO:0006817	phosphate ion transport
F6VFF5	rs15_rat40s ribosomal protein s15 os=rattus norvegicus gn=rps15 pe=1 sv=2	P	GO:0000184	nuclear-transcribed mRNA catabolic process, nonsense-mediated decay
F6VFF5	rs15_rat40s ribosomal protein s15 os=rattus norvegicus gn=rps15 pe=1 sv=2	P	GO:0006415	translational termination
F6VFF5	rs15_rat40s ribosomal protein s15 os=rattus norvegicus gn=rps15 pe=1 sv=2	P	GO:0006413	translational initiation
F6VFF5	rs15_rat40s ribosomal protein s15 os=rattus norvegicus gn=rps15 pe=1 sv=2	P	GO:0000056	ribosomal small subunit export from nucleus
F6VFF5	rs15_rat40s ribosomal protein s15 os=rattus norvegicus gn=rps15 pe=1 sv=2	P	GO:0006414	translational elongation
F6VFF5	rs15_rat40s ribosomal protein s15 os=rattus norvegicus gn=rps15 pe=1 sv=2	P	GO:0019083	viral transcription
F6VFF5	rs15_rat40s ribosomal protein s15 os=rattus norvegicus gn=rps15 pe=1 sv=2	P	GO:0042274	ribosomal small subunit biogenesis
F6VFF5	rs15_rat40s ribosomal protein s15 os=rattus norvegicus gn=rps15 pe=1 sv=2	P	GO:0006614	SRP-dependent cotranslational protein targeting to membrane
F6VFF5	rs15_rat40s ribosomal protein s15 os=rattus norvegicus gn=rps15 pe=1 sv=2	C	GO:0005634	nucleus
F6VFF5	rs15_rat40s ribosomal protein s15 os=rattus norvegicus gn=rps15 pe=1 sv=2	P	GO:0006364	rRNA processing
F6VFF5	rs15_rat40s ribosomal protein s15 os=rattus norvegicus gn=rps15 pe=1 sv=2	C	GO:0022627	cytosolic small ribosomal subunit
F6VFF5	rs15_rat40s ribosomal protein s15 os=rattus norvegicus gn=rps15 pe=1 sv=2	F	GO:0003735	structural constituent of ribosome
F6VFF5	rs15_rat40s ribosomal protein s15 os=rattus norvegicus gn=rps15 pe=1 sv=2	F	GO:0003723	RNA binding
F6VFQ0	ndus7_humannadh dehydrogenase	C	GO:0005747	mitochondrial respiratory chain complex I
F6VFQ0	ndus7_humannadh dehydrogenase	F	GO:0005515	protein binding
F6VFQ0	ndus7_humannadh dehydrogenase	P	GO:0032981	mitochondrial respiratory chain complex I assembly
F6VFQ0	ndus7_humannadh dehydrogenase	F	GO:0051539	4 iron, 4 sulfur cluster binding
F6VFQ0	ndus7_humannadh dehydrogenase	F	GO:0008137	NADH dehydrogenase (ubiquinone) activity
F6VFQ0	ndus7_humannadh dehydrogenase	F	GO:0048038	quinone binding
F6VFQ0	ndus7_humannadh dehydrogenase	P	GO:0006120	mitochondrial electron transport, NADH to ubiquinone
F6VFQ0	ndus7_humannadh dehydrogenase	P	GO:0006744	ubiquinone biosynthetic process
F6VFQ0	ndus7_humannadh dehydrogenase	P	GO:0006814	sodium ion transport
F6VFQ0	ndus7_humannadh dehydrogenase	P	GO:0015992	proton transport
F6VM61	thim_human3-ketoacyl- mitochondrial os=homo sapiens gn=acaa2 pe=1 sv=2	C	GO:0005759	mitochondrial matrix
F6VM61	thim_human3-ketoacyl- mitochondrial os=homo sapiens gn=acaa2 pe=1 sv=2	P	GO:1901029	negative regulation of mitochondrial outer membrane permeabilization
F6VM61	thim_human3-ketoacyl- mitochondrial os=homo sapiens gn=acaa2 pe=1 sv=2	P	GO:0006084	acetyl-CoA metabolic process
F6VM61	thim_human3-ketoacyl- mitochondrial os=homo sapiens gn=acaa2 pe=1 sv=2	F	GO:0005515	protein binding
F6VM61	thim_human3-ketoacyl- mitochondrial os=homo sapiens gn=acaa2 pe=1 sv=2	F	GO:0003988	acetyl-CoA C-acyltransferase activity
F6VM61	thim_human3-ketoacyl- mitochondrial os=homo sapiens gn=acaa2 pe=1 sv=2	P	GO:0006635	fatty acid beta-oxidation
F6VM61	thim_human3-ketoacyl- mitochondrial os=homo sapiens gn=acaa2 pe=1 sv=2	C	GO:0016020	membrane
F6VM61	thim_human3-ketoacyl- mitochondrial os=homo sapiens gn=acaa2 pe=1 sv=2	P	GO:0006550	isoleucine catabolic process
F6VM61	thim_human3-ketoacyl- mitochondrial os=homo sapiens gn=acaa2 pe=1 sv=2	P	GO:0006552	leucine catabolic process
F6VM61	thim_human3-ketoacyl- mitochondrial os=homo sapiens gn=acaa2 pe=1 sv=2	P	GO:0006574	valine catabolic process
F6VM61	thim_human3-ketoacyl- mitochondrial os=homo sapiens gn=acaa2 pe=1 sv=2	P	GO:0006633	fatty acid biosynthetic process
F6VM61	thim_human3-ketoacyl- mitochondrial os=homo sapiens gn=acaa2 pe=1 sv=2	P	GO:0006699	bile acid biosynthetic process
F6VM61	thim_human3-ketoacyl- mitochondrial os=homo sapiens gn=acaa2 pe=1 sv=2	P	GO:0018874	benzoate metabolic process
F6VM61	thim_human3-ketoacyl- mitochondrial os=homo sapiens gn=acaa2 pe=1 sv=2	P	GO:0042967	acyl-carrier-protein biosynthetic process
F6VRF4	rpb3_humandna-directed rna polymerase ii subunit rpb3 os=homo sapiens gn=polr2c pe=1 sv=2	P	GO:0006367	transcription initiation from RNA polymerase II promoter
F6VRF4	rpb3_humandna-directed rna polymerase ii subunit rpb3 os=homo sapiens gn=polr2c pe=1 sv=2	P	GO:0006370	7-methylguanosine mRNA capping
F6VRF4	rpb3_humandna-directed rna polymerase ii subunit rpb3 os=homo sapiens gn=polr2c pe=1 sv=2	C	GO:0015630	microtubule cytoskeleton
F6VRF4	rpb3_humandna-directed rna polymerase ii subunit rpb3 os=homo sapiens gn=polr2c pe=1 sv=2	P	GO:0006283	transcription-coupled nucleotide-excision repair
F6VRF4	rpb3_humandna-directed rna polymerase ii subunit rpb3 os=homo sapiens gn=polr2c pe=1 sv=2	C	GO:0005737	cytoplasm
F6VRF4	rpb3_humandna-directed rna polymerase ii subunit rpb3 os=homo sapiens gn=polr2c pe=1 sv=2	C	GO:0005730	nucleolus
F6VRF4	rpb3_humandna-directed rna polymerase ii subunit rpb3 os=homo sapiens gn=polr2c pe=1 sv=2	C	GO:0005665	DNA-directed RNA polymerase II, core complex
F6VRF4	rpb3_humandna-directed rna polymerase ii subunit rpb3 os=homo sapiens gn=polr2c pe=1 sv=2	P	GO:0050434	positive regulation of viral transcription
F6VRF4	rpb3_humandna-directed rna polymerase ii subunit rpb3 os=homo sapiens gn=polr2c pe=1 sv=2	P	GO:0000398	mRNA splicing, via spliceosome
F6VRF4	rpb3_humandna-directed rna polymerase ii subunit rpb3 os=homo sapiens gn=polr2c pe=1 sv=2	P	GO:0006368	transcription elongation from RNA polymerase II promoter
F6VRF4	rpb3_humandna-directed rna polymerase ii subunit rpb3 os=homo sapiens gn=polr2c pe=1 sv=2	F	GO:0003899	DNA-directed RNA polymerase activity
F6VRF4	rpb3_humandna-directed rna polymerase ii subunit rpb3 os=homo sapiens gn=polr2c pe=1 sv=2	F	GO:0046983	protein dimerization activity
F6VRF4	rpb3_humandna-directed rna polymerase ii subunit rpb3 os=homo sapiens gn=polr2c pe=1 sv=2	F	GO:0003677	DNA binding
F6VRF4	rpb3_humandna-directed rna polymerase ii subunit rpb3 os=homo sapiens gn=polr2c pe=1 sv=2	P	GO:0006144	purine nucleobase metabolic process
F6VRF4	rpb3_humandna-directed rna polymerase ii subunit rpb3 os=homo sapiens gn=polr2c pe=1 sv=2	P	GO:0006206	pyrimidine nucleobase metabolic process
F6VRM2	tmtc3_humantransmembrane and tpr repeat-containing protein 3 os=homo sapiens gn=tmtc3 pe=1 sv=2	P	GO:0060255	regulation of macromolecule metabolic process
F6VRM2	tmtc3_humantransmembrane and tpr repeat-containing protein 3 os=homo sapiens gn=tmtc3 pe=1 sv=2	P	GO:0044763	single-organism cellular process
F6VRM2	tmtc3_humantransmembrane and tpr repeat-containing protein 3 os=homo sapiens gn=tmtc3 pe=1 sv=2	C	GO:0043229	intracellular organelle
F6VRM2	tmtc3_humantransmembrane and tpr repeat-containing protein 3 os=homo sapiens gn=tmtc3 pe=1 sv=2	F	GO:0005515	protein binding
F6VUN8	elmd2_humanelmo domain-containing protein 2 os=homo sapiens gn=elmod2 pe=1 sv=1	P	GO:0043547	positive regulation of GTPase activity
F6VUN8	elmd2_humanelmo domain-containing protein 2 os=homo sapiens gn=elmod2 pe=1 sv=1	P	GO:0050688	regulation of defense response to virus
F6VUN8	elmd2_humanelmo domain-containing protein 2 os=homo sapiens gn=elmod2 pe=1 sv=1	F	GO:0005096	GTPase activator activity
F6VUN8	elmd2_humanelmo domain-containing protein 2 os=homo sapiens gn=elmod2 pe=1 sv=1	P	GO:0006909	phagocytosis
F6VUN8	elmd2_humanelmo domain-containing protein 2 os=homo sapiens gn=elmod2 pe=1 sv=1	C	GO:0005856	cytoskeleton
F6W932	4f2_human4f2 cell-surface antigen heavy chain os=homo sapiens gn=slc3a2 pe=1 sv=3	F	GO:0005515	protein binding
F6W932	4f2_human4f2 cell-surface antigen heavy chain os=homo sapiens gn=slc3a2 pe=1 sv=3	P	GO:0015827	tryptophan transport
F6W932	4f2_human4f2 cell-surface antigen heavy chain os=homo sapiens gn=slc3a2 pe=1 sv=3	P	GO:0050900	leukocyte migration
F6W932	4f2_human4f2 cell-surface antigen heavy chain os=homo sapiens gn=slc3a2 pe=1 sv=3	F	GO:0005432	calcium:sodium antiporter activity
F6W932	4f2_human4f2 cell-surface antigen heavy chain os=homo sapiens gn=slc3a2 pe=1 sv=3	C	GO:0009986	cell surface
F6W932	4f2_human4f2 cell-surface antigen heavy chain os=homo sapiens gn=slc3a2 pe=1 sv=3	P	GO:0007596	blood coagulation
F6W932	4f2_human4f2 cell-surface antigen heavy chain os=homo sapiens gn=slc3a2 pe=1 sv=3	C	GO:0044425	membrane part
F6W932	4f2_human4f2 cell-surface antigen heavy chain os=homo sapiens gn=slc3a2 pe=1 sv=3	F	GO:0015175	neutral amino acid transmembrane transporter activity
F6W932	4f2_human4f2 cell-surface antigen heavy chain os=homo sapiens gn=slc3a2 pe=1 sv=3	P	GO:0060356	leucine import
F6W932	4f2_human4f2 cell-surface antigen heavy chain os=homo sapiens gn=slc3a2 pe=1 sv=3	P	GO:0055085	transmembrane transport
F6W932	4f2_human4f2 cell-surface antigen heavy chain os=homo sapiens gn=slc3a2 pe=1 sv=3	C	GO:0005886	plasma membrane
F6W932	4f2_human4f2 cell-surface antigen heavy chain os=homo sapiens gn=slc3a2 pe=1 sv=3	P	GO:0005975	carbohydrate metabolic process
F6W932	4f2_human4f2 cell-surface antigen heavy chain os=homo sapiens gn=slc3a2 pe=1 sv=3	F	GO:0043169	cation binding
F6W932	4f2_human4f2 cell-surface antigen heavy chain os=homo sapiens gn=slc3a2 pe=1 sv=3	F	GO:0003824	catalytic activity
F6W932	4f2_human4f2 cell-surface antigen heavy chain os=homo sapiens gn=slc3a2 pe=1 sv=3	P	GO:0006816	calcium ion transport
F6WAB3	tmed9_humantransmembrane emp24 domain-containing protein 9 os=homo sapiens gn=tmed9 pe=1 sv=2	F	GO:0004871	signal transducer activity
F6WAB3	tmed9_humantransmembrane emp24 domain-containing protein 9 os=homo sapiens gn=tmed9 pe=1 sv=2	C	GO:0030140	trans-Golgi network transport vesicle
F6WAB3	tmed9_humantransmembrane emp24 domain-containing protein 9 os=homo sapiens gn=tmed9 pe=1 sv=2	P	GO:0032527	protein exit from endoplasmic reticulum
F6WAB3	tmed9_humantransmembrane emp24 domain-containing protein 9 os=homo sapiens gn=tmed9 pe=1 sv=2	P	GO:0034498	early endosome to Golgi transport
F6WAB3	tmed9_humantransmembrane emp24 domain-containing protein 9 os=homo sapiens gn=tmed9 pe=1 sv=2	C	GO:0005793	endoplasmic reticulum-Golgi intermediate compartment
F6WAB3	tmed9_humantransmembrane emp24 domain-containing protein 9 os=homo sapiens gn=tmed9 pe=1 sv=2	P	GO:0010638	positive regulation of organelle organization
F6WAB3	tmed9_humantransmembrane emp24 domain-containing protein 9 os=homo sapiens gn=tmed9 pe=1 sv=2	P	GO:0007030	Golgi organization
F6WAB3	tmed9_humantransmembrane emp24 domain-containing protein 9 os=homo sapiens gn=tmed9 pe=1 sv=2	P	GO:0043123	positive regulation of I-kappaB kinase/NF-kappaB cascade
F6WAB3	tmed9_humantransmembrane emp24 domain-containing protein 9 os=homo sapiens gn=tmed9 pe=1 sv=2	C	GO:0031090	organelle membrane
F6WAB3	tmed9_humantransmembrane emp24 domain-containing protein 9 os=homo sapiens gn=tmed9 pe=1 sv=2	C	GO:0005783	endoplasmic reticulum
F6WAB3	tmed9_humantransmembrane emp24 domain-containing protein 9 os=homo sapiens gn=tmed9 pe=1 sv=2	P	GO:0048205	COPI coating of Golgi vesicle
F6WAB3	tmed9_humantransmembrane emp24 domain-containing protein 9 os=homo sapiens gn=tmed9 pe=1 sv=2	F	GO:0019905	syntaxin binding
F6WAB3	tmed9_humantransmembrane emp24 domain-containing protein 9 os=homo sapiens gn=tmed9 pe=1 sv=2	C	GO:0016021	integral to membrane
F6WE02	stat1_humansignal transducer and activator of transcription 1-alpha beta os=homo sapiens gn=stat1 pe=1 sv=2	F	GO:0000979	RNA polymerase II core promoter sequence-specific DNA binding
F6WE02	stat1_humansignal transducer and activator of transcription 1-alpha beta os=homo sapiens gn=stat1 pe=1 sv=2	C	GO:0000790	nuclear chromatin
F6WE02	stat1_humansignal transducer and activator of transcription 1-alpha beta os=homo sapiens gn=stat1 pe=1 sv=2	F	GO:0042803	protein homodimerization activity
F6WE02	stat1_humansignal transducer and activator of transcription 1-alpha beta os=homo sapiens gn=stat1 pe=1 sv=2	F	GO:0000983	RNA polymerase II core promoter sequence-specific DNA binding transcription factor activity
F6WE02	stat1_humansignal transducer and activator of transcription 1-alpha beta os=homo sapiens gn=stat1 pe=1 sv=2	P	GO:0016525	negative regulation of angiogenesis
F6WE02	stat1_humansignal transducer and activator of transcription 1-alpha beta os=homo sapiens gn=stat1 pe=1 sv=2	P	GO:0060397	JAK-STAT cascade involved in growth hormone signaling pathway
F6WE02	stat1_humansignal transducer and activator of transcription 1-alpha beta os=homo sapiens gn=stat1 pe=1 sv=2	P	GO:0008284	positive regulation of cell proliferation
F6WE02	stat1_humansignal transducer and activator of transcription 1-alpha beta os=homo sapiens gn=stat1 pe=1 sv=2	F	GO:0003690	double-stranded DNA binding
F6WE02	stat1_humansignal transducer and activator of transcription 1-alpha beta os=homo sapiens gn=stat1 pe=1 sv=2	P	GO:0031663	lipopolysaccharide-mediated signaling pathway
F6WE02	stat1_humansignal transducer and activator of transcription 1-alpha beta os=homo sapiens gn=stat1 pe=1 sv=2	C	GO:0005829	cytosol
F6WE02	stat1_humansignal transducer and activator of transcription 1-alpha beta os=homo sapiens gn=stat1 pe=1 sv=2	C	GO:0005654	nucleoplasm
F6WE02	stat1_humansignal transducer and activator of transcription 1-alpha beta os=homo sapiens gn=stat1 pe=1 sv=2	F	GO:0000978	RNA polymerase II core promoter proximal region sequence-specific DNA binding
F6WE02	stat1_humansignal transducer and activator of transcription 1-alpha beta os=homo sapiens gn=stat1 pe=1 sv=2	P	GO:0060334	regulation of interferon-gamma-mediated signaling pathway
F6WE02	stat1_humansignal transducer and activator of transcription 1-alpha beta os=homo sapiens gn=stat1 pe=1 sv=2	P	GO:0060338	regulation of type I interferon-mediated signaling pathway
F6WE02	stat1_humansignal transducer and activator of transcription 1-alpha beta os=homo sapiens gn=stat1 pe=1 sv=2	P	GO:0045596	negative regulation of cell differentiation
F6WE02	stat1_humansignal transducer and activator of transcription 1-alpha beta os=homo sapiens gn=stat1 pe=1 sv=2	P	GO:0043330	response to exogenous dsRNA
F6WE02	stat1_humansignal transducer and activator of transcription 1-alpha beta os=homo sapiens gn=stat1 pe=1 sv=2	P	GO:0048513	organ development
F6WE02	stat1_humansignal transducer and activator of transcription 1-alpha beta os=homo sapiens gn=stat1 pe=1 sv=2	P	GO:0043124	negative regulation of I-kappaB kinase/NF-kappaB cascade
F6WE02	stat1_humansignal transducer and activator of transcription 1-alpha beta os=homo sapiens gn=stat1 pe=1 sv=2	P	GO:0043542	endothelial cell migration
F6WE02	stat1_humansignal transducer and activator of transcription 1-alpha beta os=homo sapiens gn=stat1 pe=1 sv=2	P	GO:0045944	positive regulation of transcription from RNA polymerase II promoter
F6WE02	stat1_humansignal transducer and activator of transcription 1-alpha beta os=homo sapiens gn=stat1 pe=1 sv=2	P	GO:0001937	negative regulation of endothelial cell proliferation
F6WE02	stat1_humansignal transducer and activator of transcription 1-alpha beta os=homo sapiens gn=stat1 pe=1 sv=2	P	GO:0006919	activation of cysteine-type endopeptidase activity involved in apoptotic process
F6WE02	stat1_humansignal transducer and activator of transcription 1-alpha beta os=homo sapiens gn=stat1 pe=1 sv=2	P	GO:0033209	tumor necrosis factor-mediated signaling pathway
F6WE02	stat1_humansignal transducer and activator of transcription 1-alpha beta os=homo sapiens gn=stat1 pe=1 sv=2	P	GO:0034240	negative regulation of macrophage fusion
F6WE02	stat1_humansignal transducer and activator of transcription 1-alpha beta os=homo sapiens gn=stat1 pe=1 sv=2	P	GO:0061326	renal tubule development
F6WE02	stat1_humansignal transducer and activator of transcription 1-alpha beta os=homo sapiens gn=stat1 pe=1 sv=2	P	GO:0035458	cellular response to interferon-beta
F6WE02	stat1_humansignal transducer and activator of transcription 1-alpha beta os=homo sapiens gn=stat1 pe=1 sv=2	P	GO:0065008	regulation of biological quality
F6WE02	stat1_humansignal transducer and activator of transcription 1-alpha beta os=homo sapiens gn=stat1 pe=1 sv=2	F	GO:0019899	enzyme binding
F6WE02	stat1_humansignal transducer and activator of transcription 1-alpha beta os=homo sapiens gn=stat1 pe=1 sv=2	F	GO:0005164	tumor necrosis factor receptor binding
F6WE02	stat1_humansignal transducer and activator of transcription 1-alpha beta os=homo sapiens gn=stat1 pe=1 sv=2	C	GO:0005730	nucleolus
F6WE02	stat1_humansignal transducer and activator of transcription 1-alpha beta os=homo sapiens gn=stat1 pe=1 sv=2	F	GO:0004871	signal transducer activity
F6WE02	stat1_humansignal transducer and activator of transcription 1-alpha beta os=homo sapiens gn=stat1 pe=1 sv=2	F	GO:0005509	calcium ion binding
F6WHT9	nagk_humann-acetyl-d-glucosamine kinase os=homo sapiens gn=nagk pe=1 sv=4	P	GO:0019262	N-acetylneuraminate catabolic process
F6WHT9	nagk_humann-acetyl-d-glucosamine kinase os=homo sapiens gn=nagk pe=1 sv=4	F	GO:0005515	protein binding
F6WHT9	nagk_humann-acetyl-d-glucosamine kinase os=homo sapiens gn=nagk pe=1 sv=4	P	GO:0006051	N-acetylmannosamine metabolic process
F6WHT9	nagk_humann-acetyl-d-glucosamine kinase os=homo sapiens gn=nagk pe=1 sv=4	F	GO:0045127	N-acetylglucosamine kinase activity
F6WJJ6	g3p_humanglyceraldehyde-3-phosphate dehydrogenase os=homo sapiens gn=gapdh pe=1 sv=3	P	GO:0006094	gluconeogenesis
F6WJJ6	g3p_humanglyceraldehyde-3-phosphate dehydrogenase os=homo sapiens gn=gapdh pe=1 sv=3	P	GO:0017148	negative regulation of translation
F6WJJ6	g3p_humanglyceraldehyde-3-phosphate dehydrogenase os=homo sapiens gn=gapdh pe=1 sv=3	F	GO:0005515	protein binding
F6WJJ6	g3p_humanglyceraldehyde-3-phosphate dehydrogenase os=homo sapiens gn=gapdh pe=1 sv=3	C	GO:0005829	cytosol
F6WJJ6	g3p_humanglyceraldehyde-3-phosphate dehydrogenase os=homo sapiens gn=gapdh pe=1 sv=3	P	GO:0006096	glycolysis
F6WJJ6	g3p_humanglyceraldehyde-3-phosphate dehydrogenase os=homo sapiens gn=gapdh pe=1 sv=3	C	GO:0070062	extracellular vesicular exosome
F6WJJ6	g3p_humanglyceraldehyde-3-phosphate dehydrogenase os=homo sapiens gn=gapdh pe=1 sv=3	P	GO:0044281	small molecule metabolic process
F6WJJ6	g3p_humanglyceraldehyde-3-phosphate dehydrogenase os=homo sapiens gn=gapdh pe=1 sv=3	P	GO:0071346	cellular response to interferon-gamma
F6WJJ6	g3p_humanglyceraldehyde-3-phosphate dehydrogenase os=homo sapiens gn=gapdh pe=1 sv=3	C	GO:0043229	intracellular organelle
F6WJJ6	g3p_humanglyceraldehyde-3-phosphate dehydrogenase os=homo sapiens gn=gapdh pe=1 sv=3	C	GO:0005811	lipid particle
F6WJJ6	g3p_humanglyceraldehyde-3-phosphate dehydrogenase os=homo sapiens gn=gapdh pe=1 sv=3	C	GO:0005886	plasma membrane
F6WJJ6	g3p_humanglyceraldehyde-3-phosphate dehydrogenase os=homo sapiens gn=gapdh pe=1 sv=3	C	GO:0030529	ribonucleoprotein complex
F6WJJ6	g3p_humanglyceraldehyde-3-phosphate dehydrogenase os=homo sapiens gn=gapdh pe=1 sv=3	F	GO:0016620	oxidoreductase activity, acting on the aldehyde or oxo group of donors, NAD or NADP as acceptor
F6WJJ6	g3p_humanglyceraldehyde-3-phosphate dehydrogenase os=homo sapiens gn=gapdh pe=1 sv=3	P	GO:0055114	oxidation-reduction process
F6WJJ6	g3p_humanglyceraldehyde-3-phosphate dehydrogenase os=homo sapiens gn=gapdh pe=1 sv=3	F	GO:0050661	NADP binding
F6WJJ6	g3p_humanglyceraldehyde-3-phosphate dehydrogenase os=homo sapiens gn=gapdh pe=1 sv=3	F	GO:0051287	NAD binding
F6WJQ7	at8a2_humanprobable phospholipid-transporting atpase ib os=homo sapiens gn=atp8a2 pe=1 sv=2	P	GO:0050884	neuromuscular process controlling posture
F6WJQ7	at8a2_humanprobable phospholipid-transporting atpase ib os=homo sapiens gn=atp8a2 pe=1 sv=2	P	GO:0043588	skin development
F6WJQ7	at8a2_humanprobable phospholipid-transporting atpase ib os=homo sapiens gn=atp8a2 pe=1 sv=2	P	GO:0003011	involuntary skeletal muscle contraction
F6WJQ7	at8a2_humanprobable phospholipid-transporting atpase ib os=homo sapiens gn=atp8a2 pe=1 sv=2	C	GO:0043231	intracellular membrane-bounded organelle
F6WJQ7	at8a2_humanprobable phospholipid-transporting atpase ib os=homo sapiens gn=atp8a2 pe=1 sv=2	P	GO:0007409	axonogenesis
F6WJQ7	at8a2_humanprobable phospholipid-transporting atpase ib os=homo sapiens gn=atp8a2 pe=1 sv=2	P	GO:0007568	aging
F6WJQ7	at8a2_humanprobable phospholipid-transporting atpase ib os=homo sapiens gn=atp8a2 pe=1 sv=2	C	GO:0005886	plasma membrane
F6WJQ7	at8a2_humanprobable phospholipid-transporting atpase ib os=homo sapiens gn=atp8a2 pe=1 sv=2	P	GO:0040018	positive regulation of multicellular organism growth
F6WJQ7	at8a2_humanprobable phospholipid-transporting atpase ib os=homo sapiens gn=atp8a2 pe=1 sv=2	P	GO:0042755	eating behavior
F6WJQ7	at8a2_humanprobable phospholipid-transporting atpase ib os=homo sapiens gn=atp8a2 pe=1 sv=2	P	GO:0008285	negative regulation of cell proliferation
F6WJQ7	at8a2_humanprobable phospholipid-transporting atpase ib os=homo sapiens gn=atp8a2 pe=1 sv=2	C	GO:0044444	cytoplasmic part
F6WJQ7	at8a2_humanprobable phospholipid-transporting atpase ib os=homo sapiens gn=atp8a2 pe=1 sv=2	C	GO:0016021	integral to membrane
F6WJQ7	at8a2_humanprobable phospholipid-transporting atpase ib os=homo sapiens gn=atp8a2 pe=1 sv=2	P	GO:0006812	cation transport
F6WJQ7	at8a2_humanprobable phospholipid-transporting atpase ib os=homo sapiens gn=atp8a2 pe=1 sv=2	F	GO:0019829	cation-transporting ATPase activity
F6WJQ7	at8a2_humanprobable phospholipid-transporting atpase ib os=homo sapiens gn=atp8a2 pe=1 sv=2	F	GO:0005524	ATP binding
F6WJQ7	at8a2_humanprobable phospholipid-transporting atpase ib os=homo sapiens gn=atp8a2 pe=1 sv=2	F	GO:0004012	phospholipid-translocating ATPase activity
F6WJQ7	at8a2_humanprobable phospholipid-transporting atpase ib os=homo sapiens gn=atp8a2 pe=1 sv=2	F	GO:0000287	magnesium ion binding
F6WJQ7	at8a2_humanprobable phospholipid-transporting atpase ib os=homo sapiens gn=atp8a2 pe=1 sv=2	P	GO:0015917	aminophospholipid transport
F6WKH0	rl6_human60s ribosomal protein l6 os=homo sapiens gn=rpl6 pe=1 sv=3	P	GO:0000184	nuclear-transcribed mRNA catabolic process, nonsense-mediated decay
F6WKH0	rl6_human60s ribosomal protein l6 os=homo sapiens gn=rpl6 pe=1 sv=3	P	GO:0006415	translational termination
F6WKH0	rl6_human60s ribosomal protein l6 os=homo sapiens gn=rpl6 pe=1 sv=3	P	GO:0006413	translational initiation
F6WKH0	rl6_human60s ribosomal protein l6 os=homo sapiens gn=rpl6 pe=1 sv=3	P	GO:0006355	regulation of transcription, DNA-dependent
F6WKH0	rl6_human60s ribosomal protein l6 os=homo sapiens gn=rpl6 pe=1 sv=3	P	GO:0006414	translational elongation
F6WKH0	rl6_human60s ribosomal protein l6 os=homo sapiens gn=rpl6 pe=1 sv=3	C	GO:0022625	cytosolic large ribosomal subunit
F6WKH0	rl6_human60s ribosomal protein l6 os=homo sapiens gn=rpl6 pe=1 sv=3	F	GO:0003677	DNA binding
F6WKH0	rl6_human60s ribosomal protein l6 os=homo sapiens gn=rpl6 pe=1 sv=3	F	GO:0003723	RNA binding
F6WKH0	rl6_human60s ribosomal protein l6 os=homo sapiens gn=rpl6 pe=1 sv=3	P	GO:0019083	viral transcription
F6WKH0	rl6_human60s ribosomal protein l6 os=homo sapiens gn=rpl6 pe=1 sv=3	P	GO:0006614	SRP-dependent cotranslational protein targeting to membrane
F6WKH0	rl6_human60s ribosomal protein l6 os=homo sapiens gn=rpl6 pe=1 sv=3	F	GO:0003735	structural constituent of ribosome
F6WKH0	rl6_human60s ribosomal protein l6 os=homo sapiens gn=rpl6 pe=1 sv=3	P	GO:0042254	ribosome biogenesis
F6WMP8	prkra_humaninterferon-inducible double-stranded rna-dependent protein kinase activator a os=homo sapiens gn=prkra pe=1 sv=1	P	GO:0009615	response to virus
F6WMP8	prkra_humaninterferon-inducible double-stranded rna-dependent protein kinase activator a os=homo sapiens gn=prkra pe=1 sv=1	P	GO:0043085	positive regulation of catalytic activity
F6WMP8	prkra_humaninterferon-inducible double-stranded rna-dependent protein kinase activator a os=homo sapiens gn=prkra pe=1 sv=1	P	GO:0042473	outer ear morphogenesis
F6WMP8	prkra_humaninterferon-inducible double-stranded rna-dependent protein kinase activator a os=homo sapiens gn=prkra pe=1 sv=1	P	GO:0006955	immune response
F6WMP8	prkra_humaninterferon-inducible double-stranded rna-dependent protein kinase activator a os=homo sapiens gn=prkra pe=1 sv=1	F	GO:0008047	enzyme activator activity
F6WMP8	prkra_humaninterferon-inducible double-stranded rna-dependent protein kinase activator a os=homo sapiens gn=prkra pe=1 sv=1	P	GO:0030422	production of siRNA involved in RNA interference
F6WMP8	prkra_humaninterferon-inducible double-stranded rna-dependent protein kinase activator a os=homo sapiens gn=prkra pe=1 sv=1	C	GO:0005829	cytosol
F6WMP8	prkra_humaninterferon-inducible double-stranded rna-dependent protein kinase activator a os=homo sapiens gn=prkra pe=1 sv=1	P	GO:0008285	negative regulation of cell proliferation
F6WMP8	prkra_humaninterferon-inducible double-stranded rna-dependent protein kinase activator a os=homo sapiens gn=prkra pe=1 sv=1	P	GO:0006468	protein phosphorylation
F6WMP8	prkra_humaninterferon-inducible double-stranded rna-dependent protein kinase activator a os=homo sapiens gn=prkra pe=1 sv=1	P	GO:0042474	middle ear morphogenesis
F6WMP8	prkra_humaninterferon-inducible double-stranded rna-dependent protein kinase activator a os=homo sapiens gn=prkra pe=1 sv=1	P	GO:0048705	skeletal system morphogenesis
F6WMP8	prkra_humaninterferon-inducible double-stranded rna-dependent protein kinase activator a os=homo sapiens gn=prkra pe=1 sv=1	F	GO:0042803	protein homodimerization activity
F6WMP8	prkra_humaninterferon-inducible double-stranded rna-dependent protein kinase activator a os=homo sapiens gn=prkra pe=1 sv=1	P	GO:0034599	cellular response to oxidative stress
F6WMP8	prkra_humaninterferon-inducible double-stranded rna-dependent protein kinase activator a os=homo sapiens gn=prkra pe=1 sv=1	P	GO:2001244	positive regulation of intrinsic apoptotic signaling pathway
F6WPN0	hs90a_pigheat shock protein hsp 90-alpha os=sus scrofa gn=hsp90aa1 pe=2 sv=3	F	GO:0042803	protein homodimerization activity
F6WPN0	hs90a_pigheat shock protein hsp 90-alpha os=sus scrofa gn=hsp90aa1 pe=2 sv=3	P	GO:0051131	chaperone-mediated protein complex assembly
F6WPN0	hs90a_pigheat shock protein hsp 90-alpha os=sus scrofa gn=hsp90aa1 pe=2 sv=3	P	GO:0042026	protein refolding
F6WPN0	hs90a_pigheat shock protein hsp 90-alpha os=sus scrofa gn=hsp90aa1 pe=2 sv=3	C	GO:0071682	endocytic vesicle lumen
F6WPN0	hs90a_pigheat shock protein hsp 90-alpha os=sus scrofa gn=hsp90aa1 pe=2 sv=3	P	GO:0007411	axon guidance
F6WPN0	hs90a_pigheat shock protein hsp 90-alpha os=sus scrofa gn=hsp90aa1 pe=2 sv=3	C	GO:0005829	cytosol
F6WPN0	hs90a_pigheat shock protein hsp 90-alpha os=sus scrofa gn=hsp90aa1 pe=2 sv=3	P	GO:0006200	ATP catabolic process
F6WPN0	hs90a_pigheat shock protein hsp 90-alpha os=sus scrofa gn=hsp90aa1 pe=2 sv=3	P	GO:0038096	Fc-gamma receptor signaling pathway involved in phagocytosis
F6WPN0	hs90a_pigheat shock protein hsp 90-alpha os=sus scrofa gn=hsp90aa1 pe=2 sv=3	P	GO:0045040	protein import into mitochondrial outer membrane
F6WPN0	hs90a_pigheat shock protein hsp 90-alpha os=sus scrofa gn=hsp90aa1 pe=2 sv=3	P	GO:0045087	innate immune response
F6WPN0	hs90a_pigheat shock protein hsp 90-alpha os=sus scrofa gn=hsp90aa1 pe=2 sv=3	C	GO:0005886	plasma membrane
F6WPN0	hs90a_pigheat shock protein hsp 90-alpha os=sus scrofa gn=hsp90aa1 pe=2 sv=3	F	GO:0005524	ATP binding
F6WPN0	hs90a_pigheat shock protein hsp 90-alpha os=sus scrofa gn=hsp90aa1 pe=2 sv=3	F	GO:0016887	ATPase activity
F6WPN0	hs90a_pigheat shock protein hsp 90-alpha os=sus scrofa gn=hsp90aa1 pe=2 sv=3	F	GO:0030911	TPR domain binding
F6WPN0	hs90a_pigheat shock protein hsp 90-alpha os=sus scrofa gn=hsp90aa1 pe=2 sv=3	F	GO:0030235	nitric-oxide synthase regulator activity
F6WPN0	hs90a_pigheat shock protein hsp 90-alpha os=sus scrofa gn=hsp90aa1 pe=2 sv=3	P	GO:0050999	regulation of nitric-oxide synthase activity
F6WPN0	hs90a_pigheat shock protein hsp 90-alpha os=sus scrofa gn=hsp90aa1 pe=2 sv=3	P	GO:0000086	G2/M transition of mitotic cell cycle
F6WPN0	hs90a_pigheat shock protein hsp 90-alpha os=sus scrofa gn=hsp90aa1 pe=2 sv=3	C	GO:0005576	extracellular region
F6WPN0	hs90a_pigheat shock protein hsp 90-alpha os=sus scrofa gn=hsp90aa1 pe=2 sv=3	F	GO:0051082	unfolded protein binding
F6WPN0	hs90a_pigheat shock protein hsp 90-alpha os=sus scrofa gn=hsp90aa1 pe=2 sv=3	P	GO:0045428	regulation of nitric oxide biosynthetic process
F6WQ50	rfwd2_mousee3 ubiquitin-protein ligase rfwd2 os=mus musculus gn=rfwd2 pe=1 sv=2	C	GO:0005925	focal adhesion
F6WQ50	rfwd2_mousee3 ubiquitin-protein ligase rfwd2 os=mus musculus gn=rfwd2 pe=1 sv=2	P	GO:0044763	single-organism cellular process
F6WQ50	rfwd2_mousee3 ubiquitin-protein ligase rfwd2 os=mus musculus gn=rfwd2 pe=1 sv=2	F	GO:0005515	protein binding
F6WQ50	rfwd2_mousee3 ubiquitin-protein ligase rfwd2 os=mus musculus gn=rfwd2 pe=1 sv=2	C	GO:0005737	cytoplasm
F6WQ50	rfwd2_mousee3 ubiquitin-protein ligase rfwd2 os=mus musculus gn=rfwd2 pe=1 sv=2	C	GO:0005730	nucleolus
F6WQ50	rfwd2_mousee3 ubiquitin-protein ligase rfwd2 os=mus musculus gn=rfwd2 pe=1 sv=2	C	GO:0005813	centrosome
F6WQ50	rfwd2_mousee3 ubiquitin-protein ligase rfwd2 os=mus musculus gn=rfwd2 pe=1 sv=2	P	GO:0006464	cellular protein modification process
F6WQ50	rfwd2_mousee3 ubiquitin-protein ligase rfwd2 os=mus musculus gn=rfwd2 pe=1 sv=2	P	GO:0050794	regulation of cellular process
F6WQ50	rfwd2_mousee3 ubiquitin-protein ligase rfwd2 os=mus musculus gn=rfwd2 pe=1 sv=2	C	GO:0044451	nucleoplasm part
F6WQ60	rfwd2_humane3 ubiquitin-protein ligase rfwd2 os=homo sapiens gn=rfwd2 pe=1 sv=1	C	GO:0005925	focal adhesion
F6WQ60	rfwd2_humane3 ubiquitin-protein ligase rfwd2 os=homo sapiens gn=rfwd2 pe=1 sv=1	F	GO:0005515	protein binding
F6WQ60	rfwd2_humane3 ubiquitin-protein ligase rfwd2 os=homo sapiens gn=rfwd2 pe=1 sv=1	C	GO:0005730	nucleolus
F6WQ60	rfwd2_humane3 ubiquitin-protein ligase rfwd2 os=homo sapiens gn=rfwd2 pe=1 sv=1	C	GO:0005829	cytosol
F6WQ60	rfwd2_humane3 ubiquitin-protein ligase rfwd2 os=homo sapiens gn=rfwd2 pe=1 sv=1	C	GO:0005813	centrosome
F6WQ60	rfwd2_humane3 ubiquitin-protein ligase rfwd2 os=homo sapiens gn=rfwd2 pe=1 sv=1	P	GO:0006464	cellular protein modification process
F6WQ60	rfwd2_humane3 ubiquitin-protein ligase rfwd2 os=homo sapiens gn=rfwd2 pe=1 sv=1	F	GO:0003824	catalytic activity
F6WQ60	rfwd2_humane3 ubiquitin-protein ligase rfwd2 os=homo sapiens gn=rfwd2 pe=1 sv=1	C	GO:0044451	nucleoplasm part
F6WQ60	rfwd2_humane3 ubiquitin-protein ligase rfwd2 os=homo sapiens gn=rfwd2 pe=1 sv=1	P	GO:0006977	DNA damage response, signal transduction by p53 class mediator resulting in cell cycle arrest
F6WQ60	rfwd2_humane3 ubiquitin-protein ligase rfwd2 os=homo sapiens gn=rfwd2 pe=1 sv=1	F	GO:0008270	zinc ion binding
F6WR63	dck_humandeoxycytidine kinase os=homo sapiens gn=dck pe=1 sv=1	P	GO:0006220	pyrimidine nucleotide metabolic process
F6WR63	dck_humandeoxycytidine kinase os=homo sapiens gn=dck pe=1 sv=1	F	GO:0008144	drug binding
F6WR63	dck_humandeoxycytidine kinase os=homo sapiens gn=dck pe=1 sv=1	P	GO:0043097	pyrimidine nucleoside salvage
F6WR63	dck_humandeoxycytidine kinase os=homo sapiens gn=dck pe=1 sv=1	P	GO:0006144	purine nucleobase metabolic process
F6WR63	dck_humandeoxycytidine kinase os=homo sapiens gn=dck pe=1 sv=1	C	GO:0005829	cytosol
F6WR63	dck_humandeoxycytidine kinase os=homo sapiens gn=dck pe=1 sv=1	P	GO:0017144	drug metabolic process
F6WR63	dck_humandeoxycytidine kinase os=homo sapiens gn=dck pe=1 sv=1	F	GO:0004137	deoxycytidine kinase activity
F6WR63	dck_humandeoxycytidine kinase os=homo sapiens gn=dck pe=1 sv=1	F	GO:0000287	magnesium ion binding
F6WR63	dck_humandeoxycytidine kinase os=homo sapiens gn=dck pe=1 sv=1	F	GO:0032548	pyrimidine deoxyribonucleoside binding
F6WR63	dck_humandeoxycytidine kinase os=homo sapiens gn=dck pe=1 sv=1	P	GO:0009165	nucleotide biosynthetic process
F6WR63	dck_humandeoxycytidine kinase os=homo sapiens gn=dck pe=1 sv=1	P	GO:0046092	deoxycytidine metabolic process
F6WR63	dck_humandeoxycytidine kinase os=homo sapiens gn=dck pe=1 sv=1	P	GO:0006206	pyrimidine nucleobase metabolic process
F6WR63	dck_humandeoxycytidine kinase os=homo sapiens gn=dck pe=1 sv=1	F	GO:0042803	protein homodimerization activity
F6WR63	dck_humandeoxycytidine kinase os=homo sapiens gn=dck pe=1 sv=1	P	GO:0043101	purine-containing compound salvage
F6WR63	dck_humandeoxycytidine kinase os=homo sapiens gn=dck pe=1 sv=1	F	GO:0005524	ATP binding
F6WR63	dck_humandeoxycytidine kinase os=homo sapiens gn=dck pe=1 sv=1	F	GO:0016773	phosphotransferase activity, alcohol group as acceptor
F6WU88	rla0_pig60s acidic ribosomal protein p0 os=sus scrofa gn=rplp0 pe=2 sv=2	P	GO:0000184	nuclear-transcribed mRNA catabolic process, nonsense-mediated decay
F6WU88	rla0_pig60s acidic ribosomal protein p0 os=sus scrofa gn=rplp0 pe=2 sv=2	P	GO:0006415	translational termination
F6WU88	rla0_pig60s acidic ribosomal protein p0 os=sus scrofa gn=rplp0 pe=2 sv=2	P	GO:0006413	translational initiation
F6WU88	rla0_pig60s acidic ribosomal protein p0 os=sus scrofa gn=rplp0 pe=2 sv=2	F	GO:0005515	protein binding
F6WU88	rla0_pig60s acidic ribosomal protein p0 os=sus scrofa gn=rplp0 pe=2 sv=2	P	GO:0006414	translational elongation
F6WU88	rla0_pig60s acidic ribosomal protein p0 os=sus scrofa gn=rplp0 pe=2 sv=2	C	GO:0022625	cytosolic large ribosomal subunit
F6WU88	rla0_pig60s acidic ribosomal protein p0 os=sus scrofa gn=rplp0 pe=2 sv=2	F	GO:0003723	RNA binding
F6WU88	rla0_pig60s acidic ribosomal protein p0 os=sus scrofa gn=rplp0 pe=2 sv=2	P	GO:0019083	viral transcription
F6WU88	rla0_pig60s acidic ribosomal protein p0 os=sus scrofa gn=rplp0 pe=2 sv=2	P	GO:0006614	SRP-dependent cotranslational protein targeting to membrane
F6WU88	rla0_pig60s acidic ribosomal protein p0 os=sus scrofa gn=rplp0 pe=2 sv=2	C	GO:0005634	nucleus
F6WU88	rla0_pig60s acidic ribosomal protein p0 os=sus scrofa gn=rplp0 pe=2 sv=2	P	GO:0042254	ribosome biogenesis
F6WU88	rla0_pig60s acidic ribosomal protein p0 os=sus scrofa gn=rplp0 pe=2 sv=2	F	GO:0003735	structural constituent of ribosome
F6X1R5	try1_humantrypsin-1 os=homo sapiens gn=prss1 pe=1 sv=1	P	GO:0031638	zymogen activation
F6X1R5	try1_humantrypsin-1 os=homo sapiens gn=prss1 pe=1 sv=1	F	GO:0005509	calcium ion binding
F6X1R5	try1_humantrypsin-1 os=homo sapiens gn=prss1 pe=1 sv=1	P	GO:0022617	extracellular matrix disassembly
F6X1R5	try1_humantrypsin-1 os=homo sapiens gn=prss1 pe=1 sv=1	P	GO:0007584	response to nutrient
F6X1R5	try1_humantrypsin-1 os=homo sapiens gn=prss1 pe=1 sv=1	P	GO:0043542	endothelial cell migration
F6X1R5	try1_humantrypsin-1 os=homo sapiens gn=prss1 pe=1 sv=1	C	GO:0005615	extracellular space
F6X1R5	try1_humantrypsin-1 os=homo sapiens gn=prss1 pe=1 sv=1	P	GO:0045087	innate immune response
F6X1R5	try1_humantrypsin-1 os=homo sapiens gn=prss1 pe=1 sv=1	P	GO:0006508	proteolysis
F6X1R5	try1_humantrypsin-1 os=homo sapiens gn=prss1 pe=1 sv=1	P	GO:0035094	response to nicotine
F6X1R5	try1_humantrypsin-1 os=homo sapiens gn=prss1 pe=1 sv=1	P	GO:0045785	positive regulation of cell adhesion
F6X1R5	try1_humantrypsin-1 os=homo sapiens gn=prss1 pe=1 sv=1	F	GO:0005515	protein binding
F6X1R5	try1_humantrypsin-1 os=homo sapiens gn=prss1 pe=1 sv=1	P	GO:0006767	water-soluble vitamin metabolic process
F6X1R5	try1_humantrypsin-1 os=homo sapiens gn=prss1 pe=1 sv=1	P	GO:0031000	response to caffeine
F6X1R5	try1_humantrypsin-1 os=homo sapiens gn=prss1 pe=1 sv=1	P	GO:0030307	positive regulation of cell growth
F6X1R5	try1_humantrypsin-1 os=homo sapiens gn=prss1 pe=1 sv=1	F	GO:0004252	serine-type endopeptidase activity
F6X1R5	try1_humantrypsin-1 os=homo sapiens gn=prss1 pe=1 sv=1	C	GO:0031012	extracellular matrix
F6X1R5	try1_humantrypsin-1 os=homo sapiens gn=prss1 pe=1 sv=1	P	GO:0030574	collagen catabolic process
F6X9G9	cytoplasmic 1 os=trichosurus vulpecula gn=actb pe=2 sv=1	P	GO:0007411	axon guidance
F6X9G9	cytoplasmic 1 os=trichosurus vulpecula gn=actb pe=2 sv=1	C	GO:0030863	cortical cytoskeleton
F6X9G9	cytoplasmic 1 os=trichosurus vulpecula gn=actb pe=2 sv=1	P	GO:0034332	adherens junction organization
F6X9G9	cytoplasmic 1 os=trichosurus vulpecula gn=actb pe=2 sv=1	F	GO:0019901	protein kinase binding
F6X9G9	cytoplasmic 1 os=trichosurus vulpecula gn=actb pe=2 sv=1	F	GO:0050998	nitric-oxide synthase binding
F6X9G9	cytoplasmic 1 os=trichosurus vulpecula gn=actb pe=2 sv=1	F	GO:0019894	kinesin binding
F6X9G9	cytoplasmic 1 os=trichosurus vulpecula gn=actb pe=2 sv=1	C	GO:0005829	cytosol
F6X9G9	cytoplasmic 1 os=trichosurus vulpecula gn=actb pe=2 sv=1	P	GO:0061024	membrane organization
F6X9G9	cytoplasmic 1 os=trichosurus vulpecula gn=actb pe=2 sv=1	F	GO:0030957	Tat protein binding
F6X9G9	cytoplasmic 1 os=trichosurus vulpecula gn=actb pe=2 sv=1	P	GO:0034329	cell junction assembly
F6X9G9	cytoplasmic 1 os=trichosurus vulpecula gn=actb pe=2 sv=1	P	GO:0007596	blood coagulation
F6X9G9	cytoplasmic 1 os=trichosurus vulpecula gn=actb pe=2 sv=1	F	GO:0042802	identical protein binding
F6X9G9	cytoplasmic 1 os=trichosurus vulpecula gn=actb pe=2 sv=1	C	GO:0030424	axon
F6X9G9	cytoplasmic 1 os=trichosurus vulpecula gn=actb pe=2 sv=1	C	GO:0070062	extracellular vesicular exosome
F6X9G9	cytoplasmic 1 os=trichosurus vulpecula gn=actb pe=2 sv=1	C	GO:0014069	postsynaptic density
F6X9G9	cytoplasmic 1 os=trichosurus vulpecula gn=actb pe=2 sv=1	P	GO:0038096	Fc-gamma receptor signaling pathway involved in phagocytosis
F6X9G9	cytoplasmic 1 os=trichosurus vulpecula gn=actb pe=2 sv=1	C	GO:0070688	MLL5-L complex
F6X9G9	cytoplasmic 1 os=trichosurus vulpecula gn=actb pe=2 sv=1	C	GO:0035267	NuA4 histone acetyltransferase complex
F6X9G9	cytoplasmic 1 os=trichosurus vulpecula gn=actb pe=2 sv=1	P	GO:0051084	'de novo' posttranslational protein folding
F6X9G9	cytoplasmic 1 os=trichosurus vulpecula gn=actb pe=2 sv=1	P	GO:0045087	innate immune response
F6X9G9	cytoplasmic 1 os=trichosurus vulpecula gn=actb pe=2 sv=1	C	GO:0030529	ribonucleoprotein complex
F6X9G9	cytoplasmic 1 os=trichosurus vulpecula gn=actb pe=2 sv=1	F	GO:0005200	structural constituent of cytoskeleton
F6X9G9	cytoplasmic 1 os=trichosurus vulpecula gn=actb pe=2 sv=1	C	GO:0005871	kinesin complex
F6X9G9	cytoplasmic 1 os=trichosurus vulpecula gn=actb pe=2 sv=1	C	GO:0005667	transcription factor complex
F6XAZ4	dyn2_humandynamin-2 os=homo sapiens gn=dnm2 pe=1 sv=2	C	GO:0045334	clathrin-coated endocytic vesicle
F6XAZ4	dyn2_humandynamin-2 os=homo sapiens gn=dnm2 pe=1 sv=2	F	GO:0005525	GTP binding
F6XAZ4	dyn2_humandynamin-2 os=homo sapiens gn=dnm2 pe=1 sv=2	P	GO:0006892	post-Golgi vesicle-mediated transport
F6XAZ4	dyn2_humandynamin-2 os=homo sapiens gn=dnm2 pe=1 sv=2	C	GO:0005829	cytosol
F6XAZ4	dyn2_humandynamin-2 os=homo sapiens gn=dnm2 pe=1 sv=2	C	GO:0000139	Golgi membrane
F6XAZ4	dyn2_humandynamin-2 os=homo sapiens gn=dnm2 pe=1 sv=2	P	GO:0019886	antigen processing and presentation of exogenous peptide antigen via MHC class II
F6XAZ4	dyn2_humandynamin-2 os=homo sapiens gn=dnm2 pe=1 sv=2	C	GO:0005886	plasma membrane
F6XAZ4	dyn2_humandynamin-2 os=homo sapiens gn=dnm2 pe=1 sv=2	P	GO:0033572	transferrin transport
F6XAZ4	dyn2_humandynamin-2 os=homo sapiens gn=dnm2 pe=1 sv=2	P	GO:0007032	endosome organization
F6XAZ4	dyn2_humandynamin-2 os=homo sapiens gn=dnm2 pe=1 sv=2	F	GO:0032403	protein complex binding
F6XAZ4	dyn2_humandynamin-2 os=homo sapiens gn=dnm2 pe=1 sv=2	F	GO:0042802	identical protein binding
F6XAZ4	dyn2_humandynamin-2 os=homo sapiens gn=dnm2 pe=1 sv=2	C	GO:0005739	mitochondrion
F6XAZ4	dyn2_humandynamin-2 os=homo sapiens gn=dnm2 pe=1 sv=2	P	GO:0050794	regulation of cellular process
F6XAZ4	dyn2_humandynamin-2 os=homo sapiens gn=dnm2 pe=1 sv=2	P	GO:0031623	receptor internalization
F6XAZ4	dyn2_humandynamin-2 os=homo sapiens gn=dnm2 pe=1 sv=2	C	GO:0045211	postsynaptic membrane
F6XAZ4	dyn2_humandynamin-2 os=homo sapiens gn=dnm2 pe=1 sv=2	P	GO:0046209	nitric oxide metabolic process
F6XAZ4	dyn2_humandynamin-2 os=homo sapiens gn=dnm2 pe=1 sv=2	F	GO:0019901	protein kinase binding
F6XAZ4	dyn2_humandynamin-2 os=homo sapiens gn=dnm2 pe=1 sv=2	C	GO:0005874	microtubule
F6XAZ4	dyn2_humandynamin-2 os=homo sapiens gn=dnm2 pe=1 sv=2	C	GO:0030666	endocytic vesicle membrane
F6XAZ4	dyn2_humandynamin-2 os=homo sapiens gn=dnm2 pe=1 sv=2	F	GO:0003924	GTPase activity
F6XAZ4	dyn2_humandynamin-2 os=homo sapiens gn=dnm2 pe=1 sv=2	P	GO:0050999	regulation of nitric-oxide synthase activity
F6XAZ4	dyn2_humandynamin-2 os=homo sapiens gn=dnm2 pe=1 sv=2	P	GO:0061024	membrane organization
F6XAZ4	dyn2_humandynamin-2 os=homo sapiens gn=dnm2 pe=1 sv=2	P	GO:0006184	GTP catabolic process
F6XAZ4	dyn2_humandynamin-2 os=homo sapiens gn=dnm2 pe=1 sv=2	C	GO:0005634	nucleus
F6XL94	rl13_human60s ribosomal protein l13 os=homo sapiens gn=rpl13 pe=1 sv=4	P	GO:0006413	translational initiation
F6XL94	rl13_human60s ribosomal protein l13 os=homo sapiens gn=rpl13 pe=1 sv=4	P	GO:0019083	viral transcription
F6XL94	rl13_human60s ribosomal protein l13 os=homo sapiens gn=rpl13 pe=1 sv=4	F	GO:0003723	RNA binding
F6XL94	rl13_human60s ribosomal protein l13 os=homo sapiens gn=rpl13 pe=1 sv=4	P	GO:0006414	translational elongation
F6XL94	rl13_human60s ribosomal protein l13 os=homo sapiens gn=rpl13 pe=1 sv=4	F	GO:0005515	protein binding
F6XL94	rl13_human60s ribosomal protein l13 os=homo sapiens gn=rpl13 pe=1 sv=4	P	GO:0006415	translational termination
F6XL94	rl13_human60s ribosomal protein l13 os=homo sapiens gn=rpl13 pe=1 sv=4	P	GO:0006614	SRP-dependent cotranslational protein targeting to membrane
F6XL94	rl13_human60s ribosomal protein l13 os=homo sapiens gn=rpl13 pe=1 sv=4	C	GO:0022625	cytosolic large ribosomal subunit
F6XL94	rl13_human60s ribosomal protein l13 os=homo sapiens gn=rpl13 pe=1 sv=4	P	GO:0000184	nuclear-transcribed mRNA catabolic process, nonsense-mediated decay
F6XL94	rl13_human60s ribosomal protein l13 os=homo sapiens gn=rpl13 pe=1 sv=4	F	GO:0003735	structural constituent of ribosome
F6XL94	rl13_human60s ribosomal protein l13 os=homo sapiens gn=rpl13 pe=1 sv=4	P	GO:0042254	ribosome biogenesis
F6XLA4	deoc_human deoxyribose-phosphate aldolase os=homo sapiens gn=dera pe=1 sv=2	F	GO:0004139	deoxyribose-phosphate aldolase activity
F6XLA4	deoc_human deoxyribose-phosphate aldolase os=homo sapiens gn=dera pe=1 sv=2	P	GO:0046121	deoxyribonucleoside catabolic process
F6XLA4	deoc_human deoxyribose-phosphate aldolase os=homo sapiens gn=dera pe=1 sv=2	C	GO:0005737	cytoplasm
F6XLA4	deoc_human deoxyribose-phosphate aldolase os=homo sapiens gn=dera pe=1 sv=2	P	GO:0009264	deoxyribonucleotide catabolic process
F6XLA4	deoc_human deoxyribose-phosphate aldolase os=homo sapiens gn=dera pe=1 sv=2	P	GO:0006098	pentose-phosphate shunt
F6XTF7	hspb1_humanheat shock protein beta-1 os=homo sapiens gn=hspb1 pe=1 sv=2	C	GO:0005856	cytoskeleton
F6XTF7	hspb1_humanheat shock protein beta-1 os=homo sapiens gn=hspb1 pe=1 sv=2	C	GO:0009986	cell surface
F6XTF7	hspb1_humanheat shock protein beta-1 os=homo sapiens gn=hspb1 pe=1 sv=2	F	GO:0043130	ubiquitin binding
F6XTF7	hspb1_humanheat shock protein beta-1 os=homo sapiens gn=hspb1 pe=1 sv=2	C	GO:0044422	organelle part
F6XTF7	hspb1_humanheat shock protein beta-1 os=homo sapiens gn=hspb1 pe=1 sv=2	C	GO:0000502	proteasome complex
F6XTF7	hspb1_humanheat shock protein beta-1 os=homo sapiens gn=hspb1 pe=1 sv=2	P	GO:2001234	negative regulation of apoptotic signaling pathway
F6XTF7	hspb1_humanheat shock protein beta-1 os=homo sapiens gn=hspb1 pe=1 sv=2	P	GO:0045766	positive regulation of angiogenesis
F6XTF7	hspb1_humanheat shock protein beta-1 os=homo sapiens gn=hspb1 pe=1 sv=2	P	GO:0007243	intracellular protein kinase cascade
F6XTF7	hspb1_humanheat shock protein beta-1 os=homo sapiens gn=hspb1 pe=1 sv=2	C	GO:0005829	cytosol
F6XTF7	hspb1_humanheat shock protein beta-1 os=homo sapiens gn=hspb1 pe=1 sv=2	P	GO:0006446	regulation of translational initiation
F6XTF7	hspb1_humanheat shock protein beta-1 os=homo sapiens gn=hspb1 pe=1 sv=2	P	GO:0006469	negative regulation of protein kinase activity
F6XTF7	hspb1_humanheat shock protein beta-1 os=homo sapiens gn=hspb1 pe=1 sv=2	P	GO:0043536	positive regulation of blood vessel endothelial cell migration
F6XTF7	hspb1_humanheat shock protein beta-1 os=homo sapiens gn=hspb1 pe=1 sv=2	P	GO:0001817	regulation of cytokine production
F6XTF7	hspb1_humanheat shock protein beta-1 os=homo sapiens gn=hspb1 pe=1 sv=2	F	GO:0019901	protein kinase binding
F6XTF7	hspb1_humanheat shock protein beta-1 os=homo sapiens gn=hspb1 pe=1 sv=2	P	GO:0038033	positive regulation of endothelial cell chemotaxis by VEGF-activated vascular endothelial growth factor receptor signaling pathway
F6XTF7	hspb1_humanheat shock protein beta-1 os=homo sapiens gn=hspb1 pe=1 sv=2	P	GO:0009615	response to virus
F6XTF7	hspb1_humanheat shock protein beta-1 os=homo sapiens gn=hspb1 pe=1 sv=2	P	GO:0016071	mRNA metabolic process
F6XTF7	hspb1_humanheat shock protein beta-1 os=homo sapiens gn=hspb1 pe=1 sv=2	P	GO:0006950	response to stress
F6XTF7	hspb1_humanheat shock protein beta-1 os=homo sapiens gn=hspb1 pe=1 sv=2	P	GO:0043066	negative regulation of apoptotic process
F6XTF7	hspb1_humanheat shock protein beta-1 os=homo sapiens gn=hspb1 pe=1 sv=2	C	GO:0005634	nucleus
F6XUZ6	rl6_human60s ribosomal protein l6 os=homo sapiens gn=rpl6 pe=1 sv=3	P	GO:0044763	single-organism cellular process
F6XUZ6	rl6_human60s ribosomal protein l6 os=homo sapiens gn=rpl6 pe=1 sv=3	P	GO:0019058	viral life cycle
F6XUZ6	rl6_human60s ribosomal protein l6 os=homo sapiens gn=rpl6 pe=1 sv=3	P	GO:0006412	translation
F6XUZ6	rl6_human60s ribosomal protein l6 os=homo sapiens gn=rpl6 pe=1 sv=3	C	GO:0022625	cytosolic large ribosomal subunit
F6XUZ6	rl6_human60s ribosomal protein l6 os=homo sapiens gn=rpl6 pe=1 sv=3	F	GO:0003676	nucleic acid binding
F6XUZ6	rl6_human60s ribosomal protein l6 os=homo sapiens gn=rpl6 pe=1 sv=3	P	GO:0016043	cellular component organization
F6XUZ6	rl6_human60s ribosomal protein l6 os=homo sapiens gn=rpl6 pe=1 sv=3	P	GO:0016071	mRNA metabolic process
F6XUZ6	rl6_human60s ribosomal protein l6 os=homo sapiens gn=rpl6 pe=1 sv=3	F	GO:0003735	structural constituent of ribosome
F6XUZ6	rl6_human60s ribosomal protein l6 os=homo sapiens gn=rpl6 pe=1 sv=3	P	GO:0042254	ribosome biogenesis
F6XZM8	arf4_ponabadp-ribosylation factor 4 os=pongo abelii gn=arf4 pe=2 sv=3	C	GO:0044422	organelle part
F6XZM8	arf4_ponabadp-ribosylation factor 4 os=pongo abelii gn=arf4 pe=2 sv=3	F	GO:0005515	protein binding
F6XZM8	arf4_ponabadp-ribosylation factor 4 os=pongo abelii gn=arf4 pe=2 sv=3	C	GO:0016020	membrane
F6XZM8	arf4_ponabadp-ribosylation factor 4 os=pongo abelii gn=arf4 pe=2 sv=3	P	GO:0006878	cellular copper ion homeostasis
F6XZM8	arf4_ponabadp-ribosylation factor 4 os=pongo abelii gn=arf4 pe=2 sv=3	P	GO:0006184	GTP catabolic process
F6XZM8	arf4_ponabadp-ribosylation factor 4 os=pongo abelii gn=arf4 pe=2 sv=3	C	GO:0005794	Golgi apparatus
F6XZM8	arf4_ponabadp-ribosylation factor 4 os=pongo abelii gn=arf4 pe=2 sv=3	P	GO:0061024	membrane organization
F6XZM8	arf4_ponabadp-ribosylation factor 4 os=pongo abelii gn=arf4 pe=2 sv=3	P	GO:0048193	Golgi vesicle transport
F6XZM8	arf4_ponabadp-ribosylation factor 4 os=pongo abelii gn=arf4 pe=2 sv=3	F	GO:0003924	GTPase activity
F6XZM8	arf4_ponabadp-ribosylation factor 4 os=pongo abelii gn=arf4 pe=2 sv=3	P	GO:0006644	phospholipid metabolic process
F6XZM8	arf4_ponabadp-ribosylation factor 4 os=pongo abelii gn=arf4 pe=2 sv=3	F	GO:0005525	GTP binding
F6XZM8	arf4_ponabadp-ribosylation factor 4 os=pongo abelii gn=arf4 pe=2 sv=3	P	GO:0007264	small GTPase mediated signal transduction
F6Y3Q6	sucb2_humansuccinyl- ligase	P	GO:0071704	organic substance metabolic process
F6Y3Q6	sucb2_humansuccinyl- ligase	F	GO:0016874	ligase activity
F6Y3Q6	sucb2_humansuccinyl- ligase	P	GO:0006099	tricarboxylic acid cycle
F6Y3Q6	sucb2_humansuccinyl- ligase	C	GO:0005759	mitochondrial matrix
F6Y3Q6	sucb2_humansuccinyl- ligase	P	GO:0044281	small molecule metabolic process
F6Y3Q6	sucb2_humansuccinyl- ligase	F	GO:0005524	ATP binding
F6Y9M4	rs13_rat40s ribosomal protein s13 os=rattus norvegicus gn=rps13 pe=1 sv=2	P	GO:0000184	nuclear-transcribed mRNA catabolic process, nonsense-mediated decay
F6Y9M4	rs13_rat40s ribosomal protein s13 os=rattus norvegicus gn=rps13 pe=1 sv=2	P	GO:0006415	translational termination
F6Y9M4	rs13_rat40s ribosomal protein s13 os=rattus norvegicus gn=rps13 pe=1 sv=2	P	GO:0006413	translational initiation
F6Y9M4	rs13_rat40s ribosomal protein s13 os=rattus norvegicus gn=rps13 pe=1 sv=2	F	GO:0005515	protein binding
F6Y9M4	rs13_rat40s ribosomal protein s13 os=rattus norvegicus gn=rps13 pe=1 sv=2	P	GO:0006414	translational elongation
F6Y9M4	rs13_rat40s ribosomal protein s13 os=rattus norvegicus gn=rps13 pe=1 sv=2	C	GO:0005730	nucleolus
F6Y9M4	rs13_rat40s ribosomal protein s13 os=rattus norvegicus gn=rps13 pe=1 sv=2	P	GO:0033119	negative regulation of RNA splicing
F6Y9M4	rs13_rat40s ribosomal protein s13 os=rattus norvegicus gn=rps13 pe=1 sv=2	P	GO:0019083	viral transcription
F6Y9M4	rs13_rat40s ribosomal protein s13 os=rattus norvegicus gn=rps13 pe=1 sv=2	P	GO:0006614	SRP-dependent cotranslational protein targeting to membrane
F6Y9M4	rs13_rat40s ribosomal protein s13 os=rattus norvegicus gn=rps13 pe=1 sv=2	F	GO:0003729	mRNA binding
F6Y9M4	rs13_rat40s ribosomal protein s13 os=rattus norvegicus gn=rps13 pe=1 sv=2	C	GO:0022627	cytosolic small ribosomal subunit
F6Y9M4	rs13_rat40s ribosomal protein s13 os=rattus norvegicus gn=rps13 pe=1 sv=2	F	GO:0003735	structural constituent of ribosome
F6Y9M4	rs13_rat40s ribosomal protein s13 os=rattus norvegicus gn=rps13 pe=1 sv=2	P	GO:0042254	ribosome biogenesis
F6YFI2	gtr1_humansolute carrier family facilitated glucose transporter member 1 os=homo sapiens gn=slc2a1 pe=1 sv=2	F	GO:0042910	xenobiotic transporter activity
F6YFI2	gtr1_humansolute carrier family facilitated glucose transporter member 1 os=homo sapiens gn=slc2a1 pe=1 sv=2	C	GO:0005911	cell-cell junction
F6YFI2	gtr1_humansolute carrier family facilitated glucose transporter member 1 os=homo sapiens gn=slc2a1 pe=1 sv=2	C	GO:0043231	intracellular membrane-bounded organelle
F6YFI2	gtr1_humansolute carrier family facilitated glucose transporter member 1 os=homo sapiens gn=slc2a1 pe=1 sv=2	P	GO:0006461	protein complex assembly
F6YFI2	gtr1_humansolute carrier family facilitated glucose transporter member 1 os=homo sapiens gn=slc2a1 pe=1 sv=2	C	GO:0031982	vesicle
F6YFI2	gtr1_humansolute carrier family facilitated glucose transporter member 1 os=homo sapiens gn=slc2a1 pe=1 sv=2	F	GO:0043621	protein self-association
F6YFI2	gtr1_humansolute carrier family facilitated glucose transporter member 1 os=homo sapiens gn=slc2a1 pe=1 sv=2	P	GO:0019852	L-ascorbic acid metabolic process
F6YFI2	gtr1_humansolute carrier family facilitated glucose transporter member 1 os=homo sapiens gn=slc2a1 pe=1 sv=2	P	GO:0006112	energy reserve metabolic process
F6YFI2	gtr1_humansolute carrier family facilitated glucose transporter member 1 os=homo sapiens gn=slc2a1 pe=1 sv=2	P	GO:0050796	regulation of insulin secretion
F6YFI2	gtr1_humansolute carrier family facilitated glucose transporter member 1 os=homo sapiens gn=slc2a1 pe=1 sv=2	P	GO:0006970	response to osmotic stress
F6YFI2	gtr1_humansolute carrier family facilitated glucose transporter member 1 os=homo sapiens gn=slc2a1 pe=1 sv=2	F	GO:0033300	dehydroascorbic acid transporter activity
F6YFI2	gtr1_humansolute carrier family facilitated glucose transporter member 1 os=homo sapiens gn=slc2a1 pe=1 sv=2	P	GO:0070837	dehydroascorbic acid transport
F6YFI2	gtr1_humansolute carrier family facilitated glucose transporter member 1 os=homo sapiens gn=slc2a1 pe=1 sv=2	F	GO:0042802	identical protein binding
F6YFI2	gtr1_humansolute carrier family facilitated glucose transporter member 1 os=homo sapiens gn=slc2a1 pe=1 sv=2	F	GO:0005351	sugar:hydrogen symporter activity
F6YFI2	gtr1_humansolute carrier family facilitated glucose transporter member 1 os=homo sapiens gn=slc2a1 pe=1 sv=2	F	GO:0055056	D-glucose transmembrane transporter activity
F6YFI2	gtr1_humansolute carrier family facilitated glucose transporter member 1 os=homo sapiens gn=slc2a1 pe=1 sv=2	C	GO:0030496	midbody
F6YFI2	gtr1_humansolute carrier family facilitated glucose transporter member 1 os=homo sapiens gn=slc2a1 pe=1 sv=2	P	GO:0055085	transmembrane transport
F6YFI2	gtr1_humansolute carrier family facilitated glucose transporter member 1 os=homo sapiens gn=slc2a1 pe=1 sv=2	C	GO:0030864	cortical actin cytoskeleton
F6YFI2	gtr1_humansolute carrier family facilitated glucose transporter member 1 os=homo sapiens gn=slc2a1 pe=1 sv=2	C	GO:0005901	caveola
F6YFI2	gtr1_humansolute carrier family facilitated glucose transporter member 1 os=homo sapiens gn=slc2a1 pe=1 sv=2	C	GO:0005887	integral to plasma membrane
F6YFI2	gtr1_humansolute carrier family facilitated glucose transporter member 1 os=homo sapiens gn=slc2a1 pe=1 sv=2	F	GO:0019900	kinase binding
F6YFI2	gtr1_humansolute carrier family facilitated glucose transporter member 1 os=homo sapiens gn=slc2a1 pe=1 sv=2	P	GO:0046323	glucose import
F6YFI2	gtr1_humansolute carrier family facilitated glucose transporter member 1 os=homo sapiens gn=slc2a1 pe=1 sv=2	P	GO:0042908	xenobiotic transport
F6YL16	rpa34_humandna-directed rna polymerase i subunit rpa34 os=homo sapiens gn=cd3eap pe=1 sv=1	P	GO:0009987	cellular process
F6YL16	rpa34_humandna-directed rna polymerase i subunit rpa34 os=homo sapiens gn=cd3eap pe=1 sv=1	C	GO:0043234	protein complex
F6YL16	rpa34_humandna-directed rna polymerase i subunit rpa34 os=homo sapiens gn=cd3eap pe=1 sv=1	C	GO:0005739	mitochondrion
F6YL16	rpa34_humandna-directed rna polymerase i subunit rpa34 os=homo sapiens gn=cd3eap pe=1 sv=1	C	GO:0044452	nucleolar part
F6YPE2	mcm7_humandna replication licensing factor mcm7 os=homo sapiens gn=mcm7 pe=1 sv=4	C	GO:0000785	chromatin
F6YPE2	mcm7_humandna replication licensing factor mcm7 os=homo sapiens gn=mcm7 pe=1 sv=4	C	GO:0005654	nucleoplasm
F6YPE2	mcm7_humandna replication licensing factor mcm7 os=homo sapiens gn=mcm7 pe=1 sv=4	F	GO:0005515	protein binding
F6YPE2	mcm7_humandna replication licensing factor mcm7 os=homo sapiens gn=mcm7 pe=1 sv=4	P	GO:0006974	response to DNA damage stimulus
F6YPE2	mcm7_humandna replication licensing factor mcm7 os=homo sapiens gn=mcm7 pe=1 sv=4	P	GO:0006268	DNA unwinding involved in DNA replication
F6YPE2	mcm7_humandna replication licensing factor mcm7 os=homo sapiens gn=mcm7 pe=1 sv=4	P	GO:0008283	cell proliferation
F6YPE2	mcm7_humandna replication licensing factor mcm7 os=homo sapiens gn=mcm7 pe=1 sv=4	F	GO:0003697	single-stranded DNA binding
F6YPE2	mcm7_humandna replication licensing factor mcm7 os=homo sapiens gn=mcm7 pe=1 sv=4	P	GO:0042325	regulation of phosphorylation
F6YPE2	mcm7_humandna replication licensing factor mcm7 os=homo sapiens gn=mcm7 pe=1 sv=4	C	GO:0042555	MCM complex
F6YPE2	mcm7_humandna replication licensing factor mcm7 os=homo sapiens gn=mcm7 pe=1 sv=4	P	GO:0000082	G1/S transition of mitotic cell cycle
F6YPE2	mcm7_humandna replication licensing factor mcm7 os=homo sapiens gn=mcm7 pe=1 sv=4	F	GO:0004003	ATP-dependent DNA helicase activity
F6YPE2	mcm7_humandna replication licensing factor mcm7 os=homo sapiens gn=mcm7 pe=1 sv=4	P	GO:0006271	DNA strand elongation involved in DNA replication
F6YPE2	mcm7_humandna replication licensing factor mcm7 os=homo sapiens gn=mcm7 pe=1 sv=4	P	GO:0006270	DNA replication initiation
F6YPE2	mcm7_humandna replication licensing factor mcm7 os=homo sapiens gn=mcm7 pe=1 sv=4	F	GO:0005524	ATP binding
F6YPE2	mcm7_humandna replication licensing factor mcm7 os=homo sapiens gn=mcm7 pe=1 sv=4	C	GO:0005657	replication fork
F6YQX3	dhx15_human pre-mrna-splicing factor atp-dependent rna helicase dhx15 os=homo sapiens gn=dhx15 pe=1 sv=2	P	GO:0008380	RNA splicing
F6YQX3	dhx15_human pre-mrna-splicing factor atp-dependent rna helicase dhx15 os=homo sapiens gn=dhx15 pe=1 sv=2	C	GO:0005689	U12-type spliceosomal complex
F6YQX3	dhx15_human pre-mrna-splicing factor atp-dependent rna helicase dhx15 os=homo sapiens gn=dhx15 pe=1 sv=2	F	GO:0003724	RNA helicase activity
F6YQX3	dhx15_human pre-mrna-splicing factor atp-dependent rna helicase dhx15 os=homo sapiens gn=dhx15 pe=1 sv=2	F	GO:0003676	nucleic acid binding
F6YQX3	dhx15_human pre-mrna-splicing factor atp-dependent rna helicase dhx15 os=homo sapiens gn=dhx15 pe=1 sv=2	F	GO:0005524	ATP binding
F6YQX3	dhx15_human pre-mrna-splicing factor atp-dependent rna helicase dhx15 os=homo sapiens gn=dhx15 pe=1 sv=2	F	GO:0008026	ATP-dependent helicase activity
F6YR17	cc136_humancoiled-coil domain-containing protein 136 os=homo sapiens gn=ccdc136 pe=2 sv=3	C	GO:0016020	membrane
F6YR17	cc136_humancoiled-coil domain-containing protein 136 os=homo sapiens gn=ccdc136 pe=2 sv=3	C	GO:0044424	intracellular part
F6YRM9	srsf5_humanserine arginine-rich splicing factor 5 os=homo sapiens gn=srsf5 pe=1 sv=1	C	GO:0005654	nucleoplasm
F6YRM9	srsf5_humanserine arginine-rich splicing factor 5 os=homo sapiens gn=srsf5 pe=1 sv=1	F	GO:0005515	protein binding
F6YRM9	srsf5_humanserine arginine-rich splicing factor 5 os=homo sapiens gn=srsf5 pe=1 sv=1	P	GO:0006406	mRNA export from nucleus
F6YRM9	srsf5_humanserine arginine-rich splicing factor 5 os=homo sapiens gn=srsf5 pe=1 sv=1	P	GO:0006376	mRNA splice site selection
F6YRM9	srsf5_humanserine arginine-rich splicing factor 5 os=homo sapiens gn=srsf5 pe=1 sv=1	C	GO:0005737	cytoplasm
F6YRM9	srsf5_humanserine arginine-rich splicing factor 5 os=homo sapiens gn=srsf5 pe=1 sv=1	C	GO:0005730	nucleolus
F6YRM9	srsf5_humanserine arginine-rich splicing factor 5 os=homo sapiens gn=srsf5 pe=1 sv=1	P	GO:0031124	mRNA 3'-end processing
F6YRM9	srsf5_humanserine arginine-rich splicing factor 5 os=homo sapiens gn=srsf5 pe=1 sv=1	P	GO:0051726	regulation of cell cycle
F6YRM9	srsf5_humanserine arginine-rich splicing factor 5 os=homo sapiens gn=srsf5 pe=1 sv=1	P	GO:0006369	termination of RNA polymerase II transcription
F6YRM9	srsf5_humanserine arginine-rich splicing factor 5 os=homo sapiens gn=srsf5 pe=1 sv=1	F	GO:0003676	nucleic acid binding
F6YRM9	srsf5_humanserine arginine-rich splicing factor 5 os=homo sapiens gn=srsf5 pe=1 sv=1	F	GO:0000166	nucleotide binding
F6YVI0	f174b_humanmembrane protein fam174b os=homo sapiens gn=fam174b pe=2 sv=2	C	GO:0016021	integral to membrane
F6Z1X9	h1x_humanhistone h1x os=homo sapiens gn=h1fx pe=1 sv=1	C	GO:0000786	nucleosome
F6Z1X9	h1x_humanhistone h1x os=homo sapiens gn=h1fx pe=1 sv=1	F	GO:0003677	DNA binding
F6Z1X9	h1x_humanhistone h1x os=homo sapiens gn=h1fx pe=1 sv=1	P	GO:0006334	nucleosome assembly
F6Z1X9	h1x_humanhistone h1x os=homo sapiens gn=h1fx pe=1 sv=1	C	GO:0005634	nucleus
F6Z3T7	mtfp1_humanmitochondrial fission process protein 1 os=homo sapiens gn=mtfp1 pe=1 sv=1	C	GO:0005743	mitochondrial inner membrane
F6Z3T7	mtfp1_humanmitochondrial fission process protein 1 os=homo sapiens gn=mtfp1 pe=1 sv=1	P	GO:0000266	mitochondrial fission
F6Z5M1	esyt2_humanextended synaptotagmin-2 os=homo sapiens gn=esyt2 pe=1 sv=1	C	GO:0044464	cell part
F6Z5M1	esyt2_humanextended synaptotagmin-2 os=homo sapiens gn=esyt2 pe=1 sv=1	C	GO:0016020	membrane
F6Z5M1	esyt2_humanextended synaptotagmin-2 os=homo sapiens gn=esyt2 pe=1 sv=1	F	GO:0005515	protein binding
F6Z5S2	jkip3_humanjanus kinase and microtubule-interacting protein 3 os=homo sapiens gn=jakmip3 pe=2 sv=2	F	GO:0019900	kinase binding
F6Z5S2	jkip3_humanjanus kinase and microtubule-interacting protein 3 os=homo sapiens gn=jakmip3 pe=2 sv=2	F	GO:0008017	microtubule binding
F6Z5S2	jkip3_humanjanus kinase and microtubule-interacting protein 3 os=homo sapiens gn=jakmip3 pe=2 sv=2	C	GO:0045298	tubulin complex
F6Z7L8	derl1_humanderlin-1 os=homo sapiens gn=derl1 pe=1 sv=1	P	GO:0030433	ER-associated protein catabolic process
F6Z7L8	derl1_humanderlin-1 os=homo sapiens gn=derl1 pe=1 sv=1	C	GO:0030176	integral to endoplasmic reticulum membrane
F6Z7L8	derl1_humanderlin-1 os=homo sapiens gn=derl1 pe=1 sv=1	P	GO:0019060	intracellular transport of viral proteins in host cell
F6Z7L8	derl1_humanderlin-1 os=homo sapiens gn=derl1 pe=1 sv=1	F	GO:0042288	MHC class I protein binding
F6Z7L8	derl1_humanderlin-1 os=homo sapiens gn=derl1 pe=1 sv=1	C	GO:0005770	late endosome
F6Z7L8	derl1_humanderlin-1 os=homo sapiens gn=derl1 pe=1 sv=1	C	GO:0005769	early endosome
F6Z7L8	derl1_humanderlin-1 os=homo sapiens gn=derl1 pe=1 sv=1	P	GO:0030970	retrograde protein transport, ER to cytosol
F6Z7L8	derl1_humanderlin-1 os=homo sapiens gn=derl1 pe=1 sv=1	P	GO:0030968	endoplasmic reticulum unfolded protein response
F6Z7L8	derl1_humanderlin-1 os=homo sapiens gn=derl1 pe=1 sv=1	C	GO:0042612	MHC class I protein complex
F6Z8Y2	anxa3_humanannexin a3 os=homo sapiens gn=anxa3 pe=1 sv=3	P	GO:0006909	phagocytosis
F6Z8Y2	anxa3_humanannexin a3 os=homo sapiens gn=anxa3 pe=1 sv=3	C	GO:0030670	phagocytic vesicle membrane
F6Z8Y2	anxa3_humanannexin a3 os=homo sapiens gn=anxa3 pe=1 sv=3	C	GO:0042581	specific granule
F6Z8Y2	anxa3_humanannexin a3 os=homo sapiens gn=anxa3 pe=1 sv=3	P	GO:0045766	positive regulation of angiogenesis
F6Z8Y2	anxa3_humanannexin a3 os=homo sapiens gn=anxa3 pe=1 sv=3	P	GO:0051091	positive regulation of sequence-specific DNA binding transcription factor activity
F6Z8Y2	anxa3_humanannexin a3 os=homo sapiens gn=anxa3 pe=1 sv=3	P	GO:0042742	defense response to bacterium
F6Z8Y2	anxa3_humanannexin a3 os=homo sapiens gn=anxa3 pe=1 sv=3	F	GO:0005544	calcium-dependent phospholipid binding
F6Z8Y2	anxa3_humanannexin a3 os=homo sapiens gn=anxa3 pe=1 sv=3	P	GO:0043312	neutrophil degranulation
F6Z8Y2	anxa3_humanannexin a3 os=homo sapiens gn=anxa3 pe=1 sv=3	P	GO:0010595	positive regulation of endothelial cell migration
F6Z8Y2	anxa3_humanannexin a3 os=homo sapiens gn=anxa3 pe=1 sv=3	C	GO:0005886	plasma membrane
F6Z8Y2	anxa3_humanannexin a3 os=homo sapiens gn=anxa3 pe=1 sv=3	F	GO:0005509	calcium ion binding
F6Z8Y2	anxa3_humanannexin a3 os=homo sapiens gn=anxa3 pe=1 sv=3	F	GO:0004859	phospholipase inhibitor activity
F6Z9F5	ybox1_humannuclease-sensitive element-binding protein 1 os=homo sapiens gn=ybx1 pe=1 sv=3	P	GO:0045892	negative regulation of transcription, DNA-dependent
F6Z9F5	ybox1_humannuclease-sensitive element-binding protein 1 os=homo sapiens gn=ybx1 pe=1 sv=3	C	GO:0010494	cytoplasmic stress granule
F6Z9F5	ybox1_humannuclease-sensitive element-binding protein 1 os=homo sapiens gn=ybx1 pe=1 sv=3	F	GO:0008289	lipid binding
F6Z9F5	ybox1_humannuclease-sensitive element-binding protein 1 os=homo sapiens gn=ybx1 pe=1 sv=3	F	GO:0003730	mRNA 3'-UTR binding
F6Z9F5	ybox1_humannuclease-sensitive element-binding protein 1 os=homo sapiens gn=ybx1 pe=1 sv=3	C	GO:0070937	CRD-mediated mRNA stability complex
F6Z9F5	ybox1_humannuclease-sensitive element-binding protein 1 os=homo sapiens gn=ybx1 pe=1 sv=3	P	GO:0006396	RNA processing
F6Z9F5	ybox1_humannuclease-sensitive element-binding protein 1 os=homo sapiens gn=ybx1 pe=1 sv=3	P	GO:0051100	negative regulation of binding
F6Z9F5	ybox1_humannuclease-sensitive element-binding protein 1 os=homo sapiens gn=ybx1 pe=1 sv=3	P	GO:0071356	cellular response to tumor necrosis factor
F6Z9F5	ybox1_humannuclease-sensitive element-binding protein 1 os=homo sapiens gn=ybx1 pe=1 sv=3	C	GO:0005844	polysome
F6Z9F5	ybox1_humannuclease-sensitive element-binding protein 1 os=homo sapiens gn=ybx1 pe=1 sv=3	P	GO:0017148	negative regulation of translation
F6Z9F5	ybox1_humannuclease-sensitive element-binding protein 1 os=homo sapiens gn=ybx1 pe=1 sv=3	F	GO:0043566	structure-specific DNA binding
F6Z9F5	ybox1_humannuclease-sensitive element-binding protein 1 os=homo sapiens gn=ybx1 pe=1 sv=3	P	GO:0048518	positive regulation of biological process
F6Z9F5	ybox1_humannuclease-sensitive element-binding protein 1 os=homo sapiens gn=ybx1 pe=1 sv=3	P	GO:0007286	spermatid development
F6Z9F5	ybox1_humannuclease-sensitive element-binding protein 1 os=homo sapiens gn=ybx1 pe=1 sv=3	F	GO:0005515	protein binding
F6Z9F5	ybox1_humannuclease-sensitive element-binding protein 1 os=homo sapiens gn=ybx1 pe=1 sv=3	P	GO:0071474	cellular hyperosmotic response
F6Z9F5	ybox1_humannuclease-sensitive element-binding protein 1 os=homo sapiens gn=ybx1 pe=1 sv=3	F	GO:0003682	chromatin binding
F6Z9F5	ybox1_humannuclease-sensitive element-binding protein 1 os=homo sapiens gn=ybx1 pe=1 sv=3	C	GO:0005689	U12-type spliceosomal complex
F6Z9F5	ybox1_humannuclease-sensitive element-binding protein 1 os=homo sapiens gn=ybx1 pe=1 sv=3	F	GO:0043021	ribonucleoprotein complex binding
F6Z9F5	ybox1_humannuclease-sensitive element-binding protein 1 os=homo sapiens gn=ybx1 pe=1 sv=3	P	GO:0060547	negative regulation of necrotic cell death
F6Z9F5	ybox1_humannuclease-sensitive element-binding protein 1 os=homo sapiens gn=ybx1 pe=1 sv=3	P	GO:1902219	negative regulation of intrinsic apoptotic signaling pathway in response to osmotic stress
F6Z9F5	ybox1_humannuclease-sensitive element-binding protein 1 os=homo sapiens gn=ybx1 pe=1 sv=3	F	GO:0045182	translation regulator activity
F6Z9F5	ybox1_humannuclease-sensitive element-binding protein 1 os=homo sapiens gn=ybx1 pe=1 sv=3	P	GO:0048477	oogenesis
F6Z9F5	ybox1_humannuclease-sensitive element-binding protein 1 os=homo sapiens gn=ybx1 pe=1 sv=3	P	GO:0070934	CRD-mediated mRNA stabilization
F6Z9F5	ybox1_humannuclease-sensitive element-binding protein 1 os=homo sapiens gn=ybx1 pe=1 sv=3	C	GO:0000785	chromatin
F6Z9F5	ybox1_humannuclease-sensitive element-binding protein 1 os=homo sapiens gn=ybx1 pe=1 sv=3	P	GO:0006445	regulation of translation
F6Z9J9	ybox1_humannuclease-sensitive element-binding protein 1 os=homo sapiens gn=ybx1 pe=1 sv=3	F	GO:0005515	protein binding
F6Z9J9	ybox1_humannuclease-sensitive element-binding protein 1 os=homo sapiens gn=ybx1 pe=1 sv=3	P	GO:0006355	regulation of transcription, DNA-dependent
F6Z9J9	ybox1_humannuclease-sensitive element-binding protein 1 os=homo sapiens gn=ybx1 pe=1 sv=3	P	GO:0007283	spermatogenesis
F6Z9J9	ybox1_humannuclease-sensitive element-binding protein 1 os=homo sapiens gn=ybx1 pe=1 sv=3	C	GO:0035770	ribonucleoprotein granule
F6Z9J9	ybox1_humannuclease-sensitive element-binding protein 1 os=homo sapiens gn=ybx1 pe=1 sv=3	P	GO:0048255	mRNA stabilization
F6Z9J9	ybox1_humannuclease-sensitive element-binding protein 1 os=homo sapiens gn=ybx1 pe=1 sv=3	P	GO:2000113	negative regulation of cellular macromolecule biosynthetic process
F6Z9J9	ybox1_humannuclease-sensitive element-binding protein 1 os=homo sapiens gn=ybx1 pe=1 sv=3	P	GO:0006396	RNA processing
F6Z9J9	ybox1_humannuclease-sensitive element-binding protein 1 os=homo sapiens gn=ybx1 pe=1 sv=3	C	GO:0044428	nuclear part
F6Z9J9	ybox1_humannuclease-sensitive element-binding protein 1 os=homo sapiens gn=ybx1 pe=1 sv=3	F	GO:0003677	DNA binding
F6Z9J9	ybox1_humannuclease-sensitive element-binding protein 1 os=homo sapiens gn=ybx1 pe=1 sv=3	P	GO:0006417	regulation of translation
F6Z9J9	ybox1_humannuclease-sensitive element-binding protein 1 os=homo sapiens gn=ybx1 pe=1 sv=3	P	GO:0007281	germ cell development
F6Z9J9	ybox1_humannuclease-sensitive element-binding protein 1 os=homo sapiens gn=ybx1 pe=1 sv=3	P	GO:0048477	oogenesis
F6Z9J9	ybox1_humannuclease-sensitive element-binding protein 1 os=homo sapiens gn=ybx1 pe=1 sv=3	C	GO:0044444	cytoplasmic part
F6Z9J9	ybox1_humannuclease-sensitive element-binding protein 1 os=homo sapiens gn=ybx1 pe=1 sv=3	F	GO:0003729	mRNA binding
F6ZBZ9	cope_humancoatomer subunit epsilon os=homo sapiens gn=cope pe=1 sv=3	C	GO:0030663	COPI-coated vesicle membrane
F6ZBZ9	cope_humancoatomer subunit epsilon os=homo sapiens gn=cope pe=1 sv=3	P	GO:0006890	retrograde vesicle-mediated transport, Golgi to ER
F6ZBZ9	cope_humancoatomer subunit epsilon os=homo sapiens gn=cope pe=1 sv=3	F	GO:0005198	structural molecule activity
F6ZBZ9	cope_humancoatomer subunit epsilon os=homo sapiens gn=cope pe=1 sv=3	F	GO:0005515	protein binding
F6ZD63	pcna_humanproliferating cell nuclear antigen os=homo sapiens gn=pcna pe=1 sv=1	F	GO:0032139	dinucleotide insertion or deletion binding
F6ZD63	pcna_humanproliferating cell nuclear antigen os=homo sapiens gn=pcna pe=1 sv=1	C	GO:0005654	nucleoplasm
F6ZD63	pcna_humanproliferating cell nuclear antigen os=homo sapiens gn=pcna pe=1 sv=1	F	GO:0032405	MutLalpha complex binding
F6ZD63	pcna_humanproliferating cell nuclear antigen os=homo sapiens gn=pcna pe=1 sv=1	F	GO:0000701	purine-specific mismatch base pair DNA N-glycosylase activity
F6ZD63	pcna_humanproliferating cell nuclear antigen os=homo sapiens gn=pcna pe=1 sv=1	P	GO:0019985	translesion synthesis
F6ZD63	pcna_humanproliferating cell nuclear antigen os=homo sapiens gn=pcna pe=1 sv=1	P	GO:0007507	heart development
F6ZD63	pcna_humanproliferating cell nuclear antigen os=homo sapiens gn=pcna pe=1 sv=1	F	GO:0030971	receptor tyrosine kinase binding
F6ZD63	pcna_humanproliferating cell nuclear antigen os=homo sapiens gn=pcna pe=1 sv=1	C	GO:0015630	microtubule cytoskeleton
F6ZD63	pcna_humanproliferating cell nuclear antigen os=homo sapiens gn=pcna pe=1 sv=1	P	GO:0006283	transcription-coupled nucleotide-excision repair
F6ZD63	pcna_humanproliferating cell nuclear antigen os=homo sapiens gn=pcna pe=1 sv=1	P	GO:0006297	nucleotide-excision repair, DNA gap filling
F6ZD63	pcna_humanproliferating cell nuclear antigen os=homo sapiens gn=pcna pe=1 sv=1	P	GO:0008283	cell proliferation
F6ZD63	pcna_humanproliferating cell nuclear antigen os=homo sapiens gn=pcna pe=1 sv=1	C	GO:0005737	cytoplasm
F6ZD63	pcna_humanproliferating cell nuclear antigen os=homo sapiens gn=pcna pe=1 sv=1	C	GO:0005730	nucleolus
F6ZD63	pcna_humanproliferating cell nuclear antigen os=homo sapiens gn=pcna pe=1 sv=1	P	GO:0032077	positive regulation of deoxyribonuclease activity
F6ZD63	pcna_humanproliferating cell nuclear antigen os=homo sapiens gn=pcna pe=1 sv=1	C	GO:0070557	PCNA-p21 complex
F6ZD63	pcna_humanproliferating cell nuclear antigen os=homo sapiens gn=pcna pe=1 sv=1	F	GO:0042802	identical protein binding
F6ZD63	pcna_humanproliferating cell nuclear antigen os=homo sapiens gn=pcna pe=1 sv=1	P	GO:0000722	telomere maintenance via recombination
F6ZD63	pcna_humanproliferating cell nuclear antigen os=homo sapiens gn=pcna pe=1 sv=1	P	GO:0006284	base-excision repair
F6ZD63	pcna_humanproliferating cell nuclear antigen os=homo sapiens gn=pcna pe=1 sv=1	P	GO:0000083	regulation of transcription involved in G1/S transition of mitotic cell cycle
F6ZD63	pcna_humanproliferating cell nuclear antigen os=homo sapiens gn=pcna pe=1 sv=1	P	GO:0046686	response to cadmium ion
F6ZD63	pcna_humanproliferating cell nuclear antigen os=homo sapiens gn=pcna pe=1 sv=1	C	GO:0005663	DNA replication factor C complex
F6ZD63	pcna_humanproliferating cell nuclear antigen os=homo sapiens gn=pcna pe=1 sv=1	P	GO:0032201	telomere maintenance via semi-conservative replication
F6ZD63	pcna_humanproliferating cell nuclear antigen os=homo sapiens gn=pcna pe=1 sv=1	P	GO:0033993	response to lipid
F6ZD63	pcna_humanproliferating cell nuclear antigen os=homo sapiens gn=pcna pe=1 sv=1	P	GO:0006298	mismatch repair
F6ZD63	pcna_humanproliferating cell nuclear antigen os=homo sapiens gn=pcna pe=1 sv=1	C	GO:0043596	nuclear replication fork
F6ZD63	pcna_humanproliferating cell nuclear antigen os=homo sapiens gn=pcna pe=1 sv=1	P	GO:0006271	DNA strand elongation involved in DNA replication
F6ZD63	pcna_humanproliferating cell nuclear antigen os=homo sapiens gn=pcna pe=1 sv=1	F	GO:0030337	DNA polymerase processivity factor activity
F6ZD63	pcna_humanproliferating cell nuclear antigen os=homo sapiens gn=pcna pe=1 sv=1	C	GO:0043626	PCNA complex
F6ZD63	pcna_humanproliferating cell nuclear antigen os=homo sapiens gn=pcna pe=1 sv=1	P	GO:0006275	regulation of DNA replication
F6ZD63	pcna_humanproliferating cell nuclear antigen os=homo sapiens gn=pcna pe=1 sv=1	P	GO:0007165	signal transduction
F6ZD63	pcna_humanproliferating cell nuclear antigen os=homo sapiens gn=pcna pe=1 sv=1	C	GO:0042575	DNA polymerase complex
F6ZFN1	ybox1_humannuclease-sensitive element-binding protein 1 os=homo sapiens gn=ybx1 pe=1 sv=3	F	GO:0003700	sequence-specific DNA binding transcription factor activity
F6ZFN1	ybox1_humannuclease-sensitive element-binding protein 1 os=homo sapiens gn=ybx1 pe=1 sv=3	P	GO:0045892	negative regulation of transcription, DNA-dependent
F6ZFN1	ybox1_humannuclease-sensitive element-binding protein 1 os=homo sapiens gn=ybx1 pe=1 sv=3	C	GO:0010494	cytoplasmic stress granule
F6ZFN1	ybox1_humannuclease-sensitive element-binding protein 1 os=homo sapiens gn=ybx1 pe=1 sv=3	F	GO:0008289	lipid binding
F6ZFN1	ybox1_humannuclease-sensitive element-binding protein 1 os=homo sapiens gn=ybx1 pe=1 sv=3	F	GO:0003690	double-stranded DNA binding
F6ZFN1	ybox1_humannuclease-sensitive element-binding protein 1 os=homo sapiens gn=ybx1 pe=1 sv=3	F	GO:0003730	mRNA 3'-UTR binding
F6ZFN1	ybox1_humannuclease-sensitive element-binding protein 1 os=homo sapiens gn=ybx1 pe=1 sv=3	C	GO:0070937	CRD-mediated mRNA stability complex
F6ZFN1	ybox1_humannuclease-sensitive element-binding protein 1 os=homo sapiens gn=ybx1 pe=1 sv=3	P	GO:0051100	negative regulation of binding
F6ZFN1	ybox1_humannuclease-sensitive element-binding protein 1 os=homo sapiens gn=ybx1 pe=1 sv=3	C	GO:0005654	nucleoplasm
F6ZFN1	ybox1_humannuclease-sensitive element-binding protein 1 os=homo sapiens gn=ybx1 pe=1 sv=3	C	GO:0005844	polysome
F6ZFN1	ybox1_humannuclease-sensitive element-binding protein 1 os=homo sapiens gn=ybx1 pe=1 sv=3	P	GO:0017148	negative regulation of translation
F6ZFN1	ybox1_humannuclease-sensitive element-binding protein 1 os=homo sapiens gn=ybx1 pe=1 sv=3	P	GO:0007286	spermatid development
F6ZFN1	ybox1_humannuclease-sensitive element-binding protein 1 os=homo sapiens gn=ybx1 pe=1 sv=3	F	GO:0005515	protein binding
F6ZFN1	ybox1_humannuclease-sensitive element-binding protein 1 os=homo sapiens gn=ybx1 pe=1 sv=3	F	GO:0003682	chromatin binding
F6ZFN1	ybox1_humannuclease-sensitive element-binding protein 1 os=homo sapiens gn=ybx1 pe=1 sv=3	C	GO:0005689	U12-type spliceosomal complex
F6ZFN1	ybox1_humannuclease-sensitive element-binding protein 1 os=homo sapiens gn=ybx1 pe=1 sv=3	F	GO:0043021	ribonucleoprotein complex binding
F6ZFN1	ybox1_humannuclease-sensitive element-binding protein 1 os=homo sapiens gn=ybx1 pe=1 sv=3	P	GO:0006366	transcription from RNA polymerase II promoter
F6ZFN1	ybox1_humannuclease-sensitive element-binding protein 1 os=homo sapiens gn=ybx1 pe=1 sv=3	F	GO:0045182	translation regulator activity
F6ZFN1	ybox1_humannuclease-sensitive element-binding protein 1 os=homo sapiens gn=ybx1 pe=1 sv=3	P	GO:0000398	mRNA splicing, via spliceosome
F6ZFN1	ybox1_humannuclease-sensitive element-binding protein 1 os=homo sapiens gn=ybx1 pe=1 sv=3	P	GO:0048477	oogenesis
F6ZFN1	ybox1_humannuclease-sensitive element-binding protein 1 os=homo sapiens gn=ybx1 pe=1 sv=3	P	GO:0070934	CRD-mediated mRNA stabilization
F6ZFN1	ybox1_humannuclease-sensitive element-binding protein 1 os=homo sapiens gn=ybx1 pe=1 sv=3	C	GO:0005667	transcription factor complex
F6ZFN1	ybox1_humannuclease-sensitive element-binding protein 1 os=homo sapiens gn=ybx1 pe=1 sv=3	P	GO:0045449	regulation of transcription, DNA-dependent
F6ZFN1	ybox1_humannuclease-sensitive element-binding protein 1 os=homo sapiens gn=ybx1 pe=1 sv=3	C	GO:0000785	chromatin
F6ZFN1	ybox1_humannuclease-sensitive element-binding protein 1 os=homo sapiens gn=ybx1 pe=1 sv=3	P	GO:0006445	regulation of translation
F6ZFX8	bzw1_ratbasic leucine zipper and w2 domain-containing protein 1 os=rattus norvegicus gn=bzw1 pe=2 sv=1	C	GO:0005737	cytoplasm
F6ZFX8	bzw1_ratbasic leucine zipper and w2 domain-containing protein 1 os=rattus norvegicus gn=bzw1 pe=2 sv=1	F	GO:0005515	protein binding
F6ZQG7	pk1ip_humanp21-activated protein kinase-interacting protein 1 os=homo sapiens gn=pak1ip1 pe=1 sv=2	P	GO:0009966	regulation of signal transduction
F6ZQG7	pk1ip_humanp21-activated protein kinase-interacting protein 1 os=homo sapiens gn=pak1ip1 pe=1 sv=2	P	GO:0060255	regulation of macromolecule metabolic process
F6ZQG7	pk1ip_humanp21-activated protein kinase-interacting protein 1 os=homo sapiens gn=pak1ip1 pe=1 sv=2	C	GO:0005886	plasma membrane
F6ZQG7	pk1ip_humanp21-activated protein kinase-interacting protein 1 os=homo sapiens gn=pak1ip1 pe=1 sv=2	P	GO:0080090	regulation of primary metabolic process
F6ZQG7	pk1ip_humanp21-activated protein kinase-interacting protein 1 os=homo sapiens gn=pak1ip1 pe=1 sv=2	P	GO:0031323	regulation of cellular metabolic process
F6ZQG7	pk1ip_humanp21-activated protein kinase-interacting protein 1 os=homo sapiens gn=pak1ip1 pe=1 sv=2	P	GO:0048523	negative regulation of cellular process
F6ZQG7	pk1ip_humanp21-activated protein kinase-interacting protein 1 os=homo sapiens gn=pak1ip1 pe=1 sv=2	P	GO:0048522	positive regulation of cellular process
F6ZQG7	pk1ip_humanp21-activated protein kinase-interacting protein 1 os=homo sapiens gn=pak1ip1 pe=1 sv=2	C	GO:0005730	nucleolus
F6ZQG7	pk1ip_humanp21-activated protein kinase-interacting protein 1 os=homo sapiens gn=pak1ip1 pe=1 sv=2	F	GO:0005515	protein binding
F6ZRS5	tisd_humanzinc finger protein c3h1 type-like 2 os=homo sapiens gn=zfp36l2 pe=1 sv=3	P	GO:1900153	positive regulation of nuclear-transcribed mRNA catabolic process, deadenylation-dependent decay
F6ZRS5	tisd_humanzinc finger protein c3h1 type-like 2 os=homo sapiens gn=zfp36l2 pe=1 sv=3	P	GO:0006355	regulation of transcription, DNA-dependent
F6ZRS5	tisd_humanzinc finger protein c3h1 type-like 2 os=homo sapiens gn=zfp36l2 pe=1 sv=3	P	GO:0008283	cell proliferation
F6ZRS5	tisd_humanzinc finger protein c3h1 type-like 2 os=homo sapiens gn=zfp36l2 pe=1 sv=3	P	GO:0043488	regulation of mRNA stability
F6ZRS5	tisd_humanzinc finger protein c3h1 type-like 2 os=homo sapiens gn=zfp36l2 pe=1 sv=3	C	GO:0005737	cytoplasm
F6ZRS5	tisd_humanzinc finger protein c3h1 type-like 2 os=homo sapiens gn=zfp36l2 pe=1 sv=3	P	GO:0035019	somatic stem cell maintenance
F6ZRS5	tisd_humanzinc finger protein c3h1 type-like 2 os=homo sapiens gn=zfp36l2 pe=1 sv=3	P	GO:0060216	definitive hemopoiesis
F6ZRS5	tisd_humanzinc finger protein c3h1 type-like 2 os=homo sapiens gn=zfp36l2 pe=1 sv=3	P	GO:0048103	somatic stem cell division
F6ZRS5	tisd_humanzinc finger protein c3h1 type-like 2 os=homo sapiens gn=zfp36l2 pe=1 sv=3	P	GO:0033077	T cell differentiation in thymus
F6ZRS5	tisd_humanzinc finger protein c3h1 type-like 2 os=homo sapiens gn=zfp36l2 pe=1 sv=3	F	GO:0003700	sequence-specific DNA binding transcription factor activity
F6ZRS5	tisd_humanzinc finger protein c3h1 type-like 2 os=homo sapiens gn=zfp36l2 pe=1 sv=3	F	GO:0035925	mRNA 3'-UTR AU-rich region binding
F6ZRS5	tisd_humanzinc finger protein c3h1 type-like 2 os=homo sapiens gn=zfp36l2 pe=1 sv=3	C	GO:0005634	nucleus
F6ZRS5	tisd_humanzinc finger protein c3h1 type-like 2 os=homo sapiens gn=zfp36l2 pe=1 sv=3	P	GO:2000737	negative regulation of stem cell differentiation
F6ZRS5	tisd_humanzinc finger protein c3h1 type-like 2 os=homo sapiens gn=zfp36l2 pe=1 sv=3	C	GO:0005667	transcription factor complex
F6ZRS5	tisd_humanzinc finger protein c3h1 type-like 2 os=homo sapiens gn=zfp36l2 pe=1 sv=3	P	GO:0045449	regulation of transcription, DNA-dependent
F6ZXW5	g3p_humanglyceraldehyde-3-phosphate dehydrogenase os=homo sapiens gn=gapdh pe=1 sv=3	P	GO:0006094	gluconeogenesis
F6ZXW5	g3p_humanglyceraldehyde-3-phosphate dehydrogenase os=homo sapiens gn=gapdh pe=1 sv=3	P	GO:0017148	negative regulation of translation
F6ZXW5	g3p_humanglyceraldehyde-3-phosphate dehydrogenase os=homo sapiens gn=gapdh pe=1 sv=3	F	GO:0005515	protein binding
F6ZXW5	g3p_humanglyceraldehyde-3-phosphate dehydrogenase os=homo sapiens gn=gapdh pe=1 sv=3	C	GO:0005829	cytosol
F6ZXW5	g3p_humanglyceraldehyde-3-phosphate dehydrogenase os=homo sapiens gn=gapdh pe=1 sv=3	P	GO:0006096	glycolysis
F6ZXW5	g3p_humanglyceraldehyde-3-phosphate dehydrogenase os=homo sapiens gn=gapdh pe=1 sv=3	C	GO:0070062	extracellular vesicular exosome
F6ZXW5	g3p_humanglyceraldehyde-3-phosphate dehydrogenase os=homo sapiens gn=gapdh pe=1 sv=3	P	GO:0044281	small molecule metabolic process
F6ZXW5	g3p_humanglyceraldehyde-3-phosphate dehydrogenase os=homo sapiens gn=gapdh pe=1 sv=3	P	GO:0071346	cellular response to interferon-gamma
F6ZXW5	g3p_humanglyceraldehyde-3-phosphate dehydrogenase os=homo sapiens gn=gapdh pe=1 sv=3	C	GO:0043229	intracellular organelle
F6ZXW5	g3p_humanglyceraldehyde-3-phosphate dehydrogenase os=homo sapiens gn=gapdh pe=1 sv=3	C	GO:0005811	lipid particle
F6ZXW5	g3p_humanglyceraldehyde-3-phosphate dehydrogenase os=homo sapiens gn=gapdh pe=1 sv=3	C	GO:0005886	plasma membrane
F6ZXW5	g3p_humanglyceraldehyde-3-phosphate dehydrogenase os=homo sapiens gn=gapdh pe=1 sv=3	C	GO:0030529	ribonucleoprotein complex
F6ZXW5	g3p_humanglyceraldehyde-3-phosphate dehydrogenase os=homo sapiens gn=gapdh pe=1 sv=3	P	GO:0055114	oxidation-reduction process
F6ZXW5	g3p_humanglyceraldehyde-3-phosphate dehydrogenase os=homo sapiens gn=gapdh pe=1 sv=3	F	GO:0016620	oxidoreductase activity, acting on the aldehyde or oxo group of donors, NAD or NADP as acceptor
F6ZXW5	g3p_humanglyceraldehyde-3-phosphate dehydrogenase os=homo sapiens gn=gapdh pe=1 sv=3	F	GO:0051287	NAD binding
F6ZXW5	g3p_humanglyceraldehyde-3-phosphate dehydrogenase os=homo sapiens gn=gapdh pe=1 sv=3	F	GO:0050661	NADP binding
F6ZZE7	s61a1_mouseprotein transport protein sec61 subunit alpha isoform 1 os=mus musculus gn=sec61a1 pe=2 sv=2	P	GO:0002479	antigen processing and presentation of exogenous peptide antigen via MHC class I, TAP-dependent
F6ZZE7	s61a1_mouseprotein transport protein sec61 subunit alpha isoform 1 os=mus musculus gn=sec61a1 pe=2 sv=2	P	GO:0045047	protein targeting to ER
F6ZZE7	s61a1_mouseprotein transport protein sec61 subunit alpha isoform 1 os=mus musculus gn=sec61a1 pe=2 sv=2	C	GO:0030176	integral to endoplasmic reticulum membrane
F7A670	type i cytoskeletal 15 os=homo sapiens gn=krt15 pe=1 sv=3	F	GO:0097110	scaffold protein binding
F7A670	type i cytoskeletal 15 os=homo sapiens gn=krt15 pe=1 sv=3	P	GO:0008544	epidermis development
F7A670	type i cytoskeletal 15 os=homo sapiens gn=krt15 pe=1 sv=3	P	GO:0044767	single-organism developmental process
F7A670	type i cytoskeletal 15 os=homo sapiens gn=krt15 pe=1 sv=3	F	GO:0005200	structural constituent of cytoskeleton
F7A670	type i cytoskeletal 15 os=homo sapiens gn=krt15 pe=1 sv=3	P	GO:0009653	anatomical structure morphogenesis
F7A670	type i cytoskeletal 15 os=homo sapiens gn=krt15 pe=1 sv=3	P	GO:0051716	cellular response to stimulus
F7A670	type i cytoskeletal 15 os=homo sapiens gn=krt15 pe=1 sv=3	C	GO:0005882	intermediate filament
F7A782	rs3_pig40s ribosomal protein s3 os=sus scrofa gn=rps3 pe=2 sv=1	P	GO:0000184	nuclear-transcribed mRNA catabolic process, nonsense-mediated decay
F7A782	rs3_pig40s ribosomal protein s3 os=sus scrofa gn=rps3 pe=2 sv=1	P	GO:0006415	translational termination
F7A782	rs3_pig40s ribosomal protein s3 os=sus scrofa gn=rps3 pe=2 sv=1	P	GO:0006413	translational initiation
F7A782	rs3_pig40s ribosomal protein s3 os=sus scrofa gn=rps3 pe=2 sv=1	C	GO:0032587	ruffle membrane
F7A782	rs3_pig40s ribosomal protein s3 os=sus scrofa gn=rps3 pe=2 sv=1	F	GO:0003684	damaged DNA binding
F7A782	rs3_pig40s ribosomal protein s3 os=sus scrofa gn=rps3 pe=2 sv=1	F	GO:0019901	protein kinase binding
F7A782	rs3_pig40s ribosomal protein s3 os=sus scrofa gn=rps3 pe=2 sv=1	F	GO:0051018	protein kinase A binding
F7A782	rs3_pig40s ribosomal protein s3 os=sus scrofa gn=rps3 pe=2 sv=1	P	GO:0006919	activation of cysteine-type endopeptidase activity involved in apoptotic process
F7A782	rs3_pig40s ribosomal protein s3 os=sus scrofa gn=rps3 pe=2 sv=1	P	GO:0006414	translational elongation
F7A782	rs3_pig40s ribosomal protein s3 os=sus scrofa gn=rps3 pe=2 sv=1	P	GO:0045738	negative regulation of DNA repair
F7A782	rs3_pig40s ribosomal protein s3 os=sus scrofa gn=rps3 pe=2 sv=1	P	GO:0032088	negative regulation of NF-kappaB transcription factor activity
F7A782	rs3_pig40s ribosomal protein s3 os=sus scrofa gn=rps3 pe=2 sv=1	C	GO:0030425	dendrite
F7A782	rs3_pig40s ribosomal protein s3 os=sus scrofa gn=rps3 pe=2 sv=1	F	GO:0051059	NF-kappaB binding
F7A782	rs3_pig40s ribosomal protein s3 os=sus scrofa gn=rps3 pe=2 sv=1	F	GO:0004519	endonuclease activity
F7A782	rs3_pig40s ribosomal protein s3 os=sus scrofa gn=rps3 pe=2 sv=1	F	GO:0003735	structural constituent of ribosome
F7A782	rs3_pig40s ribosomal protein s3 os=sus scrofa gn=rps3 pe=2 sv=1	P	GO:0019083	viral transcription
F7A782	rs3_pig40s ribosomal protein s3 os=sus scrofa gn=rps3 pe=2 sv=1	P	GO:0006614	SRP-dependent cotranslational protein targeting to membrane
F7A782	rs3_pig40s ribosomal protein s3 os=sus scrofa gn=rps3 pe=2 sv=1	C	GO:0012505	endomembrane system
F7A782	rs3_pig40s ribosomal protein s3 os=sus scrofa gn=rps3 pe=2 sv=1	C	GO:0005634	nucleus
F7A782	rs3_pig40s ribosomal protein s3 os=sus scrofa gn=rps3 pe=2 sv=1	F	GO:0003906	DNA-(apurinic or apyrimidinic site) lyase activity
F7A782	rs3_pig40s ribosomal protein s3 os=sus scrofa gn=rps3 pe=2 sv=1	P	GO:1900119	positive regulation of execution phase of apoptosis
F7A782	rs3_pig40s ribosomal protein s3 os=sus scrofa gn=rps3 pe=2 sv=1	F	GO:0003729	mRNA binding
F7A782	rs3_pig40s ribosomal protein s3 os=sus scrofa gn=rps3 pe=2 sv=1	C	GO:0022627	cytosolic small ribosomal subunit
F7A782	rs3_pig40s ribosomal protein s3 os=sus scrofa gn=rps3 pe=2 sv=1	C	GO:0005667	transcription factor complex
F7A782	rs3_pig40s ribosomal protein s3 os=sus scrofa gn=rps3 pe=2 sv=1	P	GO:0042254	ribosome biogenesis
F7A782	rs3_pig40s ribosomal protein s3 os=sus scrofa gn=rps3 pe=2 sv=1	P	GO:0006284	base-excision repair
F7ABW1	tam41_humanmitochondrial translocator assembly and maintenance protein 41 homolog os=homo sapiens gn=tamm41 pe=2 sv=1	P	GO:0030150	protein import into mitochondrial matrix
F7ABW1	tam41_humanmitochondrial translocator assembly and maintenance protein 41 homolog os=homo sapiens gn=tamm41 pe=2 sv=1	C	GO:0031314	extrinsic to mitochondrial inner membrane
F7AJ92	srsf8_humanserine arginine-rich splicing factor 8 os=homo sapiens gn=srsf8 pe=1 sv=1	F	GO:0005515	protein binding
F7AJ92	srsf8_humanserine arginine-rich splicing factor 8 os=homo sapiens gn=srsf8 pe=1 sv=1	P	GO:0006366	transcription from RNA polymerase II promoter
F7AJ92	srsf8_humanserine arginine-rich splicing factor 8 os=homo sapiens gn=srsf8 pe=1 sv=1	C	GO:0016607	nuclear speck
F7AJ92	srsf8_humanserine arginine-rich splicing factor 8 os=homo sapiens gn=srsf8 pe=1 sv=1	C	GO:0016605	PML body
F7AJ92	srsf8_humanserine arginine-rich splicing factor 8 os=homo sapiens gn=srsf8 pe=1 sv=1	P	GO:0016482	cytoplasmic transport
F7AJ92	srsf8_humanserine arginine-rich splicing factor 8 os=homo sapiens gn=srsf8 pe=1 sv=1	P	GO:0010468	regulation of gene expression
F7AJ92	srsf8_humanserine arginine-rich splicing factor 8 os=homo sapiens gn=srsf8 pe=1 sv=1	P	GO:0000398	mRNA splicing, via spliceosome
F7AJ92	srsf8_humanserine arginine-rich splicing factor 8 os=homo sapiens gn=srsf8 pe=1 sv=1	F	GO:0003676	nucleic acid binding
F7AJ92	srsf8_humanserine arginine-rich splicing factor 8 os=homo sapiens gn=srsf8 pe=1 sv=1	F	GO:0000166	nucleotide binding
F7ALC4	prs10_human26s protease regulatory subunit 10b os=homo sapiens gn=psmc6 pe=1 sv=1	C	GO:0022624	proteasome accessory complex
F7ALC4	prs10_human26s protease regulatory subunit 10b os=homo sapiens gn=psmc6 pe=1 sv=1	P	GO:0010467	gene expression
F7ALC4	prs10_human26s protease regulatory subunit 10b os=homo sapiens gn=psmc6 pe=1 sv=1	P	GO:0051436	negative regulation of ubiquitin-protein ligase activity involved in mitotic cell cycle
F7ALC4	prs10_human26s protease regulatory subunit 10b os=homo sapiens gn=psmc6 pe=1 sv=1	P	GO:0002479	antigen processing and presentation of exogenous peptide antigen via MHC class I, TAP-dependent
F7ALC4	prs10_human26s protease regulatory subunit 10b os=homo sapiens gn=psmc6 pe=1 sv=1	P	GO:0006977	DNA damage response, signal transduction by p53 class mediator resulting in cell cycle arrest
F7ALC4	prs10_human26s protease regulatory subunit 10b os=homo sapiens gn=psmc6 pe=1 sv=1	C	GO:0005829	cytosol
F7ALC4	prs10_human26s protease regulatory subunit 10b os=homo sapiens gn=psmc6 pe=1 sv=1	C	GO:0005654	nucleoplasm
F7ALC4	prs10_human26s protease regulatory subunit 10b os=homo sapiens gn=psmc6 pe=1 sv=1	P	GO:0006200	ATP catabolic process
F7ALC4	prs10_human26s protease regulatory subunit 10b os=homo sapiens gn=psmc6 pe=1 sv=1	P	GO:0031145	anaphase-promoting complex-dependent proteasomal ubiquitin-dependent protein catabolic process
F7ALC4	prs10_human26s protease regulatory subunit 10b os=homo sapiens gn=psmc6 pe=1 sv=1	C	GO:0005886	plasma membrane
F7ALC4	prs10_human26s protease regulatory subunit 10b os=homo sapiens gn=psmc6 pe=1 sv=1	P	GO:0016032	viral process
F7ALC4	prs10_human26s protease regulatory subunit 10b os=homo sapiens gn=psmc6 pe=1 sv=1	P	GO:0006521	regulation of cellular amino acid metabolic process
F7ALC4	prs10_human26s protease regulatory subunit 10b os=homo sapiens gn=psmc6 pe=1 sv=1	F	GO:0005515	protein binding
F7ALC4	prs10_human26s protease regulatory subunit 10b os=homo sapiens gn=psmc6 pe=1 sv=1	P	GO:0051437	positive regulation of ubiquitin-protein ligase activity involved in mitotic cell cycle
F7ALC4	prs10_human26s protease regulatory subunit 10b os=homo sapiens gn=psmc6 pe=1 sv=1	F	GO:0016887	ATPase activity
F7ALC4	prs10_human26s protease regulatory subunit 10b os=homo sapiens gn=psmc6 pe=1 sv=1	P	GO:0016071	mRNA metabolic process
F7ALC4	prs10_human26s protease regulatory subunit 10b os=homo sapiens gn=psmc6 pe=1 sv=1	P	GO:0043066	negative regulation of apoptotic process
F7ALC4	prs10_human26s protease regulatory subunit 10b os=homo sapiens gn=psmc6 pe=1 sv=1	C	GO:0005730	nucleolus
F7ALC4	prs10_human26s protease regulatory subunit 10b os=homo sapiens gn=psmc6 pe=1 sv=1	P	GO:0000209	protein polyubiquitination
F7ALC4	prs10_human26s protease regulatory subunit 10b os=homo sapiens gn=psmc6 pe=1 sv=1	F	GO:0005524	ATP binding
F7AM42	kc1al_humancasein kinase i isoform alpha-like os=homo sapiens gn=csnk1a1l pe=2 sv=2	P	GO:0007166	cell surface receptor signaling pathway
F7AM42	kc1al_humancasein kinase i isoform alpha-like os=homo sapiens gn=csnk1a1l pe=2 sv=2	C	GO:0016607	nuclear speck
F7AM42	kc1al_humancasein kinase i isoform alpha-like os=homo sapiens gn=csnk1a1l pe=2 sv=2	C	GO:0005847	mRNA cleavage and polyadenylation specificity factor complex
F7AM42	kc1al_humancasein kinase i isoform alpha-like os=homo sapiens gn=csnk1a1l pe=2 sv=2	F	GO:0051219	phosphoprotein binding
F7AM42	kc1al_humancasein kinase i isoform alpha-like os=homo sapiens gn=csnk1a1l pe=2 sv=2	C	GO:0005829	cytosol
F7AM42	kc1al_humancasein kinase i isoform alpha-like os=homo sapiens gn=csnk1a1l pe=2 sv=2	F	GO:0001948	glycoprotein binding
F7AM42	kc1al_humancasein kinase i isoform alpha-like os=homo sapiens gn=csnk1a1l pe=2 sv=2	P	GO:0006468	protein phosphorylation
F7AM42	kc1al_humancasein kinase i isoform alpha-like os=homo sapiens gn=csnk1a1l pe=2 sv=2	F	GO:0004674	protein serine/threonine kinase activity
F7AM42	kc1al_humancasein kinase i isoform alpha-like os=homo sapiens gn=csnk1a1l pe=2 sv=2	C	GO:0005813	centrosome
F7AM42	kc1al_humancasein kinase i isoform alpha-like os=homo sapiens gn=csnk1a1l pe=2 sv=2	F	GO:0042277	peptide binding
F7AM42	kc1al_humancasein kinase i isoform alpha-like os=homo sapiens gn=csnk1a1l pe=2 sv=2	F	GO:0000287	magnesium ion binding
F7AM42	kc1al_humancasein kinase i isoform alpha-like os=homo sapiens gn=csnk1a1l pe=2 sv=2	F	GO:0005524	ATP binding
F7AM42	kc1al_humancasein kinase i isoform alpha-like os=homo sapiens gn=csnk1a1l pe=2 sv=2	P	GO:0007049	cell cycle
F7AM42	kc1al_humancasein kinase i isoform alpha-like os=homo sapiens gn=csnk1a1l pe=2 sv=2	P	GO:0009069	serine family amino acid metabolic process
F7APC4	hnrpd_humanheterogeneous nuclear ribonucleoprotein d0 os=homo sapiens gn=hnrnpd pe=1 sv=1	C	GO:0031981	nuclear lumen
F7APC4	hnrpd_humanheterogeneous nuclear ribonucleoprotein d0 os=homo sapiens gn=hnrnpd pe=1 sv=1	P	GO:0044763	single-organism cellular process
F7APC4	hnrpd_humanheterogeneous nuclear ribonucleoprotein d0 os=homo sapiens gn=hnrnpd pe=1 sv=1	F	GO:0005515	protein binding
F7APC4	hnrpd_humanheterogeneous nuclear ribonucleoprotein d0 os=homo sapiens gn=hnrnpd pe=1 sv=1	F	GO:0003727	single-stranded RNA binding
F7APC4	hnrpd_humanheterogeneous nuclear ribonucleoprotein d0 os=homo sapiens gn=hnrnpd pe=1 sv=1	C	GO:0005829	cytosol
F7APC4	hnrpd_humanheterogeneous nuclear ribonucleoprotein d0 os=homo sapiens gn=hnrnpd pe=1 sv=1	P	GO:0048255	mRNA stabilization
F7APC4	hnrpd_humanheterogeneous nuclear ribonucleoprotein d0 os=homo sapiens gn=hnrnpd pe=1 sv=1	P	GO:0006396	RNA processing
F7APC4	hnrpd_humanheterogeneous nuclear ribonucleoprotein d0 os=homo sapiens gn=hnrnpd pe=1 sv=1	F	GO:0043565	sequence-specific DNA binding
F7APC4	hnrpd_humanheterogeneous nuclear ribonucleoprotein d0 os=homo sapiens gn=hnrnpd pe=1 sv=1	P	GO:0016071	mRNA metabolic process
F7APC4	hnrpd_humanheterogeneous nuclear ribonucleoprotein d0 os=homo sapiens gn=hnrnpd pe=1 sv=1	C	GO:0030529	ribonucleoprotein complex
F7APC4	hnrpd_humanheterogeneous nuclear ribonucleoprotein d0 os=homo sapiens gn=hnrnpd pe=1 sv=1	F	GO:0000166	nucleotide binding
F7APF4	hnrpd_humanheterogeneous nuclear ribonucleoprotein d0 os=homo sapiens gn=hnrnpd pe=1 sv=1	F	GO:0005515	protein binding
F7APF4	hnrpd_humanheterogeneous nuclear ribonucleoprotein d0 os=homo sapiens gn=hnrnpd pe=1 sv=1	P	GO:0006401	RNA catabolic process
F7APF4	hnrpd_humanheterogeneous nuclear ribonucleoprotein d0 os=homo sapiens gn=hnrnpd pe=1 sv=1	P	GO:0001837	epithelial to mesenchymal transition
F7APF4	hnrpd_humanheterogeneous nuclear ribonucleoprotein d0 os=homo sapiens gn=hnrnpd pe=1 sv=1	F	GO:0008143	poly(A) RNA binding
F7APF4	hnrpd_humanheterogeneous nuclear ribonucleoprotein d0 os=homo sapiens gn=hnrnpd pe=1 sv=1	F	GO:0042162	telomeric DNA binding
F7APF4	hnrpd_humanheterogeneous nuclear ribonucleoprotein d0 os=homo sapiens gn=hnrnpd pe=1 sv=1	F	GO:0003697	single-stranded DNA binding
F7APF4	hnrpd_humanheterogeneous nuclear ribonucleoprotein d0 os=homo sapiens gn=hnrnpd pe=1 sv=1	C	GO:0005730	nucleolus
F7APF4	hnrpd_humanheterogeneous nuclear ribonucleoprotein d0 os=homo sapiens gn=hnrnpd pe=1 sv=1	C	GO:0005829	cytosol
F7APF4	hnrpd_humanheterogeneous nuclear ribonucleoprotein d0 os=homo sapiens gn=hnrnpd pe=1 sv=1	C	GO:0005681	spliceosomal complex
F7APF4	hnrpd_humanheterogeneous nuclear ribonucleoprotein d0 os=homo sapiens gn=hnrnpd pe=1 sv=1	P	GO:0048255	mRNA stabilization
F7APF4	hnrpd_humanheterogeneous nuclear ribonucleoprotein d0 os=homo sapiens gn=hnrnpd pe=1 sv=1	P	GO:0006396	RNA processing
F7APF4	hnrpd_humanheterogeneous nuclear ribonucleoprotein d0 os=homo sapiens gn=hnrnpd pe=1 sv=1	F	GO:0003700	sequence-specific DNA binding transcription factor activity
F7APF4	hnrpd_humanheterogeneous nuclear ribonucleoprotein d0 os=homo sapiens gn=hnrnpd pe=1 sv=1	F	GO:0003690	double-stranded DNA binding
F7APF4	hnrpd_humanheterogeneous nuclear ribonucleoprotein d0 os=homo sapiens gn=hnrnpd pe=1 sv=1	P	GO:0045893	positive regulation of transcription, DNA-dependent
F7APF4	hnrpd_humanheterogeneous nuclear ribonucleoprotein d0 os=homo sapiens gn=hnrnpd pe=1 sv=1	P	GO:0016071	mRNA metabolic process
F7APF4	hnrpd_humanheterogeneous nuclear ribonucleoprotein d0 os=homo sapiens gn=hnrnpd pe=1 sv=1	F	GO:0034046	poly(G) RNA binding
F7APF4	hnrpd_humanheterogeneous nuclear ribonucleoprotein d0 os=homo sapiens gn=hnrnpd pe=1 sv=1	F	GO:0000166	nucleotide binding
F7APF4	hnrpd_humanheterogeneous nuclear ribonucleoprotein d0 os=homo sapiens gn=hnrnpd pe=1 sv=1	C	GO:0005667	transcription factor complex
F7APF4	hnrpd_humanheterogeneous nuclear ribonucleoprotein d0 os=homo sapiens gn=hnrnpd pe=1 sv=1	P	GO:0045449	regulation of transcription, DNA-dependent
F7APH2	hnrpd_humanheterogeneous nuclear ribonucleoprotein d0 os=homo sapiens gn=hnrnpd pe=1 sv=1	C	GO:0031981	nuclear lumen
F7APH2	hnrpd_humanheterogeneous nuclear ribonucleoprotein d0 os=homo sapiens gn=hnrnpd pe=1 sv=1	P	GO:0044763	single-organism cellular process
F7APH2	hnrpd_humanheterogeneous nuclear ribonucleoprotein d0 os=homo sapiens gn=hnrnpd pe=1 sv=1	F	GO:0005515	protein binding
F7APH2	hnrpd_humanheterogeneous nuclear ribonucleoprotein d0 os=homo sapiens gn=hnrnpd pe=1 sv=1	P	GO:0006355	regulation of transcription, DNA-dependent
F7APH2	hnrpd_humanheterogeneous nuclear ribonucleoprotein d0 os=homo sapiens gn=hnrnpd pe=1 sv=1	P	GO:0043488	regulation of mRNA stability
F7APH2	hnrpd_humanheterogeneous nuclear ribonucleoprotein d0 os=homo sapiens gn=hnrnpd pe=1 sv=1	C	GO:0005737	cytoplasm
F7APH2	hnrpd_humanheterogeneous nuclear ribonucleoprotein d0 os=homo sapiens gn=hnrnpd pe=1 sv=1	F	GO:0003727	single-stranded RNA binding
F7APH2	hnrpd_humanheterogeneous nuclear ribonucleoprotein d0 os=homo sapiens gn=hnrnpd pe=1 sv=1	C	GO:0005681	spliceosomal complex
F7APH2	hnrpd_humanheterogeneous nuclear ribonucleoprotein d0 os=homo sapiens gn=hnrnpd pe=1 sv=1	P	GO:0006396	RNA processing
F7APH2	hnrpd_humanheterogeneous nuclear ribonucleoprotein d0 os=homo sapiens gn=hnrnpd pe=1 sv=1	F	GO:0043565	sequence-specific DNA binding
F7APH2	hnrpd_humanheterogeneous nuclear ribonucleoprotein d0 os=homo sapiens gn=hnrnpd pe=1 sv=1	P	GO:0016071	mRNA metabolic process
F7APH2	hnrpd_humanheterogeneous nuclear ribonucleoprotein d0 os=homo sapiens gn=hnrnpd pe=1 sv=1	F	GO:0003729	mRNA binding
F7APH2	hnrpd_humanheterogeneous nuclear ribonucleoprotein d0 os=homo sapiens gn=hnrnpd pe=1 sv=1	F	GO:0000166	nucleotide binding
F7APJ0	hnrpd_ratheterogeneous nuclear ribonucleoprotein d0 os=rattus norvegicus gn=hnrnpd pe=1 sv=1	F	GO:0005515	protein binding
F7APJ0	hnrpd_ratheterogeneous nuclear ribonucleoprotein d0 os=rattus norvegicus gn=hnrnpd pe=1 sv=1	P	GO:0006401	RNA catabolic process
F7APJ0	hnrpd_ratheterogeneous nuclear ribonucleoprotein d0 os=rattus norvegicus gn=hnrnpd pe=1 sv=1	P	GO:0001837	epithelial to mesenchymal transition
F7APJ0	hnrpd_ratheterogeneous nuclear ribonucleoprotein d0 os=rattus norvegicus gn=hnrnpd pe=1 sv=1	P	GO:0006397	mRNA processing
F7APJ0	hnrpd_ratheterogeneous nuclear ribonucleoprotein d0 os=rattus norvegicus gn=hnrnpd pe=1 sv=1	F	GO:0042162	telomeric DNA binding
F7APJ0	hnrpd_ratheterogeneous nuclear ribonucleoprotein d0 os=rattus norvegicus gn=hnrnpd pe=1 sv=1	F	GO:0003727	single-stranded RNA binding
F7APJ0	hnrpd_ratheterogeneous nuclear ribonucleoprotein d0 os=rattus norvegicus gn=hnrnpd pe=1 sv=1	C	GO:0005730	nucleolus
F7APJ0	hnrpd_ratheterogeneous nuclear ribonucleoprotein d0 os=rattus norvegicus gn=hnrnpd pe=1 sv=1	C	GO:0005829	cytosol
F7APJ0	hnrpd_ratheterogeneous nuclear ribonucleoprotein d0 os=rattus norvegicus gn=hnrnpd pe=1 sv=1	P	GO:0048255	mRNA stabilization
F7APJ0	hnrpd_ratheterogeneous nuclear ribonucleoprotein d0 os=rattus norvegicus gn=hnrnpd pe=1 sv=1	P	GO:0008380	RNA splicing
F7APJ0	hnrpd_ratheterogeneous nuclear ribonucleoprotein d0 os=rattus norvegicus gn=hnrnpd pe=1 sv=1	F	GO:0003700	sequence-specific DNA binding transcription factor activity
F7APJ0	hnrpd_ratheterogeneous nuclear ribonucleoprotein d0 os=rattus norvegicus gn=hnrnpd pe=1 sv=1	P	GO:0045893	positive regulation of transcription, DNA-dependent
F7APJ0	hnrpd_ratheterogeneous nuclear ribonucleoprotein d0 os=rattus norvegicus gn=hnrnpd pe=1 sv=1	C	GO:0030529	ribonucleoprotein complex
F7APJ0	hnrpd_ratheterogeneous nuclear ribonucleoprotein d0 os=rattus norvegicus gn=hnrnpd pe=1 sv=1	F	GO:0003729	mRNA binding
F7APJ0	hnrpd_ratheterogeneous nuclear ribonucleoprotein d0 os=rattus norvegicus gn=hnrnpd pe=1 sv=1	F	GO:0000166	nucleotide binding
F7APJ0	hnrpd_ratheterogeneous nuclear ribonucleoprotein d0 os=rattus norvegicus gn=hnrnpd pe=1 sv=1	C	GO:0005667	transcription factor complex
F7APJ0	hnrpd_ratheterogeneous nuclear ribonucleoprotein d0 os=rattus norvegicus gn=hnrnpd pe=1 sv=1	P	GO:0045449	regulation of transcription, DNA-dependent
F7ARJ6	srsf6_humanserine arginine-rich splicing factor 6 os=homo sapiens gn=srsf6 pe=1 sv=2	C	GO:0031981	nuclear lumen
F7ARJ6	srsf6_humanserine arginine-rich splicing factor 6 os=homo sapiens gn=srsf6 pe=1 sv=2	P	GO:0006397	mRNA processing
F7ARJ6	srsf6_humanserine arginine-rich splicing factor 6 os=homo sapiens gn=srsf6 pe=1 sv=2	P	GO:0008380	RNA splicing
F7ARJ6	srsf6_humanserine arginine-rich splicing factor 6 os=homo sapiens gn=srsf6 pe=1 sv=2	P	GO:0050794	regulation of cellular process
F7ARJ6	srsf6_humanserine arginine-rich splicing factor 6 os=homo sapiens gn=srsf6 pe=1 sv=2	F	GO:0003676	nucleic acid binding
F7ARJ6	srsf6_humanserine arginine-rich splicing factor 6 os=homo sapiens gn=srsf6 pe=1 sv=2	F	GO:0000166	nucleotide binding
F7ATJ0	rl28_human60s ribosomal protein l28 os=homo sapiens gn=rpl28 pe=1 sv=3	P	GO:0006413	translational initiation
F7ATJ0	rl28_human60s ribosomal protein l28 os=homo sapiens gn=rpl28 pe=1 sv=3	P	GO:0019083	viral transcription
F7ATJ0	rl28_human60s ribosomal protein l28 os=homo sapiens gn=rpl28 pe=1 sv=3	F	GO:0003723	RNA binding
F7ATJ0	rl28_human60s ribosomal protein l28 os=homo sapiens gn=rpl28 pe=1 sv=3	P	GO:0006414	translational elongation
F7ATJ0	rl28_human60s ribosomal protein l28 os=homo sapiens gn=rpl28 pe=1 sv=3	F	GO:0005515	protein binding
F7ATJ0	rl28_human60s ribosomal protein l28 os=homo sapiens gn=rpl28 pe=1 sv=3	P	GO:0006415	translational termination
F7ATJ0	rl28_human60s ribosomal protein l28 os=homo sapiens gn=rpl28 pe=1 sv=3	P	GO:0006614	SRP-dependent cotranslational protein targeting to membrane
F7ATJ0	rl28_human60s ribosomal protein l28 os=homo sapiens gn=rpl28 pe=1 sv=3	C	GO:0022625	cytosolic large ribosomal subunit
F7ATJ0	rl28_human60s ribosomal protein l28 os=homo sapiens gn=rpl28 pe=1 sv=3	P	GO:0000184	nuclear-transcribed mRNA catabolic process, nonsense-mediated decay
F7ATJ0	rl28_human60s ribosomal protein l28 os=homo sapiens gn=rpl28 pe=1 sv=3	F	GO:0003735	structural constituent of ribosome
F7ATJ0	rl28_human60s ribosomal protein l28 os=homo sapiens gn=rpl28 pe=1 sv=3	P	GO:0042254	ribosome biogenesis
F7ATW4	vapb_humanvesicle-associated membrane protein-associated protein b c os=homo sapiens gn=vapb pe=1 sv=3	P	GO:0006874	cellular calcium ion homeostasis
F7ATW4	vapb_humanvesicle-associated membrane protein-associated protein b c os=homo sapiens gn=vapb pe=1 sv=3	C	GO:0005789	endoplasmic reticulum membrane
F7ATW4	vapb_humanvesicle-associated membrane protein-associated protein b c os=homo sapiens gn=vapb pe=1 sv=3	C	GO:0005794	Golgi apparatus
F7ATW4	vapb_humanvesicle-associated membrane protein-associated protein b c os=homo sapiens gn=vapb pe=1 sv=3	F	GO:0046982	protein heterodimerization activity
F7ATW4	vapb_humanvesicle-associated membrane protein-associated protein b c os=homo sapiens gn=vapb pe=1 sv=3	P	GO:0006987	activation of signaling protein activity involved in unfolded protein response
F7ATW4	vapb_humanvesicle-associated membrane protein-associated protein b c os=homo sapiens gn=vapb pe=1 sv=3	P	GO:0045070	positive regulation of viral genome replication
F7ATW4	vapb_humanvesicle-associated membrane protein-associated protein b c os=homo sapiens gn=vapb pe=1 sv=3	P	GO:0044281	small molecule metabolic process
F7ATW4	vapb_humanvesicle-associated membrane protein-associated protein b c os=homo sapiens gn=vapb pe=1 sv=3	P	GO:0019048	modulation by virus of host morphology or physiology
F7ATW4	vapb_humanvesicle-associated membrane protein-associated protein b c os=homo sapiens gn=vapb pe=1 sv=3	F	GO:0042803	protein homodimerization activity
F7ATW4	vapb_humanvesicle-associated membrane protein-associated protein b c os=homo sapiens gn=vapb pe=1 sv=3	F	GO:0048487	beta-tubulin binding
F7ATW4	vapb_humanvesicle-associated membrane protein-associated protein b c os=homo sapiens gn=vapb pe=1 sv=3	F	GO:0019899	enzyme binding
F7ATW4	vapb_humanvesicle-associated membrane protein-associated protein b c os=homo sapiens gn=vapb pe=1 sv=3	P	GO:0030148	sphingolipid biosynthetic process
F7ATW4	vapb_humanvesicle-associated membrane protein-associated protein b c os=homo sapiens gn=vapb pe=1 sv=3	F	GO:0005198	structural molecule activity
F7ATW4	vapb_humanvesicle-associated membrane protein-associated protein b c os=homo sapiens gn=vapb pe=1 sv=3	C	GO:0045298	tubulin complex
F7AUV0	xpo2_humanexportin-2 os=homo sapiens gn=cse1l pe=1 sv=3	P	GO:0006915	apoptotic process
F7AUV0	xpo2_humanexportin-2 os=homo sapiens gn=cse1l pe=1 sv=3	F	GO:0008262	importin-alpha export receptor activity
F7AUV0	xpo2_humanexportin-2 os=homo sapiens gn=cse1l pe=1 sv=3	P	GO:0008283	cell proliferation
F7AUV0	xpo2_humanexportin-2 os=homo sapiens gn=cse1l pe=1 sv=3	C	GO:0044424	intracellular part
F7AUV0	xpo2_humanexportin-2 os=homo sapiens gn=cse1l pe=1 sv=3	P	GO:0006886	intracellular protein transport
F7AUV0	xpo2_humanexportin-2 os=homo sapiens gn=cse1l pe=1 sv=3	F	GO:0008536	Ran GTPase binding
F7AVH8	hnrpd_humanheterogeneous nuclear ribonucleoprotein d0 os=homo sapiens gn=hnrnpd pe=1 sv=1	C	GO:0005654	nucleoplasm
F7AVH8	hnrpd_humanheterogeneous nuclear ribonucleoprotein d0 os=homo sapiens gn=hnrnpd pe=1 sv=1	F	GO:0005515	protein binding
F7AVH8	hnrpd_humanheterogeneous nuclear ribonucleoprotein d0 os=homo sapiens gn=hnrnpd pe=1 sv=1	P	GO:0048864	stem cell development
F7AVH8	hnrpd_humanheterogeneous nuclear ribonucleoprotein d0 os=homo sapiens gn=hnrnpd pe=1 sv=1	P	GO:0006913	nucleocytoplasmic transport
F7AVH8	hnrpd_humanheterogeneous nuclear ribonucleoprotein d0 os=homo sapiens gn=hnrnpd pe=1 sv=1	P	GO:0006355	regulation of transcription, DNA-dependent
F7AVH8	hnrpd_humanheterogeneous nuclear ribonucleoprotein d0 os=homo sapiens gn=hnrnpd pe=1 sv=1	F	GO:0042162	telomeric DNA binding
F7AVH8	hnrpd_humanheterogeneous nuclear ribonucleoprotein d0 os=homo sapiens gn=hnrnpd pe=1 sv=1	F	GO:0003727	single-stranded RNA binding
F7AVH8	hnrpd_humanheterogeneous nuclear ribonucleoprotein d0 os=homo sapiens gn=hnrnpd pe=1 sv=1	C	GO:0005730	nucleolus
F7AVH8	hnrpd_humanheterogeneous nuclear ribonucleoprotein d0 os=homo sapiens gn=hnrnpd pe=1 sv=1	C	GO:0005829	cytosol
F7AVH8	hnrpd_humanheterogeneous nuclear ribonucleoprotein d0 os=homo sapiens gn=hnrnpd pe=1 sv=1	P	GO:0048255	mRNA stabilization
F7AVH8	hnrpd_humanheterogeneous nuclear ribonucleoprotein d0 os=homo sapiens gn=hnrnpd pe=1 sv=1	P	GO:0000291	nuclear-transcribed mRNA catabolic process, exonucleolytic
F7AVH8	hnrpd_humanheterogeneous nuclear ribonucleoprotein d0 os=homo sapiens gn=hnrnpd pe=1 sv=1	P	GO:0000398	mRNA splicing, via spliceosome
F7AVH8	hnrpd_humanheterogeneous nuclear ribonucleoprotein d0 os=homo sapiens gn=hnrnpd pe=1 sv=1	C	GO:0030529	ribonucleoprotein complex
F7AVH8	hnrpd_humanheterogeneous nuclear ribonucleoprotein d0 os=homo sapiens gn=hnrnpd pe=1 sv=1	F	GO:0003729	mRNA binding
F7AVH8	hnrpd_humanheterogeneous nuclear ribonucleoprotein d0 os=homo sapiens gn=hnrnpd pe=1 sv=1	F	GO:0000166	nucleotide binding
F7AW94	ef1a1_rabitelongation factor 1-alpha 1 os=oryctolagus cuniculus gn=eef1a1 pe=1 sv=1	F	GO:0019901	protein kinase binding
F7AW94	ef1a1_rabitelongation factor 1-alpha 1 os=oryctolagus cuniculus gn=eef1a1 pe=1 sv=1	F	GO:0003746	translation elongation factor activity
F7AW94	ef1a1_rabitelongation factor 1-alpha 1 os=oryctolagus cuniculus gn=eef1a1 pe=1 sv=1	F	GO:0005525	GTP binding
F7AW94	ef1a1_rabitelongation factor 1-alpha 1 os=oryctolagus cuniculus gn=eef1a1 pe=1 sv=1	C	GO:0005829	cytosol
F7AW94	ef1a1_rabitelongation factor 1-alpha 1 os=oryctolagus cuniculus gn=eef1a1 pe=1 sv=1	C	GO:0005853	eukaryotic translation elongation factor 1 complex
F7AW94	ef1a1_rabitelongation factor 1-alpha 1 os=oryctolagus cuniculus gn=eef1a1 pe=1 sv=1	P	GO:0051260	protein homooligomerization
F7AW94	ef1a1_rabitelongation factor 1-alpha 1 os=oryctolagus cuniculus gn=eef1a1 pe=1 sv=1	C	GO:0005634	nucleus
F7AW94	ef1a1_rabitelongation factor 1-alpha 1 os=oryctolagus cuniculus gn=eef1a1 pe=1 sv=1	P	GO:1900119	positive regulation of execution phase of apoptosis
F7AW94	ef1a1_rabitelongation factor 1-alpha 1 os=oryctolagus cuniculus gn=eef1a1 pe=1 sv=1	F	GO:0003729	mRNA binding
F7AW94	ef1a1_rabitelongation factor 1-alpha 1 os=oryctolagus cuniculus gn=eef1a1 pe=1 sv=1	F	GO:0003924	GTPase activity
F7AW94	ef1a1_rabitelongation factor 1-alpha 1 os=oryctolagus cuniculus gn=eef1a1 pe=1 sv=1	C	GO:0005840	ribosome
F7AW94	ef1a1_rabitelongation factor 1-alpha 1 os=oryctolagus cuniculus gn=eef1a1 pe=1 sv=1	P	GO:0006448	regulation of translational elongation
F7B0G2	roa1_pantrheterogeneous nuclear ribonucleoprotein a1 os=pan troglodytes gn=hnrnpa1 pe=2 sv=1	F	GO:0003729	mRNA binding
F7B0G2	roa1_pantrheterogeneous nuclear ribonucleoprotein a1 os=pan troglodytes gn=hnrnpa1 pe=2 sv=1	C	GO:0043005	neuron projection
F7B0G2	roa1_pantrheterogeneous nuclear ribonucleoprotein a1 os=pan troglodytes gn=hnrnpa1 pe=2 sv=1	F	GO:0003727	single-stranded RNA binding
F7B0G2	roa1_pantrheterogeneous nuclear ribonucleoprotein a1 os=pan troglodytes gn=hnrnpa1 pe=2 sv=1	C	GO:0005730	nucleolus
F7B0G2	roa1_pantrheterogeneous nuclear ribonucleoprotein a1 os=pan troglodytes gn=hnrnpa1 pe=2 sv=1	P	GO:0000398	mRNA splicing, via spliceosome
F7B0G2	roa1_pantrheterogeneous nuclear ribonucleoprotein a1 os=pan troglodytes gn=hnrnpa1 pe=2 sv=1	C	GO:0035770	ribonucleoprotein granule
F7B0G2	roa1_pantrheterogeneous nuclear ribonucleoprotein a1 os=pan troglodytes gn=hnrnpa1 pe=2 sv=1	C	GO:0045111	intermediate filament cytoskeleton
F7B0G2	roa1_pantrheterogeneous nuclear ribonucleoprotein a1 os=pan troglodytes gn=hnrnpa1 pe=2 sv=1	P	GO:0006405	RNA export from nucleus
F7B0G2	roa1_pantrheterogeneous nuclear ribonucleoprotein a1 os=pan troglodytes gn=hnrnpa1 pe=2 sv=1	P	GO:0051170	nuclear import
F7B0G2	roa1_pantrheterogeneous nuclear ribonucleoprotein a1 os=pan troglodytes gn=hnrnpa1 pe=2 sv=1	F	GO:0003697	single-stranded DNA binding
F7B0G2	roa1_pantrheterogeneous nuclear ribonucleoprotein a1 os=pan troglodytes gn=hnrnpa1 pe=2 sv=1	F	GO:0051033	RNA transmembrane transporter activity
F7B0G2	roa1_pantrheterogeneous nuclear ribonucleoprotein a1 os=pan troglodytes gn=hnrnpa1 pe=2 sv=1	C	GO:0071013	catalytic step 2 spliceosome
F7B0G2	roa1_pantrheterogeneous nuclear ribonucleoprotein a1 os=pan troglodytes gn=hnrnpa1 pe=2 sv=1	C	GO:0005654	nucleoplasm
F7B0G2	roa1_pantrheterogeneous nuclear ribonucleoprotein a1 os=pan troglodytes gn=hnrnpa1 pe=2 sv=1	C	GO:0005737	cytoplasm
F7B0G2	roa1_pantrheterogeneous nuclear ribonucleoprotein a1 os=pan troglodytes gn=hnrnpa1 pe=2 sv=1	P	GO:0051028	mRNA transport
F7B0G2	roa1_pantrheterogeneous nuclear ribonucleoprotein a1 os=pan troglodytes gn=hnrnpa1 pe=2 sv=1	F	GO:0000166	nucleotide binding
F7B8E8	clh1_humanclathrin heavy chain 1 os=homo sapiens gn=cltc pe=1 sv=5	C	GO:0030669	clathrin-coated endocytic vesicle membrane
F7B8E8	clh1_humanclathrin heavy chain 1 os=homo sapiens gn=cltc pe=1 sv=5	P	GO:0033572	transferrin transport
F7B8E8	clh1_humanclathrin heavy chain 1 os=homo sapiens gn=cltc pe=1 sv=5	F	GO:0005515	protein binding
F7B8E8	clh1_humanclathrin heavy chain 1 os=homo sapiens gn=cltc pe=1 sv=5	C	GO:0032588	trans-Golgi network membrane
F7B8E8	clh1_humanclathrin heavy chain 1 os=homo sapiens gn=cltc pe=1 sv=5	C	GO:0005829	cytosol
F7B8E8	clh1_humanclathrin heavy chain 1 os=homo sapiens gn=cltc pe=1 sv=5	P	GO:0061024	membrane organization
F7B8E8	clh1_humanclathrin heavy chain 1 os=homo sapiens gn=cltc pe=1 sv=5	P	GO:0019886	antigen processing and presentation of exogenous peptide antigen via MHC class II
F7B8E8	clh1_humanclathrin heavy chain 1 os=homo sapiens gn=cltc pe=1 sv=5	C	GO:0005819	spindle
F7B8E8	clh1_humanclathrin heavy chain 1 os=homo sapiens gn=cltc pe=1 sv=5	P	GO:0031623	receptor internalization
F7B8E8	clh1_humanclathrin heavy chain 1 os=homo sapiens gn=cltc pe=1 sv=5	P	GO:0007067	mitosis
F7B8E8	clh1_humanclathrin heavy chain 1 os=homo sapiens gn=cltc pe=1 sv=5	C	GO:0070062	extracellular vesicular exosome
F7B8E8	clh1_humanclathrin heavy chain 1 os=homo sapiens gn=cltc pe=1 sv=5	P	GO:0006892	post-Golgi vesicle-mediated transport
F7B8E8	clh1_humanclathrin heavy chain 1 os=homo sapiens gn=cltc pe=1 sv=5	P	GO:0046326	positive regulation of glucose import
F7B8E8	clh1_humanclathrin heavy chain 1 os=homo sapiens gn=cltc pe=1 sv=5	P	GO:0006886	intracellular protein transport
F7B8E8	clh1_humanclathrin heavy chain 1 os=homo sapiens gn=cltc pe=1 sv=5	C	GO:0030130	clathrin coat of trans-Golgi network vesicle
F7B8E8	clh1_humanclathrin heavy chain 1 os=homo sapiens gn=cltc pe=1 sv=5	F	GO:0005198	structural molecule activity
F7B8E8	clh1_humanclathrin heavy chain 1 os=homo sapiens gn=cltc pe=1 sv=5	C	GO:0030132	clathrin coat of coated pit
F7BA07	pgrc1_ponabmembrane-associated progesterone receptor component 1 os=pongo abelii gn=pgrmc1 pe=2 sv=3	C	GO:0005730	nucleolus
F7BA07	pgrc1_ponabmembrane-associated progesterone receptor component 1 os=pongo abelii gn=pgrmc1 pe=2 sv=3	C	GO:0009986	cell surface
F7BA07	pgrc1_ponabmembrane-associated progesterone receptor component 1 os=pongo abelii gn=pgrmc1 pe=2 sv=3	F	GO:0005515	protein binding
F7BA07	pgrc1_ponabmembrane-associated progesterone receptor component 1 os=pongo abelii gn=pgrmc1 pe=2 sv=3	C	GO:0005783	endoplasmic reticulum
F7BA07	pgrc1_ponabmembrane-associated progesterone receptor component 1 os=pongo abelii gn=pgrmc1 pe=2 sv=3	F	GO:0020037	heme binding
F7BGE6	oat_humanornithine mitochondrial os=homo sapiens gn=oat pe=1 sv=1	P	GO:0034214	protein hexamerization
F7BGE6	oat_humanornithine mitochondrial os=homo sapiens gn=oat pe=1 sv=1	F	GO:0003992	N2-acetyl-L-ornithine:2-oxoglutarate 5-aminotransferase activity
F7BGE6	oat_humanornithine mitochondrial os=homo sapiens gn=oat pe=1 sv=1	F	GO:0004587	ornithine-oxo-acid transaminase activity
F7BGE6	oat_humanornithine mitochondrial os=homo sapiens gn=oat pe=1 sv=1	P	GO:0034641	cellular nitrogen compound metabolic process
F7BGE6	oat_humanornithine mitochondrial os=homo sapiens gn=oat pe=1 sv=1	P	GO:0008652	cellular amino acid biosynthetic process
F7BGE6	oat_humanornithine mitochondrial os=homo sapiens gn=oat pe=1 sv=1	P	GO:0006591	ornithine metabolic process
F7BGE6	oat_humanornithine mitochondrial os=homo sapiens gn=oat pe=1 sv=1	P	GO:0007601	visual perception
F7BGE6	oat_humanornithine mitochondrial os=homo sapiens gn=oat pe=1 sv=1	C	GO:0005759	mitochondrial matrix
F7BGE6	oat_humanornithine mitochondrial os=homo sapiens gn=oat pe=1 sv=1	F	GO:0030170	pyridoxal phosphate binding
F7BGE6	oat_humanornithine mitochondrial os=homo sapiens gn=oat pe=1 sv=1	P	GO:0000051	urea cycle intermediate metabolic process
F7BGE6	oat_humanornithine mitochondrial os=homo sapiens gn=oat pe=1 sv=1	P	GO:0006525	arginine metabolic process
F7BGE6	oat_humanornithine mitochondrial os=homo sapiens gn=oat pe=1 sv=1	P	GO:0006560	proline metabolic process
F7BHA4	rs2_human40s ribosomal protein s2 os=homo sapiens gn=rps2 pe=1 sv=2	P	GO:0000184	nuclear-transcribed mRNA catabolic process, nonsense-mediated decay
F7BHA4	rs2_human40s ribosomal protein s2 os=homo sapiens gn=rps2 pe=1 sv=2	P	GO:0006415	translational termination
F7BHA4	rs2_human40s ribosomal protein s2 os=homo sapiens gn=rps2 pe=1 sv=2	C	GO:0005654	nucleoplasm
F7BHA4	rs2_human40s ribosomal protein s2 os=homo sapiens gn=rps2 pe=1 sv=2	P	GO:0000028	ribosomal small subunit assembly
F7BHA4	rs2_human40s ribosomal protein s2 os=homo sapiens gn=rps2 pe=1 sv=2	P	GO:0006414	translational elongation
F7BHA4	rs2_human40s ribosomal protein s2 os=homo sapiens gn=rps2 pe=1 sv=2	C	GO:0005730	nucleolus
F7BHA4	rs2_human40s ribosomal protein s2 os=homo sapiens gn=rps2 pe=1 sv=2	P	GO:0001731	formation of translation preinitiation complex
F7BHA4	rs2_human40s ribosomal protein s2 os=homo sapiens gn=rps2 pe=1 sv=2	F	GO:0003735	structural constituent of ribosome
F7BHA4	rs2_human40s ribosomal protein s2 os=homo sapiens gn=rps2 pe=1 sv=2	P	GO:0019083	viral transcription
F7BHA4	rs2_human40s ribosomal protein s2 os=homo sapiens gn=rps2 pe=1 sv=2	P	GO:0006614	SRP-dependent cotranslational protein targeting to membrane
F7BHA4	rs2_human40s ribosomal protein s2 os=homo sapiens gn=rps2 pe=1 sv=2	F	GO:0032403	protein complex binding
F7BHA4	rs2_human40s ribosomal protein s2 os=homo sapiens gn=rps2 pe=1 sv=2	F	GO:0017134	fibroblast growth factor binding
F7BHA4	rs2_human40s ribosomal protein s2 os=homo sapiens gn=rps2 pe=1 sv=2	C	GO:0022627	cytosolic small ribosomal subunit
F7BHA4	rs2_human40s ribosomal protein s2 os=homo sapiens gn=rps2 pe=1 sv=2	F	GO:0003723	RNA binding
F7BJF1	tab3_humantgf-beta-activated kinase 1 and map3k7-binding protein 3 os=homo sapiens gn=tab3 pe=1 sv=2	F	GO:0005515	protein binding
F7BJF1	tab3_humantgf-beta-activated kinase 1 and map3k7-binding protein 3 os=homo sapiens gn=tab3 pe=1 sv=2	C	GO:0016020	membrane
F7BJF1	tab3_humantgf-beta-activated kinase 1 and map3k7-binding protein 3 os=homo sapiens gn=tab3 pe=1 sv=2	C	GO:0043231	intracellular membrane-bounded organelle
F7BJF1	tab3_humantgf-beta-activated kinase 1 and map3k7-binding protein 3 os=homo sapiens gn=tab3 pe=1 sv=2	P	GO:0002768	immune response-regulating cell surface receptor signaling pathway
F7BJF1	tab3_humantgf-beta-activated kinase 1 and map3k7-binding protein 3 os=homo sapiens gn=tab3 pe=1 sv=2	P	GO:0035872	nucleotide-binding domain, leucine rich repeat containing receptor signaling pathway
F7BJF1	tab3_humantgf-beta-activated kinase 1 and map3k7-binding protein 3 os=homo sapiens gn=tab3 pe=1 sv=2	P	GO:0002756	MyD88-independent toll-like receptor signaling pathway
F7BJF1	tab3_humantgf-beta-activated kinase 1 and map3k7-binding protein 3 os=homo sapiens gn=tab3 pe=1 sv=2	P	GO:0010740	positive regulation of intracellular protein kinase cascade
F7BJF1	tab3_humantgf-beta-activated kinase 1 and map3k7-binding protein 3 os=homo sapiens gn=tab3 pe=1 sv=2	P	GO:0045860	positive regulation of protein kinase activity
F7BJF1	tab3_humantgf-beta-activated kinase 1 and map3k7-binding protein 3 os=homo sapiens gn=tab3 pe=1 sv=2	C	GO:0044444	cytoplasmic part
F7BJF1	tab3_humantgf-beta-activated kinase 1 and map3k7-binding protein 3 os=homo sapiens gn=tab3 pe=1 sv=2	P	GO:0051403	stress-activated MAPK cascade
F7BJF1	tab3_humantgf-beta-activated kinase 1 and map3k7-binding protein 3 os=homo sapiens gn=tab3 pe=1 sv=2	F	GO:0008270	zinc ion binding
F7BN86	impa2_humaninositol monophosphatase 2 os=homo sapiens gn=impa2 pe=1 sv=1	P	GO:0046855	inositol phosphate dephosphorylation
F7BN86	impa2_humaninositol monophosphatase 2 os=homo sapiens gn=impa2 pe=1 sv=1	C	GO:0005829	cytosol
F7BN86	impa2_humaninositol monophosphatase 2 os=homo sapiens gn=impa2 pe=1 sv=1	C	GO:0043231	intracellular membrane-bounded organelle
F7BN86	impa2_humaninositol monophosphatase 2 os=homo sapiens gn=impa2 pe=1 sv=1	P	GO:0006020	inositol metabolic process
F7BN86	impa2_humaninositol monophosphatase 2 os=homo sapiens gn=impa2 pe=1 sv=1	F	GO:0008934	inositol monophosphate 1-phosphatase activity
F7BN86	impa2_humaninositol monophosphatase 2 os=homo sapiens gn=impa2 pe=1 sv=1	P	GO:0007165	signal transduction
F7BN86	impa2_humaninositol monophosphatase 2 os=homo sapiens gn=impa2 pe=1 sv=1	F	GO:0042803	protein homodimerization activity
F7BN86	impa2_humaninositol monophosphatase 2 os=homo sapiens gn=impa2 pe=1 sv=1	P	GO:0046854	phosphatidylinositol phosphorylation
F7BN86	impa2_humaninositol monophosphatase 2 os=homo sapiens gn=impa2 pe=1 sv=1	P	GO:0019872	streptomycin biosynthetic process
F7BPE4	nptx1_humanneuronal pentraxin-1 os=homo sapiens gn=nptx1 pe=2 sv=2	C	GO:0043005	neuron projection
F7BPE4	nptx1_humanneuronal pentraxin-1 os=homo sapiens gn=nptx1 pe=2 sv=2	P	GO:0071333	cellular response to glucose stimulus
F7BPE4	nptx1_humanneuronal pentraxin-1 os=homo sapiens gn=nptx1 pe=2 sv=2	P	GO:0007417	central nervous system development
F7BPE4	nptx1_humanneuronal pentraxin-1 os=homo sapiens gn=nptx1 pe=2 sv=2	P	GO:0035865	cellular response to potassium ion
F7BPE4	nptx1_humanneuronal pentraxin-1 os=homo sapiens gn=nptx1 pe=2 sv=2	P	GO:0007268	synaptic transmission
F7BPE4	nptx1_humanneuronal pentraxin-1 os=homo sapiens gn=nptx1 pe=2 sv=2	P	GO:0043653	mitochondrial fragmentation involved in apoptotic process
F7BPE4	nptx1_humanneuronal pentraxin-1 os=homo sapiens gn=nptx1 pe=2 sv=2	C	GO:0005886	plasma membrane
F7BPE4	nptx1_humanneuronal pentraxin-1 os=homo sapiens gn=nptx1 pe=2 sv=2	P	GO:0060385	axonogenesis involved in innervation
F7BPE4	nptx1_humanneuronal pentraxin-1 os=homo sapiens gn=nptx1 pe=2 sv=2	P	GO:0006839	mitochondrial transport
F7BPE4	nptx1_humanneuronal pentraxin-1 os=homo sapiens gn=nptx1 pe=2 sv=2	C	GO:0005739	mitochondrion
F7BPQ3	zchc3_humanzinc finger cchc domain-containing protein 3 os=homo sapiens gn=zcchc3 pe=1 sv=1	F	GO:0008270	zinc ion binding
F7BPQ3	zchc3_humanzinc finger cchc domain-containing protein 3 os=homo sapiens gn=zcchc3 pe=1 sv=1	F	GO:0003676	nucleic acid binding
F7BRW5	h15_humanhistone os=homo sapiens gn=hist1h1b pe=1 sv=3	C	GO:0000790	nuclear chromatin
F7BRW5	h15_humanhistone os=homo sapiens gn=hist1h1b pe=1 sv=3	F	GO:0005515	protein binding
F7BRW5	h15_humanhistone os=homo sapiens gn=hist1h1b pe=1 sv=3	P	GO:0006334	nucleosome assembly
F7BRW5	h15_humanhistone os=homo sapiens gn=hist1h1b pe=1 sv=3	C	GO:0000786	nucleosome
F7BRW5	h15_humanhistone os=homo sapiens gn=hist1h1b pe=1 sv=3	F	GO:0003677	DNA binding
F7BX23	djc10_human homolog subfamily c member 10 os=homo sapiens gn=dnajc10 pe=1 sv=2	F	GO:0015035	protein disulfide oxidoreductase activity
F7BX23	djc10_human homolog subfamily c member 10 os=homo sapiens gn=dnajc10 pe=1 sv=2	P	GO:0030433	ER-associated protein catabolic process
F7BX23	djc10_human homolog subfamily c member 10 os=homo sapiens gn=dnajc10 pe=1 sv=2	P	GO:0034975	protein folding in endoplasmic reticulum
F7BX23	djc10_human homolog subfamily c member 10 os=homo sapiens gn=dnajc10 pe=1 sv=2	F	GO:0051087	chaperone binding
F7BX23	djc10_human homolog subfamily c member 10 os=homo sapiens gn=dnajc10 pe=1 sv=2	F	GO:0030544	Hsp70 protein binding
F7BX23	djc10_human homolog subfamily c member 10 os=homo sapiens gn=dnajc10 pe=1 sv=2	C	GO:0005788	endoplasmic reticulum lumen
F7BX23	djc10_human homolog subfamily c member 10 os=homo sapiens gn=dnajc10 pe=1 sv=2	P	GO:0001933	negative regulation of protein phosphorylation
F7BX23	djc10_human homolog subfamily c member 10 os=homo sapiens gn=dnajc10 pe=1 sv=2	F	GO:0051117	ATPase binding
F7BX23	djc10_human homolog subfamily c member 10 os=homo sapiens gn=dnajc10 pe=1 sv=2	C	GO:0034663	endoplasmic reticulum chaperone complex
F7BX23	djc10_human homolog subfamily c member 10 os=homo sapiens gn=dnajc10 pe=1 sv=2	F	GO:0051787	misfolded protein binding
F7BX23	djc10_human homolog subfamily c member 10 os=homo sapiens gn=dnajc10 pe=1 sv=2	P	GO:0070059	intrinsic apoptotic signaling pathway in response to endoplasmic reticulum stress
F7BX23	djc10_human homolog subfamily c member 10 os=homo sapiens gn=dnajc10 pe=1 sv=2	P	GO:0006662	glycerol ether metabolic process
F7BX23	djc10_human homolog subfamily c member 10 os=homo sapiens gn=dnajc10 pe=1 sv=2	P	GO:0045454	cell redox homeostasis
F7BX23	djc10_human homolog subfamily c member 10 os=homo sapiens gn=dnajc10 pe=1 sv=2	P	GO:0006118	electron transport
F7C2X2	dnja1_human homolog subfamily a member 1 os=homo sapiens gn=dnaja1 pe=1 sv=2	P	GO:0030317	sperm motility
F7C2X2	dnja1_human homolog subfamily a member 1 os=homo sapiens gn=dnaja1 pe=1 sv=2	P	GO:0042769	DNA damage response, detection of DNA damage
F7C2X2	dnja1_human homolog subfamily a member 1 os=homo sapiens gn=dnaja1 pe=1 sv=2	P	GO:0007283	spermatogenesis
F7C2X2	dnja1_human homolog subfamily a member 1 os=homo sapiens gn=dnaja1 pe=1 sv=2	F	GO:0050750	low-density lipoprotein particle receptor binding
F7C2X2	dnja1_human homolog subfamily a member 1 os=homo sapiens gn=dnaja1 pe=1 sv=2	P	GO:0006986	response to unfolded protein
F7C2X2	dnja1_human homolog subfamily a member 1 os=homo sapiens gn=dnaja1 pe=1 sv=2	P	GO:0030521	androgen receptor signaling pathway
F7C2X2	dnja1_human homolog subfamily a member 1 os=homo sapiens gn=dnaja1 pe=1 sv=2	F	GO:0051082	unfolded protein binding
F7C2X2	dnja1_human homolog subfamily a member 1 os=homo sapiens gn=dnaja1 pe=1 sv=2	F	GO:0031072	heat shock protein binding
F7C2X2	dnja1_human homolog subfamily a member 1 os=homo sapiens gn=dnaja1 pe=1 sv=2	F	GO:0005524	ATP binding
F7C2X2	dnja1_human homolog subfamily a member 1 os=homo sapiens gn=dnaja1 pe=1 sv=2	P	GO:0006457	protein folding
F7C2X2	dnja1_human homolog subfamily a member 1 os=homo sapiens gn=dnaja1 pe=1 sv=2	P	GO:0009408	response to heat
F7C322	rl4_human60s ribosomal protein l4 os=homo sapiens gn=rpl4 pe=1 sv=5	P	GO:0006413	translational initiation
F7C322	rl4_human60s ribosomal protein l4 os=homo sapiens gn=rpl4 pe=1 sv=5	P	GO:0019083	viral transcription
F7C322	rl4_human60s ribosomal protein l4 os=homo sapiens gn=rpl4 pe=1 sv=5	F	GO:0003723	RNA binding
F7C322	rl4_human60s ribosomal protein l4 os=homo sapiens gn=rpl4 pe=1 sv=5	C	GO:0005730	nucleolus
F7C322	rl4_human60s ribosomal protein l4 os=homo sapiens gn=rpl4 pe=1 sv=5	P	GO:0006414	translational elongation
F7C322	rl4_human60s ribosomal protein l4 os=homo sapiens gn=rpl4 pe=1 sv=5	F	GO:0005515	protein binding
F7C322	rl4_human60s ribosomal protein l4 os=homo sapiens gn=rpl4 pe=1 sv=5	P	GO:0006415	translational termination
F7C322	rl4_human60s ribosomal protein l4 os=homo sapiens gn=rpl4 pe=1 sv=5	P	GO:0006614	SRP-dependent cotranslational protein targeting to membrane
F7C322	rl4_human60s ribosomal protein l4 os=homo sapiens gn=rpl4 pe=1 sv=5	C	GO:0022625	cytosolic large ribosomal subunit
F7C322	rl4_human60s ribosomal protein l4 os=homo sapiens gn=rpl4 pe=1 sv=5	P	GO:0000184	nuclear-transcribed mRNA catabolic process, nonsense-mediated decay
F7C322	rl4_human60s ribosomal protein l4 os=homo sapiens gn=rpl4 pe=1 sv=5	F	GO:0003735	structural constituent of ribosome
F7C322	rl4_human60s ribosomal protein l4 os=homo sapiens gn=rpl4 pe=1 sv=5	P	GO:0042254	ribosome biogenesis
F7CA88	rini_pantrribonuclease inhibitor os=pan troglodytes gn=rnh1 pe=2 sv=3	P	GO:0009966	regulation of signal transduction
F7CA88	rini_pantrribonuclease inhibitor os=pan troglodytes gn=rnh1 pe=2 sv=3	P	GO:0045765	regulation of angiogenesis
F7CA88	rini_pantrribonuclease inhibitor os=pan troglodytes gn=rnh1 pe=2 sv=3	F	GO:0008428	ribonuclease inhibitor activity
F7CA88	rini_pantrribonuclease inhibitor os=pan troglodytes gn=rnh1 pe=2 sv=3	P	GO:0051223	regulation of protein transport
F7CA88	rini_pantrribonuclease inhibitor os=pan troglodytes gn=rnh1 pe=2 sv=3	P	GO:0060255	regulation of macromolecule metabolic process
F7CA88	rini_pantrribonuclease inhibitor os=pan troglodytes gn=rnh1 pe=2 sv=3	P	GO:0065009	regulation of molecular function
F7CA88	rini_pantrribonuclease inhibitor os=pan troglodytes gn=rnh1 pe=2 sv=3	P	GO:0048585	negative regulation of response to stimulus
F7CA88	rini_pantrribonuclease inhibitor os=pan troglodytes gn=rnh1 pe=2 sv=3	C	GO:0005737	cytoplasm
F7CA88	rini_pantrribonuclease inhibitor os=pan troglodytes gn=rnh1 pe=2 sv=3	P	GO:0060341	regulation of cellular localization
F7CA88	rini_pantrribonuclease inhibitor os=pan troglodytes gn=rnh1 pe=2 sv=3	F	GO:0005515	protein binding
F7CA88	rini_pantrribonuclease inhibitor os=pan troglodytes gn=rnh1 pe=2 sv=3	P	GO:0048523	negative regulation of cellular process
F7CA88	rini_pantrribonuclease inhibitor os=pan troglodytes gn=rnh1 pe=2 sv=3	P	GO:0001817	regulation of cytokine production
F7CA88	rini_pantrribonuclease inhibitor os=pan troglodytes gn=rnh1 pe=2 sv=3	C	GO:0032311	angiogenin-PRI complex
F7CEF7	emsa1_humanelm2 and sant domain-containing protein 1 os=homo sapiens gn=elmsan1 pe=1 sv=2	C	GO:0005730	nucleolus
F7CEF7	emsa1_humanelm2 and sant domain-containing protein 1 os=homo sapiens gn=elmsan1 pe=1 sv=2	F	GO:0003682	chromatin binding
F7CEF7	emsa1_humanelm2 and sant domain-containing protein 1 os=homo sapiens gn=elmsan1 pe=1 sv=2	F	GO:0003677	DNA binding
F7CEF7	emsa1_humanelm2 and sant domain-containing protein 1 os=homo sapiens gn=elmsan1 pe=1 sv=2	C	GO:0000785	chromatin
F7CGS1	rla2_human60s acidic ribosomal protein p2 os=homo sapiens gn=rplp2 pe=1 sv=1	P	GO:0006413	translational initiation
F7CGS1	rla2_human60s acidic ribosomal protein p2 os=homo sapiens gn=rplp2 pe=1 sv=1	P	GO:0019083	viral transcription
F7CGS1	rla2_human60s acidic ribosomal protein p2 os=homo sapiens gn=rplp2 pe=1 sv=1	F	GO:0003723	RNA binding
F7CGS1	rla2_human60s acidic ribosomal protein p2 os=homo sapiens gn=rplp2 pe=1 sv=1	P	GO:0006414	translational elongation
F7CGS1	rla2_human60s acidic ribosomal protein p2 os=homo sapiens gn=rplp2 pe=1 sv=1	P	GO:0006415	translational termination
F7CGS1	rla2_human60s acidic ribosomal protein p2 os=homo sapiens gn=rplp2 pe=1 sv=1	P	GO:0006614	SRP-dependent cotranslational protein targeting to membrane
F7CGS1	rla2_human60s acidic ribosomal protein p2 os=homo sapiens gn=rplp2 pe=1 sv=1	C	GO:0022625	cytosolic large ribosomal subunit
F7CGS1	rla2_human60s acidic ribosomal protein p2 os=homo sapiens gn=rplp2 pe=1 sv=1	P	GO:0000184	nuclear-transcribed mRNA catabolic process, nonsense-mediated decay
F7CGS1	rla2_human60s acidic ribosomal protein p2 os=homo sapiens gn=rplp2 pe=1 sv=1	F	GO:0003735	structural constituent of ribosome
F7CGS1	rla2_human60s acidic ribosomal protein p2 os=homo sapiens gn=rplp2 pe=1 sv=1	P	GO:0042254	ribosome biogenesis
F7CHC3	rs2_human40s ribosomal protein s2 os=homo sapiens gn=rps2 pe=1 sv=2	P	GO:0000184	nuclear-transcribed mRNA catabolic process, nonsense-mediated decay
F7CHC3	rs2_human40s ribosomal protein s2 os=homo sapiens gn=rps2 pe=1 sv=2	P	GO:0006415	translational termination
F7CHC3	rs2_human40s ribosomal protein s2 os=homo sapiens gn=rps2 pe=1 sv=2	C	GO:0005654	nucleoplasm
F7CHC3	rs2_human40s ribosomal protein s2 os=homo sapiens gn=rps2 pe=1 sv=2	P	GO:0000028	ribosomal small subunit assembly
F7CHC3	rs2_human40s ribosomal protein s2 os=homo sapiens gn=rps2 pe=1 sv=2	P	GO:0006414	translational elongation
F7CHC3	rs2_human40s ribosomal protein s2 os=homo sapiens gn=rps2 pe=1 sv=2	C	GO:0005730	nucleolus
F7CHC3	rs2_human40s ribosomal protein s2 os=homo sapiens gn=rps2 pe=1 sv=2	P	GO:0001731	formation of translation preinitiation complex
F7CHC3	rs2_human40s ribosomal protein s2 os=homo sapiens gn=rps2 pe=1 sv=2	F	GO:0003735	structural constituent of ribosome
F7CHC3	rs2_human40s ribosomal protein s2 os=homo sapiens gn=rps2 pe=1 sv=2	P	GO:0019083	viral transcription
F7CHC3	rs2_human40s ribosomal protein s2 os=homo sapiens gn=rps2 pe=1 sv=2	P	GO:0006614	SRP-dependent cotranslational protein targeting to membrane
F7CHC3	rs2_human40s ribosomal protein s2 os=homo sapiens gn=rps2 pe=1 sv=2	F	GO:0032403	protein complex binding
F7CHC3	rs2_human40s ribosomal protein s2 os=homo sapiens gn=rps2 pe=1 sv=2	F	GO:0017134	fibroblast growth factor binding
F7CHC3	rs2_human40s ribosomal protein s2 os=homo sapiens gn=rps2 pe=1 sv=2	C	GO:0022627	cytosolic small ribosomal subunit
F7CHC3	rs2_human40s ribosomal protein s2 os=homo sapiens gn=rps2 pe=1 sv=2	F	GO:0003723	RNA binding
F7CL39	rl17_human60s ribosomal protein l17 os=homo sapiens gn=rpl17 pe=1 sv=3	P	GO:0006413	translational initiation
F7CL39	rl17_human60s ribosomal protein l17 os=homo sapiens gn=rpl17 pe=1 sv=3	P	GO:0019083	viral transcription
F7CL39	rl17_human60s ribosomal protein l17 os=homo sapiens gn=rpl17 pe=1 sv=3	P	GO:0006414	translational elongation
F7CL39	rl17_human60s ribosomal protein l17 os=homo sapiens gn=rpl17 pe=1 sv=3	P	GO:0006415	translational termination
F7CL39	rl17_human60s ribosomal protein l17 os=homo sapiens gn=rpl17 pe=1 sv=3	P	GO:0006614	SRP-dependent cotranslational protein targeting to membrane
F7CL39	rl17_human60s ribosomal protein l17 os=homo sapiens gn=rpl17 pe=1 sv=3	C	GO:0022625	cytosolic large ribosomal subunit
F7CL39	rl17_human60s ribosomal protein l17 os=homo sapiens gn=rpl17 pe=1 sv=3	P	GO:0000184	nuclear-transcribed mRNA catabolic process, nonsense-mediated decay
F7CL39	rl17_human60s ribosomal protein l17 os=homo sapiens gn=rpl17 pe=1 sv=3	F	GO:0003735	structural constituent of ribosome
F7CL39	rl17_human60s ribosomal protein l17 os=homo sapiens gn=rpl17 pe=1 sv=3	P	GO:0042254	ribosome biogenesis
F7CNW1	rl3_human60s ribosomal protein l3 os=homo sapiens gn=rpl3 pe=1 sv=2	P	GO:0044763	single-organism cellular process
F7CNW1	rl3_human60s ribosomal protein l3 os=homo sapiens gn=rpl3 pe=1 sv=2	P	GO:0006412	translation
F7CNW1	rl3_human60s ribosomal protein l3 os=homo sapiens gn=rpl3 pe=1 sv=2	C	GO:0022625	cytosolic large ribosomal subunit
F7CNW1	rl3_human60s ribosomal protein l3 os=homo sapiens gn=rpl3 pe=1 sv=2	C	GO:0005730	nucleolus
F7CNW1	rl3_human60s ribosomal protein l3 os=homo sapiens gn=rpl3 pe=1 sv=2	P	GO:0016070	RNA metabolic process
F7CNW1	rl3_human60s ribosomal protein l3 os=homo sapiens gn=rpl3 pe=1 sv=2	P	GO:0016032	viral process
F7CNW1	rl3_human60s ribosomal protein l3 os=homo sapiens gn=rpl3 pe=1 sv=2	F	GO:0003735	structural constituent of ribosome
F7CNW1	rl3_human60s ribosomal protein l3 os=homo sapiens gn=rpl3 pe=1 sv=2	P	GO:0042254	ribosome biogenesis
F7CRG2	kcnq4_humanpotassium voltage-gated channel subfamily kqt member 4 os=homo sapiens gn=kcnq4 pe=1 sv=2	P	GO:0050877	neurological system process
F7CRG2	kcnq4_humanpotassium voltage-gated channel subfamily kqt member 4 os=homo sapiens gn=kcnq4 pe=1 sv=2	P	GO:0006813	potassium ion transport
F7CRG2	kcnq4_humanpotassium voltage-gated channel subfamily kqt member 4 os=homo sapiens gn=kcnq4 pe=1 sv=2	F	GO:0005249	voltage-gated potassium channel activity
F7CRG2	kcnq4_humanpotassium voltage-gated channel subfamily kqt member 4 os=homo sapiens gn=kcnq4 pe=1 sv=2	P	GO:0055085	transmembrane transport
F7CRG2	kcnq4_humanpotassium voltage-gated channel subfamily kqt member 4 os=homo sapiens gn=kcnq4 pe=1 sv=2	C	GO:0008076	voltage-gated potassium channel complex
F7CUA8	h3c_mousehistone os=mus musculus gn=h3f3c pe=3 sv=3	P	GO:0050896	response to stimulus
F7CUA8	h3c_mousehistone os=mus musculus gn=h3f3c pe=3 sv=3	P	GO:0044707	single-multicellular organism process
F7CUA8	h3c_mousehistone os=mus musculus gn=h3f3c pe=3 sv=3	C	GO:0005634	nucleus
F7CUA8	h3c_mousehistone os=mus musculus gn=h3f3c pe=3 sv=3	C	GO:0000786	nucleosome
F7CUA8	h3c_mousehistone os=mus musculus gn=h3f3c pe=3 sv=3	P	GO:0006334	nucleosome assembly
F7CUA8	h3c_mousehistone os=mus musculus gn=h3f3c pe=3 sv=3	F	GO:0003677	DNA binding
F7CUA8	h3c_mousehistone os=mus musculus gn=h3f3c pe=3 sv=3	F	GO:0046982	protein heterodimerization activity
F7D021	rragb_humanras-related gtp-binding protein b os=homo sapiens gn=rragb pe=1 sv=1	P	GO:0034613	cellular protein localization
F7D021	rragb_humanras-related gtp-binding protein b os=homo sapiens gn=rragb pe=1 sv=1	F	GO:0051219	phosphoprotein binding
F7D021	rragb_humanras-related gtp-binding protein b os=homo sapiens gn=rragb pe=1 sv=1	P	GO:0045919	positive regulation of cytolysis
F7D021	rragb_humanras-related gtp-binding protein b os=homo sapiens gn=rragb pe=1 sv=1	F	GO:0005525	GTP binding
F7D021	rragb_humanras-related gtp-binding protein b os=homo sapiens gn=rragb pe=1 sv=1	C	GO:0005764	lysosome
F7D021	rragb_humanras-related gtp-binding protein b os=homo sapiens gn=rragb pe=1 sv=1	C	GO:0005794	Golgi apparatus
F7D021	rragb_humanras-related gtp-binding protein b os=homo sapiens gn=rragb pe=1 sv=1	F	GO:0046982	protein heterodimerization activity
F7D021	rragb_humanras-related gtp-binding protein b os=homo sapiens gn=rragb pe=1 sv=1	P	GO:0032008	positive regulation of TOR signaling cascade
F7D021	rragb_humanras-related gtp-binding protein b os=homo sapiens gn=rragb pe=1 sv=1	P	GO:0019048	modulation by virus of host morphology or physiology
F7D021	rragb_humanras-related gtp-binding protein b os=homo sapiens gn=rragb pe=1 sv=1	F	GO:0042803	protein homodimerization activity
F7D021	rragb_humanras-related gtp-binding protein b os=homo sapiens gn=rragb pe=1 sv=1	C	GO:0005634	nucleus
F7D021	rragb_humanras-related gtp-binding protein b os=homo sapiens gn=rragb pe=1 sv=1	P	GO:0071230	cellular response to amino acid stimulus
F7D5P2	serph_humanserpin h1 os=homo sapiens gn=serpinh1 pe=1 sv=2	F	GO:0030414	peptidase inhibitor activity
F7D5P2	serph_humanserpin h1 os=homo sapiens gn=serpinh1 pe=1 sv=2	C	GO:0005793	endoplasmic reticulum-Golgi intermediate compartment
F7D5P2	serph_humanserpin h1 os=homo sapiens gn=serpinh1 pe=1 sv=2	C	GO:0005788	endoplasmic reticulum lumen
F7D5P2	serph_humanserpin h1 os=homo sapiens gn=serpinh1 pe=1 sv=2	P	GO:0010466	negative regulation of peptidase activity
F7D5P2	serph_humanserpin h1 os=homo sapiens gn=serpinh1 pe=1 sv=2	F	GO:0005518	collagen binding
F7D5P2	serph_humanserpin h1 os=homo sapiens gn=serpinh1 pe=1 sv=2	P	GO:0006986	response to unfolded protein
F7D5P2	serph_humanserpin h1 os=homo sapiens gn=serpinh1 pe=1 sv=2	P	GO:0030198	extracellular matrix organization
F7D5P2	serph_humanserpin h1 os=homo sapiens gn=serpinh1 pe=1 sv=2	C	GO:0005615	extracellular space
F7D5P2	serph_humanserpin h1 os=homo sapiens gn=serpinh1 pe=1 sv=2	C	GO:0005581	collagen
F7D7I9	ppp6_humanserine threonine-protein phosphatase 6 catalytic subunit os=homo sapiens gn=ppp6c pe=1 sv=1	F	GO:0005515	protein binding
F7D7I9	ppp6_humanserine threonine-protein phosphatase 6 catalytic subunit os=homo sapiens gn=ppp6c pe=1 sv=1	C	GO:0005829	cytosol
F7D7I9	ppp6_humanserine threonine-protein phosphatase 6 catalytic subunit os=homo sapiens gn=ppp6c pe=1 sv=1	P	GO:0000082	G1/S transition of mitotic cell cycle
F7D7I9	ppp6_humanserine threonine-protein phosphatase 6 catalytic subunit os=homo sapiens gn=ppp6c pe=1 sv=1	P	GO:0050794	regulation of cellular process
F7D7I9	ppp6_humanserine threonine-protein phosphatase 6 catalytic subunit os=homo sapiens gn=ppp6c pe=1 sv=1	C	GO:0043229	intracellular organelle
F7D7I9	ppp6_humanserine threonine-protein phosphatase 6 catalytic subunit os=homo sapiens gn=ppp6c pe=1 sv=1	P	GO:0006470	protein dephosphorylation
F7D7I9	ppp6_humanserine threonine-protein phosphatase 6 catalytic subunit os=homo sapiens gn=ppp6c pe=1 sv=1	F	GO:0004722	protein serine/threonine phosphatase activity
F7D7I9	ppp6_humanserine threonine-protein phosphatase 6 catalytic subunit os=homo sapiens gn=ppp6c pe=1 sv=1	C	GO:0008287	protein serine/threonine phosphatase complex
F7D8V3	impa2_humaninositol monophosphatase 2 os=homo sapiens gn=impa2 pe=1 sv=1	P	GO:0046855	inositol phosphate dephosphorylation
F7D8V3	impa2_humaninositol monophosphatase 2 os=homo sapiens gn=impa2 pe=1 sv=1	C	GO:0005829	cytosol
F7D8V3	impa2_humaninositol monophosphatase 2 os=homo sapiens gn=impa2 pe=1 sv=1	C	GO:0043231	intracellular membrane-bounded organelle
F7D8V3	impa2_humaninositol monophosphatase 2 os=homo sapiens gn=impa2 pe=1 sv=1	P	GO:0006020	inositol metabolic process
F7D8V3	impa2_humaninositol monophosphatase 2 os=homo sapiens gn=impa2 pe=1 sv=1	F	GO:0008934	inositol monophosphate 1-phosphatase activity
F7D8V3	impa2_humaninositol monophosphatase 2 os=homo sapiens gn=impa2 pe=1 sv=1	P	GO:0007165	signal transduction
F7D8V3	impa2_humaninositol monophosphatase 2 os=homo sapiens gn=impa2 pe=1 sv=1	F	GO:0042803	protein homodimerization activity
F7D8V3	impa2_humaninositol monophosphatase 2 os=homo sapiens gn=impa2 pe=1 sv=1	P	GO:0046854	phosphatidylinositol phosphorylation
F7D8V3	impa2_humaninositol monophosphatase 2 os=homo sapiens gn=impa2 pe=1 sv=1	P	GO:0019872	streptomycin biosynthetic process
F7DBC0	sfxn1_humansideroflexin-1 os=homo sapiens gn=sfxn1 pe=1 sv=4	C	GO:0031966	mitochondrial membrane
F7DBC0	sfxn1_humansideroflexin-1 os=homo sapiens gn=sfxn1 pe=1 sv=4	F	GO:0008324	cation transmembrane transporter activity
F7DBC0	sfxn1_humansideroflexin-1 os=homo sapiens gn=sfxn1 pe=1 sv=4	P	GO:0055085	transmembrane transport
F7DBC0	sfxn1_humansideroflexin-1 os=homo sapiens gn=sfxn1 pe=1 sv=4	P	GO:0006812	cation transport
F7DD48	lyric_humanprotein lyric os=homo sapiens gn=mtdh pe=1 sv=2	P	GO:0010508	positive regulation of autophagy
F7DD48	lyric_humanprotein lyric os=homo sapiens gn=mtdh pe=1 sv=2	P	GO:0000122	negative regulation of transcription from RNA polymerase II promoter
F7DD48	lyric_humanprotein lyric os=homo sapiens gn=mtdh pe=1 sv=2	P	GO:0043066	negative regulation of apoptotic process
F7DD48	lyric_humanprotein lyric os=homo sapiens gn=mtdh pe=1 sv=2	P	GO:0045766	positive regulation of angiogenesis
F7DD48	lyric_humanprotein lyric os=homo sapiens gn=mtdh pe=1 sv=2	P	GO:0031663	lipopolysaccharide-mediated signaling pathway
F7DD48	lyric_humanprotein lyric os=homo sapiens gn=mtdh pe=1 sv=2	C	GO:0005789	endoplasmic reticulum membrane
F7DD48	lyric_humanprotein lyric os=homo sapiens gn=mtdh pe=1 sv=2	C	GO:0005730	nucleolus
F7DD48	lyric_humanprotein lyric os=homo sapiens gn=mtdh pe=1 sv=2	P	GO:0043123	positive regulation of I-kappaB kinase/NF-kappaB cascade
F7DD48	lyric_humanprotein lyric os=homo sapiens gn=mtdh pe=1 sv=2	C	GO:0016604	nuclear body
F7DD48	lyric_humanprotein lyric os=homo sapiens gn=mtdh pe=1 sv=2	F	GO:0003713	transcription coactivator activity
F7DD48	lyric_humanprotein lyric os=homo sapiens gn=mtdh pe=1 sv=2	F	GO:0001085	RNA polymerase II transcription factor binding
F7DD48	lyric_humanprotein lyric os=homo sapiens gn=mtdh pe=1 sv=2	F	GO:0051059	NF-kappaB binding
F7DD48	lyric_humanprotein lyric os=homo sapiens gn=mtdh pe=1 sv=2	C	GO:0030054	cell junction
F7DD48	lyric_humanprotein lyric os=homo sapiens gn=mtdh pe=1 sv=2	C	GO:0048471	perinuclear region of cytoplasm
F7DD48	lyric_humanprotein lyric os=homo sapiens gn=mtdh pe=1 sv=2	P	GO:0051092	positive regulation of NF-kappaB transcription factor activity
F7DD48	lyric_humanprotein lyric os=homo sapiens gn=mtdh pe=1 sv=2	P	GO:0051897	positive regulation of protein kinase B signaling cascade
F7DD48	lyric_humanprotein lyric os=homo sapiens gn=mtdh pe=1 sv=2	C	GO:0005667	transcription factor complex
F7DD48	lyric_humanprotein lyric os=homo sapiens gn=mtdh pe=1 sv=2	P	GO:0045941	positive regulation of transcription, DNA-dependent
F7DDT4	wdr61_humanwd repeat-containing protein 61 os=homo sapiens gn=wdr61 pe=1 sv=1	C	GO:0016593	Cdc73/Paf1 complex
F7DDT4	wdr61_humanwd repeat-containing protein 61 os=homo sapiens gn=wdr61 pe=1 sv=1	P	GO:0045638	negative regulation of myeloid cell differentiation
F7DDT4	wdr61_humanwd repeat-containing protein 61 os=homo sapiens gn=wdr61 pe=1 sv=1	F	GO:0005515	protein binding
F7DDT4	wdr61_humanwd repeat-containing protein 61 os=homo sapiens gn=wdr61 pe=1 sv=1	P	GO:2001162	positive regulation of histone H3-K79 methylation
F7DDT4	wdr61_humanwd repeat-containing protein 61 os=homo sapiens gn=wdr61 pe=1 sv=1	P	GO:0032968	positive regulation of transcription elongation from RNA polymerase II promoter
F7DDT4	wdr61_humanwd repeat-containing protein 61 os=homo sapiens gn=wdr61 pe=1 sv=1	C	GO:0055087	Ski complex
F7DDT4	wdr61_humanwd repeat-containing protein 61 os=homo sapiens gn=wdr61 pe=1 sv=1	C	GO:0005730	nucleolus
F7DDT4	wdr61_humanwd repeat-containing protein 61 os=homo sapiens gn=wdr61 pe=1 sv=1	P	GO:0051571	positive regulation of histone H3-K4 methylation
F7DDT4	wdr61_humanwd repeat-containing protein 61 os=homo sapiens gn=wdr61 pe=1 sv=1	P	GO:0080182	histone H3-K4 trimethylation
F7DDT4	wdr61_humanwd repeat-containing protein 61 os=homo sapiens gn=wdr61 pe=1 sv=1	P	GO:0045944	positive regulation of transcription from RNA polymerase II promoter
F7DDT4	wdr61_humanwd repeat-containing protein 61 os=homo sapiens gn=wdr61 pe=1 sv=1	C	GO:0035327	transcriptionally active chromatin
F7DF58	acd11_ponabacyl- dehydrogenase family member 11 os=pongo abelii gn=acad11 pe=2 sv=2	C	GO:0031966	mitochondrial membrane
F7DF58	acd11_ponabacyl- dehydrogenase family member 11 os=pongo abelii gn=acad11 pe=2 sv=2	C	GO:0005777	peroxisome
F7DF58	acd11_ponabacyl- dehydrogenase family member 11 os=pongo abelii gn=acad11 pe=2 sv=2	P	GO:0033539	fatty acid beta-oxidation using acyl-CoA dehydrogenase
F7DF58	acd11_ponabacyl- dehydrogenase family member 11 os=pongo abelii gn=acad11 pe=2 sv=2	C	GO:0005634	nucleus
F7DF58	acd11_ponabacyl- dehydrogenase family member 11 os=pongo abelii gn=acad11 pe=2 sv=2	F	GO:0017099	very-long-chain-acyl-CoA dehydrogenase activity
F7DF58	acd11_ponabacyl- dehydrogenase family member 11 os=pongo abelii gn=acad11 pe=2 sv=2	F	GO:0070991	medium-chain-acyl-CoA dehydrogenase activity
F7DF58	acd11_ponabacyl- dehydrogenase family member 11 os=pongo abelii gn=acad11 pe=2 sv=2	F	GO:0050660	flavin adenine dinucleotide binding
F7DF58	acd11_ponabacyl- dehydrogenase family member 11 os=pongo abelii gn=acad11 pe=2 sv=2	F	GO:0016772	transferase activity, transferring phosphorus-containing groups
F7DF58	acd11_ponabacyl- dehydrogenase family member 11 os=pongo abelii gn=acad11 pe=2 sv=2	P	GO:0006118	electron transport
F7DHQ7	rab6b_humanras-related protein rab-6b os=homo sapiens gn=rab6b pe=1 sv=1	C	GO:0005802	trans-Golgi network
F7DHQ7	rab6b_humanras-related protein rab-6b os=homo sapiens gn=rab6b pe=1 sv=1	P	GO:0018125	peptidyl-cysteine methylation
F7DHQ7	rab6b_humanras-related protein rab-6b os=homo sapiens gn=rab6b pe=1 sv=1	C	GO:0016020	membrane
F7DHQ7	rab6b_humanras-related protein rab-6b os=homo sapiens gn=rab6b pe=1 sv=1	F	GO:0005525	GTP binding
F7DHQ7	rab6b_humanras-related protein rab-6b os=homo sapiens gn=rab6b pe=1 sv=1	P	GO:0006184	GTP catabolic process
F7DHQ7	rab6b_humanras-related protein rab-6b os=homo sapiens gn=rab6b pe=1 sv=1	C	GO:0005794	Golgi apparatus
F7DHQ7	rab6b_humanras-related protein rab-6b os=homo sapiens gn=rab6b pe=1 sv=1	C	GO:0005829	cytosol
F7DHQ7	rab6b_humanras-related protein rab-6b os=homo sapiens gn=rab6b pe=1 sv=1	F	GO:0019904	protein domain specific binding
F7DHQ7	rab6b_humanras-related protein rab-6b os=homo sapiens gn=rab6b pe=1 sv=1	C	GO:0005813	centrosome
F7DHQ7	rab6b_humanras-related protein rab-6b os=homo sapiens gn=rab6b pe=1 sv=1	C	GO:0031410	cytoplasmic vesicle
F7DHQ7	rab6b_humanras-related protein rab-6b os=homo sapiens gn=rab6b pe=1 sv=1	P	GO:0000042	protein targeting to Golgi
F7DHQ7	rab6b_humanras-related protein rab-6b os=homo sapiens gn=rab6b pe=1 sv=1	P	GO:0042493	response to drug
F7DHQ7	rab6b_humanras-related protein rab-6b os=homo sapiens gn=rab6b pe=1 sv=1	P	GO:0072385	minus-end-directed organelle transport along microtubule
F7DHQ7	rab6b_humanras-related protein rab-6b os=homo sapiens gn=rab6b pe=1 sv=1	P	GO:0006890	retrograde vesicle-mediated transport, Golgi to ER
F7DHQ7	rab6b_humanras-related protein rab-6b os=homo sapiens gn=rab6b pe=1 sv=1	P	GO:0010824	regulation of centrosome duplication
F7DHQ7	rab6b_humanras-related protein rab-6b os=homo sapiens gn=rab6b pe=1 sv=1	F	GO:0003924	GTPase activity
F7DHQ7	rab6b_humanras-related protein rab-6b os=homo sapiens gn=rab6b pe=1 sv=1	P	GO:0007264	small GTPase mediated signal transduction
F7DHR2	srprb_humansignal recognition particle receptor subunit beta os=homo sapiens gn=srprb pe=1 sv=3	P	GO:0006412	translation
F7DHR2	srprb_humansignal recognition particle receptor subunit beta os=homo sapiens gn=srprb pe=1 sv=3	C	GO:0005789	endoplasmic reticulum membrane
F7DHR2	srprb_humansignal recognition particle receptor subunit beta os=homo sapiens gn=srprb pe=1 sv=3	C	GO:0005881	cytoplasmic microtubule
F7DHR2	srprb_humansignal recognition particle receptor subunit beta os=homo sapiens gn=srprb pe=1 sv=3	F	GO:0031625	ubiquitin protein ligase binding
F7DHR2	srprb_humansignal recognition particle receptor subunit beta os=homo sapiens gn=srprb pe=1 sv=3	P	GO:0006987	activation of signaling protein activity involved in unfolded protein response
F7DHR2	srprb_humansignal recognition particle receptor subunit beta os=homo sapiens gn=srprb pe=1 sv=3	P	GO:0006614	SRP-dependent cotranslational protein targeting to membrane
F7DHR2	srprb_humansignal recognition particle receptor subunit beta os=homo sapiens gn=srprb pe=1 sv=3	P	GO:0007264	small GTPase mediated signal transduction
F7DHR2	srprb_humansignal recognition particle receptor subunit beta os=homo sapiens gn=srprb pe=1 sv=3	F	GO:0005525	GTP binding
F7DJM1	sc22b_ratvesicle-trafficking protein sec22b os=rattus norvegicus gn=sec22b pe=1 sv=3	F	GO:0005515	protein binding
F7DJM1	sc22b_ratvesicle-trafficking protein sec22b os=rattus norvegicus gn=sec22b pe=1 sv=3	C	GO:0005793	endoplasmic reticulum-Golgi intermediate compartment
F7DJM1	sc22b_ratvesicle-trafficking protein sec22b os=rattus norvegicus gn=sec22b pe=1 sv=3	P	GO:0006888	ER to Golgi vesicle-mediated transport
F7DJM1	sc22b_ratvesicle-trafficking protein sec22b os=rattus norvegicus gn=sec22b pe=1 sv=3	C	GO:0016021	integral to membrane
F7DLA3	roa1_pantrheterogeneous nuclear ribonucleoprotein a1 os=pan troglodytes gn=hnrnpa1 pe=2 sv=1	F	GO:0003729	mRNA binding
F7DLA3	roa1_pantrheterogeneous nuclear ribonucleoprotein a1 os=pan troglodytes gn=hnrnpa1 pe=2 sv=1	C	GO:0043005	neuron projection
F7DLA3	roa1_pantrheterogeneous nuclear ribonucleoprotein a1 os=pan troglodytes gn=hnrnpa1 pe=2 sv=1	F	GO:0003727	single-stranded RNA binding
F7DLA3	roa1_pantrheterogeneous nuclear ribonucleoprotein a1 os=pan troglodytes gn=hnrnpa1 pe=2 sv=1	C	GO:0005730	nucleolus
F7DLA3	roa1_pantrheterogeneous nuclear ribonucleoprotein a1 os=pan troglodytes gn=hnrnpa1 pe=2 sv=1	P	GO:0000398	mRNA splicing, via spliceosome
F7DLA3	roa1_pantrheterogeneous nuclear ribonucleoprotein a1 os=pan troglodytes gn=hnrnpa1 pe=2 sv=1	C	GO:0035770	ribonucleoprotein granule
F7DLA3	roa1_pantrheterogeneous nuclear ribonucleoprotein a1 os=pan troglodytes gn=hnrnpa1 pe=2 sv=1	C	GO:0045111	intermediate filament cytoskeleton
F7DLA3	roa1_pantrheterogeneous nuclear ribonucleoprotein a1 os=pan troglodytes gn=hnrnpa1 pe=2 sv=1	P	GO:0006405	RNA export from nucleus
F7DLA3	roa1_pantrheterogeneous nuclear ribonucleoprotein a1 os=pan troglodytes gn=hnrnpa1 pe=2 sv=1	P	GO:0051170	nuclear import
F7DLA3	roa1_pantrheterogeneous nuclear ribonucleoprotein a1 os=pan troglodytes gn=hnrnpa1 pe=2 sv=1	F	GO:0003697	single-stranded DNA binding
F7DLA3	roa1_pantrheterogeneous nuclear ribonucleoprotein a1 os=pan troglodytes gn=hnrnpa1 pe=2 sv=1	F	GO:0051033	RNA transmembrane transporter activity
F7DLA3	roa1_pantrheterogeneous nuclear ribonucleoprotein a1 os=pan troglodytes gn=hnrnpa1 pe=2 sv=1	C	GO:0071013	catalytic step 2 spliceosome
F7DLA3	roa1_pantrheterogeneous nuclear ribonucleoprotein a1 os=pan troglodytes gn=hnrnpa1 pe=2 sv=1	C	GO:0005654	nucleoplasm
F7DLA3	roa1_pantrheterogeneous nuclear ribonucleoprotein a1 os=pan troglodytes gn=hnrnpa1 pe=2 sv=1	C	GO:0005737	cytoplasm
[truncated: 6,145 more rows]

## Sheet: BP
Level	GO ID	Term	Type	#Seqs	Sequences
[truncated: 3,220 more rows]

## Sheet: MF
Level	GO ID	Term	Type	#Seqs	Sequences
[truncated: 737 more rows]

[truncated: 4 more sheets: CC, Level2_BP, Level2_MF, Level2_CC]
