# Supplementary material for: Identification of host cellular proteins that interact with the M protein of a highly pathogenic porcine reproductive and respiratory syndrome virus vaccine strain
Source: Virol J. 2017 Feb 22;14:39. doi: 10.1186/s12985-017-0700-1 (PMC5320790; doi:10.1186/s12985-017-0700-1)
Supplement: Additional file 3: — Table S3. The list of the enriched KEGG Pathways of the PRRSV M protein interacting proteins. (XLS 277 kb) [file 12985_2017_700_MOESM3_ESM.xls]

## Sheet: query2map
Protein ID	KO	Map ID	Map Name	URL
A3R0T6
A9CB58	K12569	ko05410	Hypertrophic cardiomyopathy (HCM)	http://www.kegg.jp/kegg-bin/show_pathway?ko05410+K12569
A9CB58	K12569	ko05412	Arrhythmogenic right ventricular cardiomyopathy (ARVC)	http://www.kegg.jp/kegg-bin/show_pathway?ko05412+K12569
A9CB58	K12569	ko05414	Dilated cardiomyopathy	http://www.kegg.jp/kegg-bin/show_pathway?ko05414+K12569
A9L913	K02997	ko03010	Ribosome	http://www.kegg.jp/kegg-bin/show_pathway?ko03010+K02997
A9X189	K03231	ko03013	RNA transport	http://www.kegg.jp/kegg-bin/show_pathway?ko03013+K03231
A9X189	K03231	ko05134	Legionellosis	http://www.kegg.jp/kegg-bin/show_pathway?ko05134+K03231
A9X1A5	K06102	ko04530	Tight junction	http://www.kegg.jp/kegg-bin/show_pathway?ko04530+K06102
F6PIN3
F6PJJ4	K07920
F6PQ58	K14003	ko04141	Protein processing in endoplasmic reticulum	http://www.kegg.jp/kegg-bin/show_pathway?ko04141+K14003
F6PTB1	K15410	ko05168	Herpes simplex infection	http://www.kegg.jp/kegg-bin/show_pathway?ko05168+K15410
F6QA37	K05863	ko04020	Calcium signaling pathway	http://www.kegg.jp/kegg-bin/show_pathway?ko04020+K05863
F6QA37	K05863	ko05012	Parkinson's disease	http://www.kegg.jp/kegg-bin/show_pathway?ko05012+K05863
F6QA37	K05863	ko05016	Huntington's disease	http://www.kegg.jp/kegg-bin/show_pathway?ko05016+K05863
F6QA37	K05863	ko05166	HTLV-I infection	http://www.kegg.jp/kegg-bin/show_pathway?ko05166+K05863
F6QDZ8	K10357
F6QF98	K12399	ko04142	Lysosome	http://www.kegg.jp/kegg-bin/show_pathway?ko04142+K12399
F6QGV0	K13238	ko00071	Fatty acid degradation	http://www.kegg.jp/kegg-bin/show_pathway?ko00071+K13238
F6QMV0	K10756	ko03030	DNA replication	http://www.kegg.jp/kegg-bin/show_pathway?ko03030+K10756
F6QMV0	K10756	ko03420	Nucleotide excision repair	http://www.kegg.jp/kegg-bin/show_pathway?ko03420+K10756
F6QMV0	K10756	ko03430	Mismatch repair	http://www.kegg.jp/kegg-bin/show_pathway?ko03430+K10756
F6QN95	K03232
F6QQW8
F6QR11	K10143	ko04115	p53 signaling pathway	http://www.kegg.jp/kegg-bin/show_pathway?ko04115+K10143
F6QR11	K10143	ko04120	Ubiquitin mediated proteolysis	http://www.kegg.jp/kegg-bin/show_pathway?ko04120+K10143
F6QR11	K10143	ko04712	Circadian rhythm - plant	http://www.kegg.jp/kegg-bin/show_pathway?ko04712+K10143
F6QR19
F6QWE2	K00415	ko00190	Oxidative phosphorylation	http://www.kegg.jp/kegg-bin/show_pathway?ko00190+K00415
F6QWE2	K00415	ko04260	Cardiac muscle contraction	http://www.kegg.jp/kegg-bin/show_pathway?ko04260+K00415
F6QWE2	K00415	ko04932	Non-alcoholic fatty liver disease (NAFLD)	http://www.kegg.jp/kegg-bin/show_pathway?ko04932+K00415
F6QWE2	K00415	ko05010	Alzheimer's disease	http://www.kegg.jp/kegg-bin/show_pathway?ko05010+K00415
F6QWE2	K00415	ko05012	Parkinson's disease	http://www.kegg.jp/kegg-bin/show_pathway?ko05012+K00415
F6QWE2	K00415	ko05016	Huntington's disease	http://www.kegg.jp/kegg-bin/show_pathway?ko05016+K00415
F6R1E4	K07890
F6R1N2	K00016	ko00010	Glycolysis / Gluconeogenesis	http://www.kegg.jp/kegg-bin/show_pathway?ko00010+K00016
F6R1N2	K00016	ko00270	Cysteine and methionine metabolism	http://www.kegg.jp/kegg-bin/show_pathway?ko00270+K00016
F6R1N2	K00016	ko00620	Pyruvate metabolism	http://www.kegg.jp/kegg-bin/show_pathway?ko00620+K00016
F6R1N2	K00016	ko00640	Propanoate metabolism	http://www.kegg.jp/kegg-bin/show_pathway?ko00640+K00016
F6R4J1	K00162	ko00010	Glycolysis / Gluconeogenesis	http://www.kegg.jp/kegg-bin/show_pathway?ko00010+K00162
F6R4J1	K00162	ko00020	Citrate cycle (TCA cycle)	http://www.kegg.jp/kegg-bin/show_pathway?ko00020+K00162
F6R4J1	K00162	ko00620	Pyruvate metabolism	http://www.kegg.jp/kegg-bin/show_pathway?ko00620+K00162
F6R4J1	K00162	ko01200	Carbon metabolism	http://www.kegg.jp/kegg-bin/show_pathway?ko01200+K00162
F6R4J1	K00162	ko04066	HIF-1 signaling pathway	http://www.kegg.jp/kegg-bin/show_pathway?ko04066+K00162
F6R5W0
F6R907
F6R9H5
F6RBX8
F6RE42	K01899	ko00020	Citrate cycle (TCA cycle)	http://www.kegg.jp/kegg-bin/show_pathway?ko00020+K01899
F6RE42	K01899	ko00640	Propanoate metabolism	http://www.kegg.jp/kegg-bin/show_pathway?ko00640+K01899
F6RE42	K01899	ko01200	Carbon metabolism	http://www.kegg.jp/kegg-bin/show_pathway?ko01200+K01899
F6RFU8	K12757	ko04510	Focal adhesion	http://www.kegg.jp/kegg-bin/show_pathway?ko04510+K12757
F6RFU8	K12757	ko04530	Tight junction	http://www.kegg.jp/kegg-bin/show_pathway?ko04530+K12757
F6RFU8	K12757	ko04670	Leukocyte transendothelial migration	http://www.kegg.jp/kegg-bin/show_pathway?ko04670+K12757
F6RFU8	K12757	ko04810	Regulation of actin cytoskeleton	http://www.kegg.jp/kegg-bin/show_pathway?ko04810+K12757
F6RLH5	K03283	ko03040	Spliceosome	http://www.kegg.jp/kegg-bin/show_pathway?ko03040+K03283
F6RLH5	K03283	ko04010	MAPK signaling pathway	http://www.kegg.jp/kegg-bin/show_pathway?ko04010+K03283
F6RLH5	K03283	ko04141	Protein processing in endoplasmic reticulum	http://www.kegg.jp/kegg-bin/show_pathway?ko04141+K03283
F6RLH5	K03283	ko04144	Endocytosis	http://www.kegg.jp/kegg-bin/show_pathway?ko04144+K03283
F6RLH5	K03283	ko04612	Antigen processing and presentation	http://www.kegg.jp/kegg-bin/show_pathway?ko04612+K03283
F6RLH5	K03283	ko04915	Estrogen signaling pathway	http://www.kegg.jp/kegg-bin/show_pathway?ko04915+K03283
F6RLH5	K03283	ko05134	Legionellosis	http://www.kegg.jp/kegg-bin/show_pathway?ko05134+K03283
F6RLH5	K03283	ko05145	Toxoplasmosis	http://www.kegg.jp/kegg-bin/show_pathway?ko05145+K03283
F6RLH5	K03283	ko05162	Measles	http://www.kegg.jp/kegg-bin/show_pathway?ko05162+K03283
F6RLH5	K03283	ko05164	Influenza A	http://www.kegg.jp/kegg-bin/show_pathway?ko05164+K03283
F6RLH5	K03283	ko05169	Epstein-Barr virus infection	http://www.kegg.jp/kegg-bin/show_pathway?ko05169+K03283
F6RLS0
F6RLV0	K07941	ko04014	Ras signaling pathway	http://www.kegg.jp/kegg-bin/show_pathway?ko04014+K07941
F6RLV0	K07941	ko04144	Endocytosis	http://www.kegg.jp/kegg-bin/show_pathway?ko04144+K07941
F6RLV0	K07941	ko04666	Fc gamma R-mediated phagocytosis	http://www.kegg.jp/kegg-bin/show_pathway?ko04666+K07941
F6RWK6
F6RXT2	K15305	ko05166	HTLV-I infection	http://www.kegg.jp/kegg-bin/show_pathway?ko05166+K15305
F6RXT2	K15305	ko05203	Viral carcinogenesis	http://www.kegg.jp/kegg-bin/show_pathway?ko05203+K15305
F6RZ83	K12793	ko04064	NF-kappa B signaling pathway	http://www.kegg.jp/kegg-bin/show_pathway?ko04064+K12793
F6RZ83	K12793	ko04621	NOD-like receptor signaling pathway	http://www.kegg.jp/kegg-bin/show_pathway?ko04621+K12793
F6RZ83	K12793	ko04668	TNF signaling pathway	http://www.kegg.jp/kegg-bin/show_pathway?ko04668+K12793
F6S235	K14692
F6S443	K07905	ko04144	Endocytosis	http://www.kegg.jp/kegg-bin/show_pathway?ko04144+K07905
F6S443	K07905	ko04962	Vasopressin-regulated water reabsorption	http://www.kegg.jp/kegg-bin/show_pathway?ko04962+K07905
F6S8W9
F6S9R5	K10755	ko03030	DNA replication	http://www.kegg.jp/kegg-bin/show_pathway?ko03030+K10755
F6S9R5	K10755	ko03420	Nucleotide excision repair	http://www.kegg.jp/kegg-bin/show_pathway?ko03420+K10755
F6S9R5	K10755	ko03430	Mismatch repair	http://www.kegg.jp/kegg-bin/show_pathway?ko03430+K10755
F6SC45	K01958	ko00020	Citrate cycle (TCA cycle)	http://www.kegg.jp/kegg-bin/show_pathway?ko00020+K01958
F6SC45	K01958	ko00620	Pyruvate metabolism	http://www.kegg.jp/kegg-bin/show_pathway?ko00620+K01958
F6SC45	K01958	ko00720	Carbon fixation pathways in prokaryotes	http://www.kegg.jp/kegg-bin/show_pathway?ko00720+K01958
F6SC45	K01958	ko01200	Carbon metabolism	http://www.kegg.jp/kegg-bin/show_pathway?ko01200+K01958
F6SC45	K01958	ko01230	Biosynthesis of amino acids	http://www.kegg.jp/kegg-bin/show_pathway?ko01230+K01958
F6SI36	K13515	ko00564	Glycerophospholipid metabolism	http://www.kegg.jp/kegg-bin/show_pathway?ko00564+K13515
F6SIE0
F6SMQ4	K01482
F6SQ40
F6SRT0	K15423
F6T2C6
F6T360	K15731
F6THY8
F6TII3	K05692	ko04015	Rap1 signaling pathway	http://www.kegg.jp/kegg-bin/show_pathway?ko04015+K05692
F6TII3	K05692	ko04145	Phagosome	http://www.kegg.jp/kegg-bin/show_pathway?ko04145+K05692
F6TII3	K05692	ko04390	Hippo signaling pathway	http://www.kegg.jp/kegg-bin/show_pathway?ko04390+K05692
F6TII3	K05692	ko04391	Hippo signaling pathway - fly	http://www.kegg.jp/kegg-bin/show_pathway?ko04391+K05692
F6TII3	K05692	ko04510	Focal adhesion	http://www.kegg.jp/kegg-bin/show_pathway?ko04510+K05692
F6TII3	K05692	ko04520	Adherens junction	http://www.kegg.jp/kegg-bin/show_pathway?ko04520+K05692
F6TII3	K05692	ko04530	Tight junction	http://www.kegg.jp/kegg-bin/show_pathway?ko04530+K05692
F6TII3	K05692	ko04670	Leukocyte transendothelial migration	http://www.kegg.jp/kegg-bin/show_pathway?ko04670+K05692
F6TII3	K05692	ko04745	Phototransduction - fly	http://www.kegg.jp/kegg-bin/show_pathway?ko04745+K05692
F6TII3	K05692	ko04810	Regulation of actin cytoskeleton	http://www.kegg.jp/kegg-bin/show_pathway?ko04810+K05692
F6TII3	K05692	ko04919	Thyroid hormone signaling pathway	http://www.kegg.jp/kegg-bin/show_pathway?ko04919+K05692
F6TII3	K05692	ko05100	Bacterial invasion of epithelial cells	http://www.kegg.jp/kegg-bin/show_pathway?ko05100+K05692
F6TII3	K05692	ko05110	Vibrio cholerae infection	http://www.kegg.jp/kegg-bin/show_pathway?ko05110+K05692
F6TII3	K05692	ko05130	Pathogenic Escherichia coli infection	http://www.kegg.jp/kegg-bin/show_pathway?ko05130+K05692
F6TII3	K05692	ko05131	Shigellosis	http://www.kegg.jp/kegg-bin/show_pathway?ko05131+K05692
F6TII3	K05692	ko05132	Salmonella infection	http://www.kegg.jp/kegg-bin/show_pathway?ko05132+K05692
F6TII3	K05692	ko05164	Influenza A	http://www.kegg.jp/kegg-bin/show_pathway?ko05164+K05692
F6TII3	K05692	ko05205	Proteoglycans in cancer	http://www.kegg.jp/kegg-bin/show_pathway?ko05205+K05692
F6TII3	K05692	ko05410	Hypertrophic cardiomyopathy (HCM)	http://www.kegg.jp/kegg-bin/show_pathway?ko05410+K05692
F6TII3	K05692	ko05412	Arrhythmogenic right ventricular cardiomyopathy (ARVC)	http://www.kegg.jp/kegg-bin/show_pathway?ko05412+K05692
F6TII3	K05692	ko05414	Dilated cardiomyopathy	http://www.kegg.jp/kegg-bin/show_pathway?ko05414+K05692
F6TII3	K05692	ko05416	Viral myocarditis	http://www.kegg.jp/kegg-bin/show_pathway?ko05416+K05692
F6TKN9	K02896	ko03010	Ribosome	http://www.kegg.jp/kegg-bin/show_pathway?ko03010+K02896
F6TKV6	K17405
F6TM63	K08776
F6TN15	K08957	ko04310	Wnt signaling pathway	http://www.kegg.jp/kegg-bin/show_pathway?ko04310+K08957
F6TN15	K08957	ko04340	Hedgehog signaling pathway	http://www.kegg.jp/kegg-bin/show_pathway?ko04340+K08957
F6TQ03	K13523	ko00561	Glycerolipid metabolism	http://www.kegg.jp/kegg-bin/show_pathway?ko00561+K13523
F6TQ03	K13523	ko00564	Glycerophospholipid metabolism	http://www.kegg.jp/kegg-bin/show_pathway?ko00564+K13523
F6TQ24	K13523	ko00561	Glycerolipid metabolism	http://www.kegg.jp/kegg-bin/show_pathway?ko00561+K13523
F6TQ24	K13523	ko00564	Glycerophospholipid metabolism	http://www.kegg.jp/kegg-bin/show_pathway?ko00564+K13523
F6TQ53	K02942	ko03010	Ribosome	http://www.kegg.jp/kegg-bin/show_pathway?ko03010+K02942
F6TUP0	K08823
F6TVL9	K02955	ko03010	Ribosome	http://www.kegg.jp/kegg-bin/show_pathway?ko03010+K02955
F6TZV2
F6U0Z8
F6U7E0
F6U8N3	K02962	ko03010	Ribosome	http://www.kegg.jp/kegg-bin/show_pathway?ko03010+K02962
F6UAJ8	K07151	ko00510	N-Glycan biosynthesis	http://www.kegg.jp/kegg-bin/show_pathway?ko00510+K07151
F6UAJ8	K07151	ko00513	Various types of N-glycan biosynthesis	http://www.kegg.jp/kegg-bin/show_pathway?ko00513+K07151
F6UAJ8	K07151	ko04141	Protein processing in endoplasmic reticulum	http://www.kegg.jp/kegg-bin/show_pathway?ko04141+K07151
F6UD15	K04429	ko04010	MAPK signaling pathway	http://www.kegg.jp/kegg-bin/show_pathway?ko04010+K04429
F6UEH3	K06013	ko00900	Terpenoid backbone biosynthesis	http://www.kegg.jp/kegg-bin/show_pathway?ko00900+K06013
F6UGG4	K13249	ko04141	Protein processing in endoplasmic reticulum	http://www.kegg.jp/kegg-bin/show_pathway?ko04141+K13249
F6UR30	K07604
F6UVP3
F6UWA0
F6UWC3	K05758	ko04666	Fc gamma R-mediated phagocytosis	http://www.kegg.jp/kegg-bin/show_pathway?ko04666+K05758
F6UWC3	K05758	ko04810	Regulation of actin cytoskeleton	http://www.kegg.jp/kegg-bin/show_pathway?ko04810+K05758
F6UWC3	K05758	ko05100	Bacterial invasion of epithelial cells	http://www.kegg.jp/kegg-bin/show_pathway?ko05100+K05758
F6UWC3	K05758	ko05130	Pathogenic Escherichia coli infection	http://www.kegg.jp/kegg-bin/show_pathway?ko05130+K05758
F6UWC3	K05758	ko05131	Shigellosis	http://www.kegg.jp/kegg-bin/show_pathway?ko05131+K05758
F6UWC3	K05758	ko05132	Salmonella infection	http://www.kegg.jp/kegg-bin/show_pathway?ko05132+K05758
F6V6Z8	K02898	ko03010	Ribosome	http://www.kegg.jp/kegg-bin/show_pathway?ko03010+K02898
F6VER2	K15102
F6VFF5	K02958	ko03010	Ribosome	http://www.kegg.jp/kegg-bin/show_pathway?ko03010+K02958
F6VFQ0	K03940	ko00190	Oxidative phosphorylation	http://www.kegg.jp/kegg-bin/show_pathway?ko00190+K03940
F6VFQ0	K03940	ko04932	Non-alcoholic fatty liver disease (NAFLD)	http://www.kegg.jp/kegg-bin/show_pathway?ko04932+K03940
F6VFQ0	K03940	ko05010	Alzheimer's disease	http://www.kegg.jp/kegg-bin/show_pathway?ko05010+K03940
F6VFQ0	K03940	ko05012	Parkinson's disease	http://www.kegg.jp/kegg-bin/show_pathway?ko05012+K03940
F6VFQ0	K03940	ko05016	Huntington's disease	http://www.kegg.jp/kegg-bin/show_pathway?ko05016+K03940
F6VM61	K07508	ko00062	Fatty acid elongation	http://www.kegg.jp/kegg-bin/show_pathway?ko00062+K07508
F6VM61	K07508	ko00071	Fatty acid degradation	http://www.kegg.jp/kegg-bin/show_pathway?ko00071+K07508
F6VM61	K07508	ko00280	Valine, leucine and isoleucine degradation	http://www.kegg.jp/kegg-bin/show_pathway?ko00280+K07508
F6VM61	K07508	ko00362	Benzoate degradation	http://www.kegg.jp/kegg-bin/show_pathway?ko00362+K07508
F6VM61	K07508	ko01212	Fatty acid metabolism	http://www.kegg.jp/kegg-bin/show_pathway?ko01212+K07508
F6VRF4	K03011	ko00230	Purine metabolism	http://www.kegg.jp/kegg-bin/show_pathway?ko00230+K03011
F6VRF4	K03011	ko00240	Pyrimidine metabolism	http://www.kegg.jp/kegg-bin/show_pathway?ko00240+K03011
F6VRF4	K03011	ko03020	RNA polymerase	http://www.kegg.jp/kegg-bin/show_pathway?ko03020+K03011
F6VRF4	K03011	ko05016	Huntington's disease	http://www.kegg.jp/kegg-bin/show_pathway?ko05016+K03011
F6VRF4	K03011	ko05169	Epstein-Barr virus infection	http://www.kegg.jp/kegg-bin/show_pathway?ko05169+K03011
F6VRM2
F6VUN8
F6W932	K06519	ko04974	Protein digestion and absorption	http://www.kegg.jp/kegg-bin/show_pathway?ko04974+K06519
F6WAB3
F6WE02	K11220	ko04062	Chemokine signaling pathway	http://www.kegg.jp/kegg-bin/show_pathway?ko04062+K11220
F6WE02	K11220	ko04380	Osteoclast differentiation	http://www.kegg.jp/kegg-bin/show_pathway?ko04380+K11220
F6WE02	K11220	ko04620	Toll-like receptor signaling pathway	http://www.kegg.jp/kegg-bin/show_pathway?ko04620+K11220
F6WE02	K11220	ko04630	Jak-STAT signaling pathway	http://www.kegg.jp/kegg-bin/show_pathway?ko04630+K11220
F6WE02	K11220	ko04917	Prolactin signaling pathway	http://www.kegg.jp/kegg-bin/show_pathway?ko04917+K11220
F6WE02	K11220	ko04919	Thyroid hormone signaling pathway	http://www.kegg.jp/kegg-bin/show_pathway?ko04919+K11220
F6WE02	K11220	ko05140	Leishmaniasis	http://www.kegg.jp/kegg-bin/show_pathway?ko05140+K11220
F6WE02	K11220	ko05145	Toxoplasmosis	http://www.kegg.jp/kegg-bin/show_pathway?ko05145+K11220
F6WE02	K11220	ko05152	Tuberculosis	http://www.kegg.jp/kegg-bin/show_pathway?ko05152+K11220
F6WE02	K11220	ko05160	Hepatitis C	http://www.kegg.jp/kegg-bin/show_pathway?ko05160+K11220
F6WE02	K11220	ko05161	Hepatitis B	http://www.kegg.jp/kegg-bin/show_pathway?ko05161+K11220
F6WE02	K11220	ko05162	Measles	http://www.kegg.jp/kegg-bin/show_pathway?ko05162+K11220
F6WE02	K11220	ko05164	Influenza A	http://www.kegg.jp/kegg-bin/show_pathway?ko05164+K11220
F6WE02	K11220	ko05168	Herpes simplex infection	http://www.kegg.jp/kegg-bin/show_pathway?ko05168+K11220
F6WE02	K11220	ko05200	Pathways in cancer	http://www.kegg.jp/kegg-bin/show_pathway?ko05200+K11220
F6WE02	K11220	ko05212	Pancreatic cancer	http://www.kegg.jp/kegg-bin/show_pathway?ko05212+K11220
F6WE02	K11220	ko05321	Inflammatory bowel disease (IBD)	http://www.kegg.jp/kegg-bin/show_pathway?ko05321+K11220
F6WHT9	K00884	ko00520	Amino sugar and nucleotide sugar metabolism	http://www.kegg.jp/kegg-bin/show_pathway?ko00520+K00884
F6WJJ6	K00134	ko00010	Glycolysis / Gluconeogenesis	http://www.kegg.jp/kegg-bin/show_pathway?ko00010+K00134
F6WJJ6	K00134	ko00710	Carbon fixation in photosynthetic organisms	http://www.kegg.jp/kegg-bin/show_pathway?ko00710+K00134
F6WJJ6	K00134	ko01200	Carbon metabolism	http://www.kegg.jp/kegg-bin/show_pathway?ko01200+K00134
F6WJJ6	K00134	ko01230	Biosynthesis of amino acids	http://www.kegg.jp/kegg-bin/show_pathway?ko01230+K00134
F6WJJ6	K00134	ko04066	HIF-1 signaling pathway	http://www.kegg.jp/kegg-bin/show_pathway?ko04066+K00134
F6WJJ6	K00134	ko05010	Alzheimer's disease	http://www.kegg.jp/kegg-bin/show_pathway?ko05010+K00134
F6WJQ7	K14802
F6WKH0	K02934	ko03010	Ribosome	http://www.kegg.jp/kegg-bin/show_pathway?ko03010+K02934
F6WMP8
F6WPN0
F6WQ50
F6WQ60	K10143	ko04115	p53 signaling pathway	http://www.kegg.jp/kegg-bin/show_pathway?ko04115+K10143
F6WQ60	K10143	ko04120	Ubiquitin mediated proteolysis	http://www.kegg.jp/kegg-bin/show_pathway?ko04120+K10143
F6WQ60	K10143	ko04712	Circadian rhythm - plant	http://www.kegg.jp/kegg-bin/show_pathway?ko04712+K10143
F6WR63	K00893	ko00230	Purine metabolism	http://www.kegg.jp/kegg-bin/show_pathway?ko00230+K00893
F6WR63	K00893	ko00240	Pyrimidine metabolism	http://www.kegg.jp/kegg-bin/show_pathway?ko00240+K00893
F6WU88	K02941	ko03010	Ribosome	http://www.kegg.jp/kegg-bin/show_pathway?ko03010+K02941
F6WZW8
F6X1R5	K01312	ko04080	Neuroactive ligand-receptor interaction	http://www.kegg.jp/kegg-bin/show_pathway?ko04080+K01312
F6X1R5	K01312	ko04972	Pancreatic secretion	http://www.kegg.jp/kegg-bin/show_pathway?ko04972+K01312
F6X1R5	K01312	ko04974	Protein digestion and absorption	http://www.kegg.jp/kegg-bin/show_pathway?ko04974+K01312
F6X1R5	K01312	ko05164	Influenza A	http://www.kegg.jp/kegg-bin/show_pathway?ko05164+K01312
F6X9G9	K05692	ko04015	Rap1 signaling pathway	http://www.kegg.jp/kegg-bin/show_pathway?ko04015+K05692
F6X9G9	K05692	ko04145	Phagosome	http://www.kegg.jp/kegg-bin/show_pathway?ko04145+K05692
F6X9G9	K05692	ko04390	Hippo signaling pathway	http://www.kegg.jp/kegg-bin/show_pathway?ko04390+K05692
F6X9G9	K05692	ko04391	Hippo signaling pathway - fly	http://www.kegg.jp/kegg-bin/show_pathway?ko04391+K05692
F6X9G9	K05692	ko04510	Focal adhesion	http://www.kegg.jp/kegg-bin/show_pathway?ko04510+K05692
F6X9G9	K05692	ko04520	Adherens junction	http://www.kegg.jp/kegg-bin/show_pathway?ko04520+K05692
F6X9G9	K05692	ko04530	Tight junction	http://www.kegg.jp/kegg-bin/show_pathway?ko04530+K05692
F6X9G9	K05692	ko04670	Leukocyte transendothelial migration	http://www.kegg.jp/kegg-bin/show_pathway?ko04670+K05692
F6X9G9	K05692	ko04745	Phototransduction - fly	http://www.kegg.jp/kegg-bin/show_pathway?ko04745+K05692
F6X9G9	K05692	ko04810	Regulation of actin cytoskeleton	http://www.kegg.jp/kegg-bin/show_pathway?ko04810+K05692
F6X9G9	K05692	ko04919	Thyroid hormone signaling pathway	http://www.kegg.jp/kegg-bin/show_pathway?ko04919+K05692
F6X9G9	K05692	ko05100	Bacterial invasion of epithelial cells	http://www.kegg.jp/kegg-bin/show_pathway?ko05100+K05692
F6X9G9	K05692	ko05110	Vibrio cholerae infection	http://www.kegg.jp/kegg-bin/show_pathway?ko05110+K05692
F6X9G9	K05692	ko05130	Pathogenic Escherichia coli infection	http://www.kegg.jp/kegg-bin/show_pathway?ko05130+K05692
F6X9G9	K05692	ko05131	Shigellosis	http://www.kegg.jp/kegg-bin/show_pathway?ko05131+K05692
F6X9G9	K05692	ko05132	Salmonella infection	http://www.kegg.jp/kegg-bin/show_pathway?ko05132+K05692
F6X9G9	K05692	ko05164	Influenza A	http://www.kegg.jp/kegg-bin/show_pathway?ko05164+K05692
F6X9G9	K05692	ko05205	Proteoglycans in cancer	http://www.kegg.jp/kegg-bin/show_pathway?ko05205+K05692
F6X9G9	K05692	ko05410	Hypertrophic cardiomyopathy (HCM)	http://www.kegg.jp/kegg-bin/show_pathway?ko05410+K05692
F6X9G9	K05692	ko05412	Arrhythmogenic right ventricular cardiomyopathy (ARVC)	http://www.kegg.jp/kegg-bin/show_pathway?ko05412+K05692
F6X9G9	K05692	ko05414	Dilated cardiomyopathy	http://www.kegg.jp/kegg-bin/show_pathway?ko05414+K05692
F6X9G9	K05692	ko05416	Viral myocarditis	http://www.kegg.jp/kegg-bin/show_pathway?ko05416+K05692
F6XAZ4	K01528	ko04144	Endocytosis	http://www.kegg.jp/kegg-bin/show_pathway?ko04144+K01528
F6XAZ4	K01528	ko04721	Synaptic vesicle cycle	http://www.kegg.jp/kegg-bin/show_pathway?ko04721+K01528
F6XAZ4	K01528	ko04961	Endocrine and other factor-regulated calcium reabsorption	http://www.kegg.jp/kegg-bin/show_pathway?ko04961+K01528
F6XAZ4	K01528	ko05100	Bacterial invasion of epithelial cells	http://www.kegg.jp/kegg-bin/show_pathway?ko05100+K01528
F6XL94	K02873	ko03010	Ribosome	http://www.kegg.jp/kegg-bin/show_pathway?ko03010+K02873
F6XLA4	K01619	ko00030	Pentose phosphate pathway	http://www.kegg.jp/kegg-bin/show_pathway?ko00030+K01619
F6XTF7	K04455	ko04010	MAPK signaling pathway	http://www.kegg.jp/kegg-bin/show_pathway?ko04010+K04455
F6XTF7	K04455	ko04370	VEGF signaling pathway	http://www.kegg.jp/kegg-bin/show_pathway?ko04370+K04455
F6XTF7	K04455	ko05146	Amoebiasis	http://www.kegg.jp/kegg-bin/show_pathway?ko05146+K04455
F6XTF7	K04455	ko05169	Epstein-Barr virus infection	http://www.kegg.jp/kegg-bin/show_pathway?ko05169+K04455
F6XUZ6
F6XZM8	K07939
F6Y3Q6	K01900	ko00020	Citrate cycle (TCA cycle)	http://www.kegg.jp/kegg-bin/show_pathway?ko00020+K01900
F6Y3Q6	K01900	ko00640	Propanoate metabolism	http://www.kegg.jp/kegg-bin/show_pathway?ko00640+K01900
F6Y3Q6	K01900	ko01200	Carbon metabolism	http://www.kegg.jp/kegg-bin/show_pathway?ko01200+K01900
F6Y9M4	K02953	ko03010	Ribosome	http://www.kegg.jp/kegg-bin/show_pathway?ko03010+K02953
F6YFI2	K07299	ko04066	HIF-1 signaling pathway	http://www.kegg.jp/kegg-bin/show_pathway?ko04066+K07299
F6YFI2	K07299	ko04911	Insulin secretion	http://www.kegg.jp/kegg-bin/show_pathway?ko04911+K07299
F6YFI2	K07299	ko04919	Thyroid hormone signaling pathway	http://www.kegg.jp/kegg-bin/show_pathway?ko04919+K07299
F6YFI2	K07299	ko04920	Adipocytokine signaling pathway	http://www.kegg.jp/kegg-bin/show_pathway?ko04920+K07299
F6YFI2	K07299	ko04976	Bile secretion	http://www.kegg.jp/kegg-bin/show_pathway?ko04976+K07299
F6YFI2	K07299	ko05166	HTLV-I infection	http://www.kegg.jp/kegg-bin/show_pathway?ko05166+K07299
F6YFI2	K07299	ko05200	Pathways in cancer	http://www.kegg.jp/kegg-bin/show_pathway?ko05200+K07299
F6YFI2	K07299	ko05211	Renal cell carcinoma	http://www.kegg.jp/kegg-bin/show_pathway?ko05211+K07299
F6YL16
F6YPE2	K02210	ko03030	DNA replication	http://www.kegg.jp/kegg-bin/show_pathway?ko03030+K02210
F6YPE2	K02210	ko04110	Cell cycle	http://www.kegg.jp/kegg-bin/show_pathway?ko04110+K02210
F6YPE2	K02210	ko04111	Cell cycle - yeast	http://www.kegg.jp/kegg-bin/show_pathway?ko04111+K02210
F6YPE2	K02210	ko04113	Meiosis - yeast	http://www.kegg.jp/kegg-bin/show_pathway?ko04113+K02210
F6YQX3	K12820	ko03040	Spliceosome	http://www.kegg.jp/kegg-bin/show_pathway?ko03040+K12820
F6YR17
F6YRM9	K12893	ko03040	Spliceosome	http://www.kegg.jp/kegg-bin/show_pathway?ko03040+K12893
F6YRM9	K12893	ko05168	Herpes simplex infection	http://www.kegg.jp/kegg-bin/show_pathway?ko05168+K12893
F6YVI0
F6Z1X9	K11275
F6Z3T7
F6Z5M1
F6Z5S2
F6Z7L8	K11519	ko04141	Protein processing in endoplasmic reticulum	http://www.kegg.jp/kegg-bin/show_pathway?ko04141+K11519
F6Z7L8	K11519	ko05014	Amyotrophic lateral sclerosis (ALS)	http://www.kegg.jp/kegg-bin/show_pathway?ko05014+K11519
F6Z8Y2	K17089
F6Z9F5
F6Z9J9
F6ZBZ9	K17268
F6ZD63	K04802	ko03030	DNA replication	http://www.kegg.jp/kegg-bin/show_pathway?ko03030+K04802
F6ZD63	K04802	ko03410	Base excision repair	http://www.kegg.jp/kegg-bin/show_pathway?ko03410+K04802
F6ZD63	K04802	ko03420	Nucleotide excision repair	http://www.kegg.jp/kegg-bin/show_pathway?ko03420+K04802
F6ZD63	K04802	ko03430	Mismatch repair	http://www.kegg.jp/kegg-bin/show_pathway?ko03430+K04802
F6ZD63	K04802	ko04110	Cell cycle	http://www.kegg.jp/kegg-bin/show_pathway?ko04110+K04802
F6ZD63	K04802	ko05161	Hepatitis B	http://www.kegg.jp/kegg-bin/show_pathway?ko05161+K04802
F6ZD63	K04802	ko05166	HTLV-I infection	http://www.kegg.jp/kegg-bin/show_pathway?ko05166+K04802
F6ZFN1	K09276
F6ZFX8
F6ZQG7	K14830
F6ZRS5
F6ZXW5
F6ZZE7
F7A4I1
F7A670	K07604
F7A782	K02985	ko03010	Ribosome	http://www.kegg.jp/kegg-bin/show_pathway?ko03010+K02985
F7ABW1	K17807
F7AJ92	K12891	ko03040	Spliceosome	http://www.kegg.jp/kegg-bin/show_pathway?ko03040+K12891
F7AJ92	K12891	ko05168	Herpes simplex infection	http://www.kegg.jp/kegg-bin/show_pathway?ko05168+K12891
F7ALC4	K03064	ko03050	Proteasome	http://www.kegg.jp/kegg-bin/show_pathway?ko03050+K03064
F7ALC4	K03064	ko05169	Epstein-Barr virus infection	http://www.kegg.jp/kegg-bin/show_pathway?ko05169+K03064
F7AM42	K08957	ko04310	Wnt signaling pathway	http://www.kegg.jp/kegg-bin/show_pathway?ko04310+K08957
F7AM42	K08957	ko04340	Hedgehog signaling pathway	http://www.kegg.jp/kegg-bin/show_pathway?ko04340+K08957
F7APC4
F7APF4
F7APH2	K13044
F7APJ0
F7ARJ6	K12893	ko03040	Spliceosome	http://www.kegg.jp/kegg-bin/show_pathway?ko03040+K12893
F7ARJ6	K12893	ko05168	Herpes simplex infection	http://www.kegg.jp/kegg-bin/show_pathway?ko05168+K12893
F7ATJ0	K02903	ko03010	Ribosome	http://www.kegg.jp/kegg-bin/show_pathway?ko03010+K02903
F7ATW4	K10707
F7AUV0
F7AVH8	K13044
F7AW94	K03231	ko03013	RNA transport	http://www.kegg.jp/kegg-bin/show_pathway?ko03013+K03231
F7AW94	K03231	ko05134	Legionellosis	http://www.kegg.jp/kegg-bin/show_pathway?ko05134+K03231
F7B0G2	K12741	ko03040	Spliceosome	http://www.kegg.jp/kegg-bin/show_pathway?ko03040+K12741
F7B8E8	K04646	ko04142	Lysosome	http://www.kegg.jp/kegg-bin/show_pathway?ko04142+K04646
F7B8E8	K04646	ko04144	Endocytosis	http://www.kegg.jp/kegg-bin/show_pathway?ko04144+K04646
F7B8E8	K04646	ko04721	Synaptic vesicle cycle	http://www.kegg.jp/kegg-bin/show_pathway?ko04721+K04646
F7B8E8	K04646	ko04961	Endocrine and other factor-regulated calcium reabsorption	http://www.kegg.jp/kegg-bin/show_pathway?ko04961+K04646
F7B8E8	K04646	ko05016	Huntington's disease	http://www.kegg.jp/kegg-bin/show_pathway?ko05016+K04646
F7B8E8	K04646	ko05100	Bacterial invasion of epithelial cells	http://www.kegg.jp/kegg-bin/show_pathway?ko05100+K04646
F7BA07	K17278
F7BGE6	K00819	ko00330	Arginine and proline metabolism	http://www.kegg.jp/kegg-bin/show_pathway?ko00330+K00819
F7BHA4
F7BJF1
F7BN86
F7BPE4
F7BPQ3
F7BRW5	K11275
F7BX23	K09530	ko04141	Protein processing in endoplasmic reticulum	http://www.kegg.jp/kegg-bin/show_pathway?ko04141+K09530
F7C2X2	K09502	ko04141	Protein processing in endoplasmic reticulum	http://www.kegg.jp/kegg-bin/show_pathway?ko04141+K09502
F7C322	K02930	ko03010	Ribosome	http://www.kegg.jp/kegg-bin/show_pathway?ko03010+K02930
F7CA88	K16634
F7CEF7
F7CGS1	K02943	ko03010	Ribosome	http://www.kegg.jp/kegg-bin/show_pathway?ko03010+K02943
F7CHC3	K02981	ko03010	Ribosome	http://www.kegg.jp/kegg-bin/show_pathway?ko03010+K02981
F7CL39	K02880	ko03010	Ribosome	http://www.kegg.jp/kegg-bin/show_pathway?ko03010+K02880
F7CNW1
F7CRG2	K04929	ko04725	Cholinergic synapse	http://www.kegg.jp/kegg-bin/show_pathway?ko04725+K04929
F7CUA8
F7D021	K16185	ko04150	mTOR signaling pathway	http://www.kegg.jp/kegg-bin/show_pathway?ko04150+K16185
F7D5P2	K09501
F7D7I9	K15498
F7D8V3	K01092	ko00521	Streptomycin biosynthesis	http://www.kegg.jp/kegg-bin/show_pathway?ko00521+K01092
F7D8V3	K01092	ko00562	Inositol phosphate metabolism	http://www.kegg.jp/kegg-bin/show_pathway?ko00562+K01092
F7D8V3	K01092	ko04070	Phosphatidylinositol signaling system	http://www.kegg.jp/kegg-bin/show_pathway?ko04070+K01092
F7DBC0
F7DD48
F7DDT4	K12602	ko03018	RNA degradation	http://www.kegg.jp/kegg-bin/show_pathway?ko03018+K12602
F7DF58
F7DHQ7	K07894
F7DHR2	K12272	ko03060	Protein export	http://www.kegg.jp/kegg-bin/show_pathway?ko03060+K12272
F7DJM1	K08517	ko04130	SNARE interactions in vesicular transport	http://www.kegg.jp/kegg-bin/show_pathway?ko04130+K08517
F7DJM1	K08517	ko04145	Phagosome	http://www.kegg.jp/kegg-bin/show_pathway?ko04145+K08517
F7DJM1	K08517	ko05134	Legionellosis	http://www.kegg.jp/kegg-bin/show_pathway?ko05134+K08517
F7DLA3	K12741	ko03040	Spliceosome	http://www.kegg.jp/kegg-bin/show_pathway?ko03040+K12741
F7DP06	K10949	ko05110	Vibrio cholerae infection	http://www.kegg.jp/kegg-bin/show_pathway?ko05110+K10949
F7DVE0	K09576
F7DVG4
F7DYE3	K12893	ko03040	Spliceosome	http://www.kegg.jp/kegg-bin/show_pathway?ko03040+K12893
F7DYE3	K12893	ko05168	Herpes simplex infection	http://www.kegg.jp/kegg-bin/show_pathway?ko05168+K12893
F7DZD6	K15263
F7E0V3	K09272
F7E4F9	K15439
F7E526	K07605
F7EBT6	K02087	ko04110	Cell cycle	http://www.kegg.jp/kegg-bin/show_pathway?ko04110+K02087
F7EBT6	K02087	ko04114	Oocyte meiosis	http://www.kegg.jp/kegg-bin/show_pathway?ko04114+K02087
F7EBT6	K02087	ko04115	p53 signaling pathway	http://www.kegg.jp/kegg-bin/show_pathway?ko04115+K02087
F7EBT6	K02087	ko04540	Gap junction	http://www.kegg.jp/kegg-bin/show_pathway?ko04540+K02087
F7EBT6	K02087	ko04914	Progesterone-mediated oocyte maturation	http://www.kegg.jp/kegg-bin/show_pathway?ko04914+K02087
F7EBT6	K02087	ko05168	Herpes simplex infection	http://www.kegg.jp/kegg-bin/show_pathway?ko05168+K02087
F7EBT6	K02087	ko05169	Epstein-Barr virus infection	http://www.kegg.jp/kegg-bin/show_pathway?ko05169+K02087
F7EBT6	K02087	ko05203	Viral carcinogenesis	http://www.kegg.jp/kegg-bin/show_pathway?ko05203+K02087
F7ED78	K14563	ko03008	Ribosome biogenesis in eukaryotes	http://www.kegg.jp/kegg-bin/show_pathway?ko03008+K14563
F7EDH4	K00670
F7EEA8	K09291	ko03013	RNA transport	http://www.kegg.jp/kegg-bin/show_pathway?ko03013+K09291
F7EEA8	K09291	ko04011	MAPK signaling pathway - yeast	http://www.kegg.jp/kegg-bin/show_pathway?ko04011+K09291
F7EEA8	K09291	ko05200	Pathways in cancer	http://www.kegg.jp/kegg-bin/show_pathway?ko05200+K09291
F7EEA8	K09291	ko05216	Thyroid cancer	http://www.kegg.jp/kegg-bin/show_pathway?ko05216+K09291
F7EEY5
F7EFF6	K16197	ko04110	Cell cycle	http://www.kegg.jp/kegg-bin/show_pathway?ko04110+K16197
F7EFF6	K16197	ko04114	Oocyte meiosis	http://www.kegg.jp/kegg-bin/show_pathway?ko04114+K16197
F7EFF6	K16197	ko04151	PI3K-Akt signaling pathway	http://www.kegg.jp/kegg-bin/show_pathway?ko04151+K16197
F7EFF6	K16197	ko04390	Hippo signaling pathway	http://www.kegg.jp/kegg-bin/show_pathway?ko04390+K16197
F7EFF6	K16197	ko04391	Hippo signaling pathway - fly	http://www.kegg.jp/kegg-bin/show_pathway?ko04391+K16197
F7EFF6	K16197	ko05161	Hepatitis B	http://www.kegg.jp/kegg-bin/show_pathway?ko05161+K16197
F7EFF6	K16197	ko05169	Epstein-Barr virus infection	http://www.kegg.jp/kegg-bin/show_pathway?ko05169+K16197
F7EFF6	K16197	ko05203	Viral carcinogenesis	http://www.kegg.jp/kegg-bin/show_pathway?ko05203+K16197
F7EQ78
F7EQL6	K13523	ko00561	Glycerolipid metabolism	http://www.kegg.jp/kegg-bin/show_pathway?ko00561+K13523
F7EQL6	K13523	ko00564	Glycerophospholipid metabolism	http://www.kegg.jp/kegg-bin/show_pathway?ko00564+K13523
F7ERK5
F7ESV5	K02973	ko03010	Ribosome	http://www.kegg.jp/kegg-bin/show_pathway?ko03010+K02973
F7ET79	K14808
F7ETD0	K02132	ko00190	Oxidative phosphorylation	http://www.kegg.jp/kegg-bin/show_pathway?ko00190+K02132
F7ETD0	K02132	ko05010	Alzheimer's disease	http://www.kegg.jp/kegg-bin/show_pathway?ko05010+K02132
F7ETD0	K02132	ko05012	Parkinson's disease	http://www.kegg.jp/kegg-bin/show_pathway?ko05012+K02132
F7ETD0	K02132	ko05016	Huntington's disease	http://www.kegg.jp/kegg-bin/show_pathway?ko05016+K02132
F7EV45	K15040	ko04020	Calcium signaling pathway	http://www.kegg.jp/kegg-bin/show_pathway?ko04020+K15040
F7EV45	K15040	ko05012	Parkinson's disease	http://www.kegg.jp/kegg-bin/show_pathway?ko05012+K15040
F7EV45	K15040	ko05016	Huntington's disease	http://www.kegg.jp/kegg-bin/show_pathway?ko05016+K15040
F7EV45	K15040	ko05166	HTLV-I infection	http://www.kegg.jp/kegg-bin/show_pathway?ko05166+K15040
F7EWE3
F7EXX8	K09402
F7F1M1	K00757	ko00240	Pyrimidine metabolism	http://www.kegg.jp/kegg-bin/show_pathway?ko00240+K00757
F7F1M1	K00757	ko00983	Drug metabolism - other enzymes	http://www.kegg.jp/kegg-bin/show_pathway?ko00983+K00757
F7F3I6	K02133	ko00190	Oxidative phosphorylation	http://www.kegg.jp/kegg-bin/show_pathway?ko00190+K02133
F7F3I6	K02133	ko05010	Alzheimer's disease	http://www.kegg.jp/kegg-bin/show_pathway?ko05010+K02133
F7F3I6	K02133	ko05012	Parkinson's disease	http://www.kegg.jp/kegg-bin/show_pathway?ko05012+K02133
F7F3I6	K02133	ko05016	Huntington's disease	http://www.kegg.jp/kegg-bin/show_pathway?ko05016+K02133
F7F4S1
F7FA18	K08857
F7FBB8	K14847
F7FBM0	K12567	ko05410	Hypertrophic cardiomyopathy (HCM)	http://www.kegg.jp/kegg-bin/show_pathway?ko05410+K12567
F7FBM0	K12567	ko05414	Dilated cardiomyopathy	http://www.kegg.jp/kegg-bin/show_pathway?ko05414+K12567
F7FG41
F7FHM0
F7FJ57	K12488	ko04144	Endocytosis	http://www.kegg.jp/kegg-bin/show_pathway?ko04144+K12488
F7FJ57	K12488	ko04666	Fc gamma R-mediated phagocytosis	http://www.kegg.jp/kegg-bin/show_pathway?ko04666+K12488
F7FLE3	K13090
F7FQQ4	K07604
F7FU49	K09239
F7FWQ8	K17402
F7FX93
F7FXA9	K04536	ko04014	Ras signaling pathway	http://www.kegg.jp/kegg-bin/show_pathway?ko04014+K04536
F7FXA9	K04536	ko04062	Chemokine signaling pathway	http://www.kegg.jp/kegg-bin/show_pathway?ko04062+K04536
F7FXA9	K04536	ko04151	PI3K-Akt signaling pathway	http://www.kegg.jp/kegg-bin/show_pathway?ko04151+K04536
F7FXA9	K04536	ko04713	Circadian entrainment	http://www.kegg.jp/kegg-bin/show_pathway?ko04713+K04536
F7FXA9	K04536	ko04723	Retrograde endocannabinoid signaling	http://www.kegg.jp/kegg-bin/show_pathway?ko04723+K04536
F7FXA9	K04536	ko04724	Glutamatergic synapse	http://www.kegg.jp/kegg-bin/show_pathway?ko04724+K04536
F7FXA9	K04536	ko04725	Cholinergic synapse	http://www.kegg.jp/kegg-bin/show_pathway?ko04725+K04536
F7FXA9	K04536	ko04726	Serotonergic synapse	http://www.kegg.jp/kegg-bin/show_pathway?ko04726+K04536
F7FXA9	K04536	ko04727	GABAergic synapse	http://www.kegg.jp/kegg-bin/show_pathway?ko04727+K04536
F7FXA9	K04536	ko04728	Dopaminergic synapse	http://www.kegg.jp/kegg-bin/show_pathway?ko04728+K04536
F7FXA9	K04536	ko04742	Taste transduction	http://www.kegg.jp/kegg-bin/show_pathway?ko04742+K04536
F7FXA9	K04536	ko04744	Phototransduction	http://www.kegg.jp/kegg-bin/show_pathway?ko04744+K04536
F7FXA9	K04536	ko05032	Morphine addiction	http://www.kegg.jp/kegg-bin/show_pathway?ko05032+K04536
F7FXA9	K04536	ko05034	Alcoholism	http://www.kegg.jp/kegg-bin/show_pathway?ko05034+K04536
F7FZ84	K02964	ko03010	Ribosome	http://www.kegg.jp/kegg-bin/show_pathway?ko03010+K02964
F7FZS3	K04362	ko04010	MAPK signaling pathway	http://www.kegg.jp/kegg-bin/show_pathway?ko04010+K04362
F7FZS3	K04362	ko04014	Ras signaling pathway	http://www.kegg.jp/kegg-bin/show_pathway?ko04014+K04362
F7FZS3	K04362	ko04015	Rap1 signaling pathway	http://www.kegg.jp/kegg-bin/show_pathway?ko04015+K04362
F7FZS3	K04362	ko04151	PI3K-Akt signaling pathway	http://www.kegg.jp/kegg-bin/show_pathway?ko04151+K04362
F7FZS3	K04362	ko04520	Adherens junction	http://www.kegg.jp/kegg-bin/show_pathway?ko04520+K04362
F7FZS3	K04362	ko04810	Regulation of actin cytoskeleton	http://www.kegg.jp/kegg-bin/show_pathway?ko04810+K04362
F7FZS3	K04362	ko05200	Pathways in cancer	http://www.kegg.jp/kegg-bin/show_pathway?ko05200+K04362
F7FZS3	K04362	ko05205	Proteoglycans in cancer	http://www.kegg.jp/kegg-bin/show_pathway?ko05205+K04362
F7FZS3	K04362	ko05215	Prostate cancer	http://www.kegg.jp/kegg-bin/show_pathway?ko05215+K04362
F7FZS3	K04362	ko05218	Melanoma	http://www.kegg.jp/kegg-bin/show_pathway?ko05218+K04362
F7G108	K07889	ko04014	Ras signaling pathway	http://www.kegg.jp/kegg-bin/show_pathway?ko04014+K07889
F7G108	K07889	ko04144	Endocytosis	http://www.kegg.jp/kegg-bin/show_pathway?ko04144+K07889
F7G108	K07889	ko04145	Phagosome	http://www.kegg.jp/kegg-bin/show_pathway?ko04145+K07889
F7G108	K07889	ko04962	Vasopressin-regulated water reabsorption	http://www.kegg.jp/kegg-bin/show_pathway?ko04962+K07889
F7G108	K07889	ko05146	Amoebiasis	http://www.kegg.jp/kegg-bin/show_pathway?ko05146+K07889
F7G108	K07889	ko05152	Tuberculosis	http://www.kegg.jp/kegg-bin/show_pathway?ko05152+K07889
F7G1Z3	K02925	ko03010	Ribosome	http://www.kegg.jp/kegg-bin/show_pathway?ko03010+K02925
F7G7F8	K01312	ko04080	Neuroactive ligand-receptor interaction	http://www.kegg.jp/kegg-bin/show_pathway?ko04080+K01312
F7G7F8	K01312	ko04972	Pancreatic secretion	http://www.kegg.jp/kegg-bin/show_pathway?ko04972+K01312
F7G7F8	K01312	ko04974	Protein digestion and absorption	http://www.kegg.jp/kegg-bin/show_pathway?ko04974+K01312
F7G7F8	K01312	ko05164	Influenza A	http://www.kegg.jp/kegg-bin/show_pathway?ko05164+K01312
F7GB84	K09228
F7GC06	K12836	ko03040	Spliceosome	http://www.kegg.jp/kegg-bin/show_pathway?ko03040+K12836
F7GC06	K12836	ko05131	Shigellosis	http://www.kegg.jp/kegg-bin/show_pathway?ko05131+K12836
F7GC25	K03234
F7GFH8
F7GFM2	K03037	ko03050	Proteasome	http://www.kegg.jp/kegg-bin/show_pathway?ko03050+K03037
F7GFM2	K03037	ko05169	Epstein-Barr virus infection	http://www.kegg.jp/kegg-bin/show_pathway?ko05169+K03037
F7GJS4
F7GLR3	K08957	ko04310	Wnt signaling pathway	http://www.kegg.jp/kegg-bin/show_pathway?ko04310+K08957
F7GLR3	K08957	ko04340	Hedgehog signaling pathway	http://www.kegg.jp/kegg-bin/show_pathway?ko04340+K08957
F7GM05
F7GN41	K10106	ko00130	Ubiquinone and other terpenoid-quinone biosynthesis	http://www.kegg.jp/kegg-bin/show_pathway?ko00130+K10106
F7GNB2	K02889	ko03010	Ribosome	http://www.kegg.jp/kegg-bin/show_pathway?ko03010+K02889
F7GNG8
F7GRH3	K15100
F7GRR3	K15410	ko05168	Herpes simplex infection	http://www.kegg.jp/kegg-bin/show_pathway?ko05168+K15410
F7GRR7	K15410	ko05168	Herpes simplex infection	http://www.kegg.jp/kegg-bin/show_pathway?ko05168+K15410
F7GRR9	K15410	ko05168	Herpes simplex infection	http://www.kegg.jp/kegg-bin/show_pathway?ko05168+K15410
F7GSG0	K00414	ko00190	Oxidative phosphorylation	http://www.kegg.jp/kegg-bin/show_pathway?ko00190+K00414
F7GSG0	K00414	ko04260	Cardiac muscle contraction	http://www.kegg.jp/kegg-bin/show_pathway?ko04260+K00414
F7GSG0	K00414	ko04932	Non-alcoholic fatty liver disease (NAFLD)	http://www.kegg.jp/kegg-bin/show_pathway?ko04932+K00414
F7GSG0	K00414	ko05010	Alzheimer's disease	http://www.kegg.jp/kegg-bin/show_pathway?ko05010+K00414
F7GSG0	K00414	ko05012	Parkinson's disease	http://www.kegg.jp/kegg-bin/show_pathway?ko05012+K00414
F7GSG0	K00414	ko05016	Huntington's disease	http://www.kegg.jp/kegg-bin/show_pathway?ko05016+K00414
F7GSS5
F7GST0	K04079	ko04141	Protein processing in endoplasmic reticulum	http://www.kegg.jp/kegg-bin/show_pathway?ko04141+K04079
F7GST0	K04079	ko04151	PI3K-Akt signaling pathway	http://www.kegg.jp/kegg-bin/show_pathway?ko04151+K04079
F7GST0	K04079	ko04612	Antigen processing and presentation	http://www.kegg.jp/kegg-bin/show_pathway?ko04612+K04079
F7GST0	K04079	ko04621	NOD-like receptor signaling pathway	http://www.kegg.jp/kegg-bin/show_pathway?ko04621+K04079
F7GST0	K04079	ko04626	Plant-pathogen interaction	http://www.kegg.jp/kegg-bin/show_pathway?ko04626+K04079
F7GST0	K04079	ko04914	Progesterone-mediated oocyte maturation	http://www.kegg.jp/kegg-bin/show_pathway?ko04914+K04079
F7GST0	K04079	ko04915	Estrogen signaling pathway	http://www.kegg.jp/kegg-bin/show_pathway?ko04915+K04079
F7GST0	K04079	ko05200	Pathways in cancer	http://www.kegg.jp/kegg-bin/show_pathway?ko05200+K04079
F7GST0	K04079	ko05215	Prostate cancer	http://www.kegg.jp/kegg-bin/show_pathway?ko05215+K04079
F7GTH1	K05286	ko00563	Glycosylphosphatidylinositol(GPI)-anchor biosynthesis	http://www.kegg.jp/kegg-bin/show_pathway?ko00563+K05286
F7GU93
F7GUA1	K05863	ko04020	Calcium signaling pathway	http://www.kegg.jp/kegg-bin/show_pathway?ko04020+K05863
F7GUA1	K05863	ko05012	Parkinson's disease	http://www.kegg.jp/kegg-bin/show_pathway?ko05012+K05863
F7GUA1	K05863	ko05016	Huntington's disease	http://www.kegg.jp/kegg-bin/show_pathway?ko05016+K05863
F7GUA1	K05863	ko05166	HTLV-I infection	http://www.kegg.jp/kegg-bin/show_pathway?ko05166+K05863
F7GUD3	K08889
F7GV16
F7GV47	K02974	ko03010	Ribosome	http://www.kegg.jp/kegg-bin/show_pathway?ko03010+K02974
F7GVZ3
F7GW57	K07375	ko04145	Phagosome	http://www.kegg.jp/kegg-bin/show_pathway?ko04145+K07375
F7GW57	K07375	ko04540	Gap junction	http://www.kegg.jp/kegg-bin/show_pathway?ko04540+K07375
F7GW57	K07375	ko05130	Pathogenic Escherichia coli infection	http://www.kegg.jp/kegg-bin/show_pathway?ko05130+K07375
F7GY36	K07374	ko04145	Phagosome	http://www.kegg.jp/kegg-bin/show_pathway?ko04145+K07374
F7GY36	K07374	ko04540	Gap junction	http://www.kegg.jp/kegg-bin/show_pathway?ko04540+K07374
F7GY36	K07374	ko05130	Pathogenic Escherichia coli infection	http://www.kegg.jp/kegg-bin/show_pathway?ko05130+K07374
F7GYH7	K01681	ko00020	Citrate cycle (TCA cycle)	http://www.kegg.jp/kegg-bin/show_pathway?ko00020+K01681
F7GYH7	K01681	ko00630	Glyoxylate and dicarboxylate metabolism	http://www.kegg.jp/kegg-bin/show_pathway?ko00630+K01681
F7GYH7	K01681	ko00720	Carbon fixation pathways in prokaryotes	http://www.kegg.jp/kegg-bin/show_pathway?ko00720+K01681
F7GYH7	K01681	ko01200	Carbon metabolism	http://www.kegg.jp/kegg-bin/show_pathway?ko01200+K01681
F7GYH7	K01681	ko01210	2-Oxocarboxylic acid metabolism	http://www.kegg.jp/kegg-bin/show_pathway?ko01210+K01681
F7GYH7	K01681	ko01230	Biosynthesis of amino acids	http://www.kegg.jp/kegg-bin/show_pathway?ko01230+K01681
F7GYJ9	K02875	ko03010	Ribosome	http://www.kegg.jp/kegg-bin/show_pathway?ko03010+K02875
F7GZY5	K01886	ko00970	Aminoacyl-tRNA biosynthesis	http://www.kegg.jp/kegg-bin/show_pathway?ko00970+K01886
F7H0C7	K17092
F7H0W4
F7H259	K14684
F7H2B1	K15104
F7H2D3
F7H2G1	K02993	ko03010	Ribosome	http://www.kegg.jp/kegg-bin/show_pathway?ko03010+K02993
F7H2H1
F7H3P3
F7H3Z1	K13236
F7H7I7	K01045	ko00363	Bisphenol degradation	http://www.kegg.jp/kegg-bin/show_pathway?ko00363+K01045
F7H7I7	K01045	ko00627	Aminobenzoate degradation	http://www.kegg.jp/kegg-bin/show_pathway?ko00627+K01045
F7H853
F7HAC6	K00844	ko00010	Glycolysis / Gluconeogenesis	http://www.kegg.jp/kegg-bin/show_pathway?ko00010+K00844
F7HAC6	K00844	ko00051	Fructose and mannose metabolism	http://www.kegg.jp/kegg-bin/show_pathway?ko00051+K00844
F7HAC6	K00844	ko00052	Galactose metabolism	http://www.kegg.jp/kegg-bin/show_pathway?ko00052+K00844
F7HAC6	K00844	ko00500	Starch and sucrose metabolism	http://www.kegg.jp/kegg-bin/show_pathway?ko00500+K00844
F7HAC6	K00844	ko00520	Amino sugar and nucleotide sugar metabolism	http://www.kegg.jp/kegg-bin/show_pathway?ko00520+K00844
F7HAC6	K00844	ko00521	Streptomycin biosynthesis	http://www.kegg.jp/kegg-bin/show_pathway?ko00521+K00844
F7HAC6	K00844	ko00524	Butirosin and neomycin biosynthesis	http://www.kegg.jp/kegg-bin/show_pathway?ko00524+K00844
F7HAC6	K00844	ko01200	Carbon metabolism	http://www.kegg.jp/kegg-bin/show_pathway?ko01200+K00844
F7HAC6	K00844	ko04066	HIF-1 signaling pathway	http://www.kegg.jp/kegg-bin/show_pathway?ko04066+K00844
F7HAC6	K00844	ko04910	Insulin signaling pathway	http://www.kegg.jp/kegg-bin/show_pathway?ko04910+K00844
F7HAC6	K00844	ko04930	Type II diabetes mellitus	http://www.kegg.jp/kegg-bin/show_pathway?ko04930+K00844
F7HAC6	K00844	ko04973	Carbohydrate digestion and absorption	http://www.kegg.jp/kegg-bin/show_pathway?ko04973+K00844
F7HAN9
F7HAS6	K11275
F7HBZ3
F7HC59	K02936	ko03010	Ribosome	http://www.kegg.jp/kegg-bin/show_pathway?ko03010+K02936
F7HCZ6
F7HD92	K12947	ko03060	Protein export	http://www.kegg.jp/kegg-bin/show_pathway?ko03060+K12947
F7HE86	K01539	ko04260	Cardiac muscle contraction	http://www.kegg.jp/kegg-bin/show_pathway?ko04260+K01539
F7HE86	K01539	ko04261	Adrenergic signaling in cardiomyocytes	http://www.kegg.jp/kegg-bin/show_pathway?ko04261+K01539
F7HE86	K01539	ko04911	Insulin secretion	http://www.kegg.jp/kegg-bin/show_pathway?ko04911+K01539
F7HE86	K01539	ko04918	Thyroid hormone synthesis	http://www.kegg.jp/kegg-bin/show_pathway?ko04918+K01539
F7HE86	K01539	ko04919	Thyroid hormone signaling pathway	http://www.kegg.jp/kegg-bin/show_pathway?ko04919+K01539
F7HE86	K01539	ko04960	Aldosterone-regulated sodium reabsorption	http://www.kegg.jp/kegg-bin/show_pathway?ko04960+K01539
F7HE86	K01539	ko04961	Endocrine and other factor-regulated calcium reabsorption	http://www.kegg.jp/kegg-bin/show_pathway?ko04961+K01539
F7HE86	K01539	ko04964	Proximal tubule bicarbonate reclamation	http://www.kegg.jp/kegg-bin/show_pathway?ko04964+K01539
F7HE86	K01539	ko04970	Salivary secretion	http://www.kegg.jp/kegg-bin/show_pathway?ko04970+K01539
F7HE86	K01539	ko04971	Gastric acid secretion	http://www.kegg.jp/kegg-bin/show_pathway?ko04971+K01539
F7HE86	K01539	ko04972	Pancreatic secretion	http://www.kegg.jp/kegg-bin/show_pathway?ko04972+K01539
F7HE86	K01539	ko04973	Carbohydrate digestion and absorption	http://www.kegg.jp/kegg-bin/show_pathway?ko04973+K01539
F7HE86	K01539	ko04974	Protein digestion and absorption	http://www.kegg.jp/kegg-bin/show_pathway?ko04974+K01539
F7HE86	K01539	ko04976	Bile secretion	http://www.kegg.jp/kegg-bin/show_pathway?ko04976+K01539
F7HE86	K01539	ko04978	Mineral absorption	http://www.kegg.jp/kegg-bin/show_pathway?ko04978+K01539
F7HE98	K03248	ko03013	RNA transport	http://www.kegg.jp/kegg-bin/show_pathway?ko03013+K03248
F7HF80	K12893	ko03040	Spliceosome	http://www.kegg.jp/kegg-bin/show_pathway?ko03040+K12893
F7HF80	K12893	ko05168	Herpes simplex infection	http://www.kegg.jp/kegg-bin/show_pathway?ko05168+K12893
F7HFI5
F7HGD2	K13089
F7HGS9
F7HII5	K07605
F7HIJ0
F7HIV3	K13354	ko04146	Peroxisome	http://www.kegg.jp/kegg-bin/show_pathway?ko04146+K13354
F7HIX4	K02893	ko03010	Ribosome	http://www.kegg.jp/kegg-bin/show_pathway?ko03010+K02893
F7HJJ8	K12313	ko04270	Vascular smooth muscle contraction	http://www.kegg.jp/kegg-bin/show_pathway?ko04270+K12313
F7HJM2
F7HJP4
F7HJP6
F7HJR8
F7HJU7
F7HK11	K00688	ko00500	Starch and sucrose metabolism	http://www.kegg.jp/kegg-bin/show_pathway?ko00500+K00688
F7HK11	K00688	ko04910	Insulin signaling pathway	http://www.kegg.jp/kegg-bin/show_pathway?ko04910+K00688
F7HLX2	K17080
F7HMH5
F7HMX1	K03030	ko03050	Proteasome	http://www.kegg.jp/kegg-bin/show_pathway?ko03050+K03030
F7HMX1	K03030	ko05169	Epstein-Barr virus infection	http://www.kegg.jp/kegg-bin/show_pathway?ko05169+K03030
F7HNZ0	K02989	ko03010	Ribosome	http://www.kegg.jp/kegg-bin/show_pathway?ko03010+K02989
F7HP19	K17286
F7HQ35	K02975	ko03010	Ribosome	http://www.kegg.jp/kegg-bin/show_pathway?ko03010+K02975
F7HR57	K11275
F7HRD5	K12741	ko03040	Spliceosome	http://www.kegg.jp/kegg-bin/show_pathway?ko03040+K12741
F7HS29	K17804
F7HSB5	K14962	ko03015	mRNA surveillance pathway	http://www.kegg.jp/kegg-bin/show_pathway?ko03015+K14962
F7HSJ3	K12398	ko04142	Lysosome	http://www.kegg.jp/kegg-bin/show_pathway?ko04142+K12398
F7HT55	K12741	ko03040	Spliceosome	http://www.kegg.jp/kegg-bin/show_pathway?ko03040+K12741
F7HU19
F7HU50
G7MDW9
G7MEB9	K13373	ko00100	Steroid biosynthesis	http://www.kegg.jp/kegg-bin/show_pathway?ko00100+K13373
G7MEB9	K13373	ko00140	Steroid hormone biosynthesis	http://www.kegg.jp/kegg-bin/show_pathway?ko00140+K13373
G7MEB9	K13373	ko04913	Ovarian steroidogenesis	http://www.kegg.jp/kegg-bin/show_pathway?ko04913+K13373
G7MFE4
G7MFK3
G7MFT3
G7MGC0	K09239
G7MHE2	K12670	ko00510	N-Glycan biosynthesis	http://www.kegg.jp/kegg-bin/show_pathway?ko00510+K12670
G7MHE2	K12670	ko00513	Various types of N-glycan biosynthesis	http://www.kegg.jp/kegg-bin/show_pathway?ko00513+K12670
G7MHE2	K12670	ko04141	Protein processing in endoplasmic reticulum	http://www.kegg.jp/kegg-bin/show_pathway?ko04141+K12670
G7MHN3
G7MI10
G7MI26	K02932	ko03010	Ribosome	http://www.kegg.jp/kegg-bin/show_pathway?ko03010+K02932
G7MIZ4	K02875	ko03010	Ribosome	http://www.kegg.jp/kegg-bin/show_pathway?ko03010+K02875
G7MJ54	K03028	ko03050	Proteasome	http://www.kegg.jp/kegg-bin/show_pathway?ko03050+K03028
G7MJ54	K03028	ko05169	Epstein-Barr virus infection	http://www.kegg.jp/kegg-bin/show_pathway?ko05169+K03028
G7MJW9
G7MK26	K02896	ko03010	Ribosome	http://www.kegg.jp/kegg-bin/show_pathway?ko03010+K02896
G7MKR4
G7MLF7	K06230	ko04340	Hedgehog signaling pathway	http://www.kegg.jp/kegg-bin/show_pathway?ko04340+K06230
G7MLF7	K06230	ko05200	Pathways in cancer	http://www.kegg.jp/kegg-bin/show_pathway?ko05200+K06230
G7MLF7	K06230	ko05217	Basal cell carcinoma	http://www.kegg.jp/kegg-bin/show_pathway?ko05217+K06230
G7MLX8
G7MM07
G7MMI0	K13523	ko00561	Glycerolipid metabolism	http://www.kegg.jp/kegg-bin/show_pathway?ko00561+K13523
G7MMI0	K13523	ko00564	Glycerophospholipid metabolism	http://www.kegg.jp/kegg-bin/show_pathway?ko00564+K13523
G7MQI4	K13249	ko04141	Protein processing in endoplasmic reticulum	http://www.kegg.jp/kegg-bin/show_pathway?ko04141+K13249
G7MR21	K11275
G7MSZ8	K17089
G7MT12	K12384	ko04142	Lysosome	http://www.kegg.jp/kegg-bin/show_pathway?ko04142+K12384
G7MTA6
G7MTB2	K02875	ko03010	Ribosome	http://www.kegg.jp/kegg-bin/show_pathway?ko03010+K02875
G7MTR3	K00432	ko00480	Glutathione metabolism	http://www.kegg.jp/kegg-bin/show_pathway?ko00480+K00432
G7MTR3	K00432	ko00590	Arachidonic acid metabolism	http://www.kegg.jp/kegg-bin/show_pathway?ko00590+K00432
G7MTR3	K00432	ko04918	Thyroid hormone synthesis	http://www.kegg.jp/kegg-bin/show_pathway?ko04918+K00432
G7MUI3	K09228
G7MVL2	K08957	ko04310	Wnt signaling pathway	http://www.kegg.jp/kegg-bin/show_pathway?ko04310+K08957
G7MVL2	K08957	ko04340	Hedgehog signaling pathway	http://www.kegg.jp/kegg-bin/show_pathway?ko04340+K08957
G7MVV0	K14563	ko03008	Ribosome biogenesis in eukaryotes	http://www.kegg.jp/kegg-bin/show_pathway?ko03008+K14563
G7MWZ8	K10625
G7MXC1	K05619
G7MXV9	K02930	ko03010	Ribosome	http://www.kegg.jp/kegg-bin/show_pathway?ko03010+K02930
G7MY02
G7MYQ5	K13280	ko03060	Protein export	http://www.kegg.jp/kegg-bin/show_pathway?ko03060+K13280
G7MZN5
G7N088
G7N0D2	K02938	ko03010	Ribosome	http://www.kegg.jp/kegg-bin/show_pathway?ko03010+K02938
G7N0Y5
G7N101
G7N138	K07874	ko05134	Legionellosis	http://www.kegg.jp/kegg-bin/show_pathway?ko05134+K07874
G7N1B7	K09478	ko00071	Fatty acid degradation	http://www.kegg.jp/kegg-bin/show_pathway?ko00071+K09478
G7N1B7	K09478	ko00280	Valine, leucine and isoleucine degradation	http://www.kegg.jp/kegg-bin/show_pathway?ko00280+K09478
G7N1B7	K09478	ko01212	Fatty acid metabolism	http://www.kegg.jp/kegg-bin/show_pathway?ko01212+K09478
G7N265	K09529
G7N293	K07953	ko04141	Protein processing in endoplasmic reticulum	http://www.kegg.jp/kegg-bin/show_pathway?ko04141+K07953
G7N293	K07953	ko05134	Legionellosis	http://www.kegg.jp/kegg-bin/show_pathway?ko05134+K07953
G7N2A4	K00844	ko00010	Glycolysis / Gluconeogenesis	http://www.kegg.jp/kegg-bin/show_pathway?ko00010+K00844
G7N2A4	K00844	ko00051	Fructose and mannose metabolism	http://www.kegg.jp/kegg-bin/show_pathway?ko00051+K00844
G7N2A4	K00844	ko00052	Galactose metabolism	http://www.kegg.jp/kegg-bin/show_pathway?ko00052+K00844
G7N2A4	K00844	ko00500	Starch and sucrose metabolism	http://www.kegg.jp/kegg-bin/show_pathway?ko00500+K00844
G7N2A4	K00844	ko00520	Amino sugar and nucleotide sugar metabolism	http://www.kegg.jp/kegg-bin/show_pathway?ko00520+K00844
G7N2A4	K00844	ko00521	Streptomycin biosynthesis	http://www.kegg.jp/kegg-bin/show_pathway?ko00521+K00844
G7N2A4	K00844	ko00524	Butirosin and neomycin biosynthesis	http://www.kegg.jp/kegg-bin/show_pathway?ko00524+K00844
G7N2A4	K00844	ko01200	Carbon metabolism	http://www.kegg.jp/kegg-bin/show_pathway?ko01200+K00844
G7N2A4	K00844	ko04066	HIF-1 signaling pathway	http://www.kegg.jp/kegg-bin/show_pathway?ko04066+K00844
G7N2A4	K00844	ko04910	Insulin signaling pathway	http://www.kegg.jp/kegg-bin/show_pathway?ko04910+K00844
G7N2A4	K00844	ko04930	Type II diabetes mellitus	http://www.kegg.jp/kegg-bin/show_pathway?ko04930+K00844
G7N2A4	K00844	ko04973	Carbohydrate digestion and absorption	http://www.kegg.jp/kegg-bin/show_pathway?ko04973+K00844
G7N2W8	K04802	ko03030	DNA replication	http://www.kegg.jp/kegg-bin/show_pathway?ko03030+K04802
G7N2W8	K04802	ko03410	Base excision repair	http://www.kegg.jp/kegg-bin/show_pathway?ko03410+K04802
G7N2W8	K04802	ko03420	Nucleotide excision repair	http://www.kegg.jp/kegg-bin/show_pathway?ko03420+K04802
G7N2W8	K04802	ko03430	Mismatch repair	http://www.kegg.jp/kegg-bin/show_pathway?ko03430+K04802
G7N2W8	K04802	ko04110	Cell cycle	http://www.kegg.jp/kegg-bin/show_pathway?ko04110+K04802
G7N2W8	K04802	ko05161	Hepatitis B	http://www.kegg.jp/kegg-bin/show_pathway?ko05161+K04802
G7N2W8	K04802	ko05166	HTLV-I infection	http://www.kegg.jp/kegg-bin/show_pathway?ko05166+K04802
G7N3P9	K00510	ko00860	Porphyrin and chlorophyll metabolism	http://www.kegg.jp/kegg-bin/show_pathway?ko00860+K00510
G7N3P9	K00510	ko04978	Mineral absorption	http://www.kegg.jp/kegg-bin/show_pathway?ko04978+K00510
G7N3Q0	K02209	ko03030	DNA replication	http://www.kegg.jp/kegg-bin/show_pathway?ko03030+K02209
G7N3Q0	K02209	ko04110	Cell cycle	http://www.kegg.jp/kegg-bin/show_pathway?ko04110+K02209
G7N3Q0	K02209	ko04111	Cell cycle - yeast	http://www.kegg.jp/kegg-bin/show_pathway?ko04111+K02209
G7N3Q0	K02209	ko04113	Meiosis - yeast	http://www.kegg.jp/kegg-bin/show_pathway?ko04113+K02209
G7N3V2	K13178
G7N4B3	K01275	ko04142	Lysosome	http://www.kegg.jp/kegg-bin/show_pathway?ko04142+K01275
G7N5M6	K00134	ko00010	Glycolysis / Gluconeogenesis	http://www.kegg.jp/kegg-bin/show_pathway?ko00010+K00134
G7N5M6	K00134	ko00710	Carbon fixation in photosynthetic organisms	http://www.kegg.jp/kegg-bin/show_pathway?ko00710+K00134
G7N5M6	K00134	ko01200	Carbon metabolism	http://www.kegg.jp/kegg-bin/show_pathway?ko01200+K00134
G7N5M6	K00134	ko01230	Biosynthesis of amino acids	http://www.kegg.jp/kegg-bin/show_pathway?ko01230+K00134
G7N5M6	K00134	ko04066	HIF-1 signaling pathway	http://www.kegg.jp/kegg-bin/show_pathway?ko04066+K00134
G7N5M6	K00134	ko05010	Alzheimer's disease	http://www.kegg.jp/kegg-bin/show_pathway?ko05010+K00134
G7N5P1	K02934	ko03010	Ribosome	http://www.kegg.jp/kegg-bin/show_pathway?ko03010+K02934
G7N5T1	K02941	ko03010	Ribosome	http://www.kegg.jp/kegg-bin/show_pathway?ko03010+K02941
G7N6S4	K02947	ko03010	Ribosome	http://www.kegg.jp/kegg-bin/show_pathway?ko03010+K02947
G7N6W1	K07374	ko04145	Phagosome	http://www.kegg.jp/kegg-bin/show_pathway?ko04145+K07374
G7N6W1	K07374	ko04540	Gap junction	http://www.kegg.jp/kegg-bin/show_pathway?ko04540+K07374
G7N6W1	K07374	ko05130	Pathogenic Escherichia coli infection	http://www.kegg.jp/kegg-bin/show_pathway?ko05130+K07374
G7N6W2	K07374	ko04145	Phagosome	http://www.kegg.jp/kegg-bin/show_pathway?ko04145+K07374
G7N6W2	K07374	ko04540	Gap junction	http://www.kegg.jp/kegg-bin/show_pathway?ko04540+K07374
G7N6W2	K07374	ko05130	Pathogenic Escherichia coli infection	http://www.kegg.jp/kegg-bin/show_pathway?ko05130+K07374
G7N6W3	K07374	ko04145	Phagosome	http://www.kegg.jp/kegg-bin/show_pathway?ko04145+K07374
G7N6W3	K07374	ko04540	Gap junction	http://www.kegg.jp/kegg-bin/show_pathway?ko04540+K07374
G7N6W3	K07374	ko05130	Pathogenic Escherichia coli infection	http://www.kegg.jp/kegg-bin/show_pathway?ko05130+K07374
G7N766	K12741	ko03040	Spliceosome	http://www.kegg.jp/kegg-bin/show_pathway?ko03040+K12741
G7N7D7
G7N7V5	K07897	ko04144	Endocytosis	http://www.kegg.jp/kegg-bin/show_pathway?ko04144+K07897
G7N7V5	K07897	ko04145	Phagosome	http://www.kegg.jp/kegg-bin/show_pathway?ko04145+K07897
G7N7V5	K07897	ko05132	Salmonella infection	http://www.kegg.jp/kegg-bin/show_pathway?ko05132+K07897
G7N7V5	K07897	ko05146	Amoebiasis	http://www.kegg.jp/kegg-bin/show_pathway?ko05146+K07897
G7N7V5	K07897	ko05152	Tuberculosis	http://www.kegg.jp/kegg-bin/show_pathway?ko05152+K07897
G7N7V6	K15410	ko05168	Herpes simplex infection	http://www.kegg.jp/kegg-bin/show_pathway?ko05168+K15410
G7N9K6	K07903
G7NAH3	K01899	ko00020	Citrate cycle (TCA cycle)	http://www.kegg.jp/kegg-bin/show_pathway?ko00020+K01899
G7NAH3	K01899	ko00640	Propanoate metabolism	http://www.kegg.jp/kegg-bin/show_pathway?ko00640+K01899
G7NAH3	K01899	ko01200	Carbon metabolism	http://www.kegg.jp/kegg-bin/show_pathway?ko01200+K01899
G7NBN6
G7NBS9	K12318	ko00230	Purine metabolism	http://www.kegg.jp/kegg-bin/show_pathway?ko00230+K12318
G7NBS9	K12318	ko04270	Vascular smooth muscle contraction	http://www.kegg.jp/kegg-bin/show_pathway?ko04270+K12318
G7NBS9	K12318	ko04540	Gap junction	http://www.kegg.jp/kegg-bin/show_pathway?ko04540+K12318
G7NBS9	K12318	ko04713	Circadian entrainment	http://www.kegg.jp/kegg-bin/show_pathway?ko04713+K12318
G7NBS9	K12318	ko04730	Long-term depression	http://www.kegg.jp/kegg-bin/show_pathway?ko04730+K12318
G7NBS9	K12318	ko04970	Salivary secretion	http://www.kegg.jp/kegg-bin/show_pathway?ko04970+K12318
G7NBU9	K08765	ko00071	Fatty acid degradation	http://www.kegg.jp/kegg-bin/show_pathway?ko00071+K08765
G7NBU9	K08765	ko01212	Fatty acid metabolism	http://www.kegg.jp/kegg-bin/show_pathway?ko01212+K08765
G7NBU9	K08765	ko03320	PPAR signaling pathway	http://www.kegg.jp/kegg-bin/show_pathway?ko03320+K08765
G7NBU9	K08765	ko04920	Adipocytokine signaling pathway	http://www.kegg.jp/kegg-bin/show_pathway?ko04920+K08765
G7ND28
G7NE24	K02912	ko03010	Ribosome	http://www.kegg.jp/kegg-bin/show_pathway?ko03010+K02912
G7NEE1	K10359
G7NER4	K02918	ko03010	Ribosome	http://www.kegg.jp/kegg-bin/show_pathway?ko03010+K02918
G7NGF1
G7NGF5	K02910	ko03010	Ribosome	http://www.kegg.jp/kegg-bin/show_pathway?ko03010+K02910
G7NH91	K05692	ko04015	Rap1 signaling pathway	http://www.kegg.jp/kegg-bin/show_pathway?ko04015+K05692
G7NH91	K05692	ko04145	Phagosome	http://www.kegg.jp/kegg-bin/show_pathway?ko04145+K05692
G7NH91	K05692	ko04390	Hippo signaling pathway	http://www.kegg.jp/kegg-bin/show_pathway?ko04390+K05692
G7NH91	K05692	ko04391	Hippo signaling pathway - fly	http://www.kegg.jp/kegg-bin/show_pathway?ko04391+K05692
G7NH91	K05692	ko04510	Focal adhesion	http://www.kegg.jp/kegg-bin/show_pathway?ko04510+K05692
G7NH91	K05692	ko04520	Adherens junction	http://www.kegg.jp/kegg-bin/show_pathway?ko04520+K05692
G7NH91	K05692	ko04530	Tight junction	http://www.kegg.jp/kegg-bin/show_pathway?ko04530+K05692
G7NH91	K05692	ko04670	Leukocyte transendothelial migration	http://www.kegg.jp/kegg-bin/show_pathway?ko04670+K05692
G7NH91	K05692	ko04745	Phototransduction - fly	http://www.kegg.jp/kegg-bin/show_pathway?ko04745+K05692
G7NH91	K05692	ko04810	Regulation of actin cytoskeleton	http://www.kegg.jp/kegg-bin/show_pathway?ko04810+K05692
G7NH91	K05692	ko04919	Thyroid hormone signaling pathway	http://www.kegg.jp/kegg-bin/show_pathway?ko04919+K05692
G7NH91	K05692	ko05100	Bacterial invasion of epithelial cells	http://www.kegg.jp/kegg-bin/show_pathway?ko05100+K05692
G7NH91	K05692	ko05110	Vibrio cholerae infection	http://www.kegg.jp/kegg-bin/show_pathway?ko05110+K05692
G7NH91	K05692	ko05130	Pathogenic Escherichia coli infection	http://www.kegg.jp/kegg-bin/show_pathway?ko05130+K05692
G7NH91	K05692	ko05131	Shigellosis	http://www.kegg.jp/kegg-bin/show_pathway?ko05131+K05692
G7NH91	K05692	ko05132	Salmonella infection	http://www.kegg.jp/kegg-bin/show_pathway?ko05132+K05692
G7NH91	K05692	ko05164	Influenza A	http://www.kegg.jp/kegg-bin/show_pathway?ko05164+K05692
G7NH91	K05692	ko05205	Proteoglycans in cancer	http://www.kegg.jp/kegg-bin/show_pathway?ko05205+K05692
G7NH91	K05692	ko05410	Hypertrophic cardiomyopathy (HCM)	http://www.kegg.jp/kegg-bin/show_pathway?ko05410+K05692
G7NH91	K05692	ko05412	Arrhythmogenic right ventricular cardiomyopathy (ARVC)	http://www.kegg.jp/kegg-bin/show_pathway?ko05412+K05692
G7NH91	K05692	ko05414	Dilated cardiomyopathy	http://www.kegg.jp/kegg-bin/show_pathway?ko05414+K05692
G7NH91	K05692	ko05416	Viral myocarditis	http://www.kegg.jp/kegg-bin/show_pathway?ko05416+K05692
G7NHG5
G7NII9	K07604
G7NIZ4
G7NJ16	K07843	ko04713	Circadian entrainment	http://www.kegg.jp/kegg-bin/show_pathway?ko04713+K07843
G7NJ84	K03066	ko03050	Proteasome	http://www.kegg.jp/kegg-bin/show_pathway?ko03050+K03066
G7NJ84	K03066	ko05169	Epstein-Barr virus infection	http://www.kegg.jp/kegg-bin/show_pathway?ko05169+K03066
G7NKC1
G7NKD7	K06107	ko04530	Tight junction	http://www.kegg.jp/kegg-bin/show_pathway?ko04530+K06107
G7NKT8	K15076
G7NLG5	K13123
G7NLL9
G7NN76	K11152	ko00830	Retinol metabolism	http://www.kegg.jp/kegg-bin/show_pathway?ko00830+K11152
G7NNL5	K14563	ko03008	Ribosome biogenesis in eukaryotes	http://www.kegg.jp/kegg-bin/show_pathway?ko03008+K14563
G7NP88	K09503	ko04141	Protein processing in endoplasmic reticulum	http://www.kegg.jp/kegg-bin/show_pathway?ko04141+K09503
G7NPT2	K14309	ko03013	RNA transport	http://www.kegg.jp/kegg-bin/show_pathway?ko03013+K14309
G7NQA1
G7NQI3	K00999	ko00562	Inositol phosphate metabolism	http://www.kegg.jp/kegg-bin/show_pathway?ko00562+K00999
G7NQI3	K00999	ko00564	Glycerophospholipid metabolism	http://www.kegg.jp/kegg-bin/show_pathway?ko00564+K00999
G7NQI3	K00999	ko04070	Phosphatidylinositol signaling system	http://www.kegg.jp/kegg-bin/show_pathway?ko04070+K00999
G7NQT9	K02981	ko03010	Ribosome	http://www.kegg.jp/kegg-bin/show_pathway?ko03010+K02981
G7NSD1
G7NSL2
G7NSS2	K12793	ko04064	NF-kappa B signaling pathway	http://www.kegg.jp/kegg-bin/show_pathway?ko04064+K12793
G7NSS2	K12793	ko04621	NOD-like receptor signaling pathway	http://www.kegg.jp/kegg-bin/show_pathway?ko04621+K12793
G7NSS2	K12793	ko04668	TNF signaling pathway	http://www.kegg.jp/kegg-bin/show_pathway?ko04668+K12793
G7NUE6	K09239
G7NUU7	K12670	ko00510	N-Glycan biosynthesis	http://www.kegg.jp/kegg-bin/show_pathway?ko00510+K12670
G7NUU7	K12670	ko00513	Various types of N-glycan biosynthesis	http://www.kegg.jp/kegg-bin/show_pathway?ko00513+K12670
G7NUU7	K12670	ko04141	Protein processing in endoplasmic reticulum	http://www.kegg.jp/kegg-bin/show_pathway?ko04141+K12670
G7NV34	K14692
G7NVJ2	K10143	ko04115	p53 signaling pathway	http://www.kegg.jp/kegg-bin/show_pathway?ko04115+K10143
G7NVJ2	K10143	ko04120	Ubiquitin mediated proteolysis	http://www.kegg.jp/kegg-bin/show_pathway?ko04120+K10143
G7NVJ2	K10143	ko04712	Circadian rhythm - plant	http://www.kegg.jp/kegg-bin/show_pathway?ko04712+K10143
G7NVR9
G7NWS9	K04536	ko04014	Ras signaling pathway	http://www.kegg.jp/kegg-bin/show_pathway?ko04014+K04536
G7NWS9	K04536	ko04062	Chemokine signaling pathway	http://www.kegg.jp/kegg-bin/show_pathway?ko04062+K04536
G7NWS9	K04536	ko04151	PI3K-Akt signaling pathway	http://www.kegg.jp/kegg-bin/show_pathway?ko04151+K04536
G7NWS9	K04536	ko04713	Circadian entrainment	http://www.kegg.jp/kegg-bin/show_pathway?ko04713+K04536
G7NWS9	K04536	ko04723	Retrograde endocannabinoid signaling	http://www.kegg.jp/kegg-bin/show_pathway?ko04723+K04536
G7NWS9	K04536	ko04724	Glutamatergic synapse	http://www.kegg.jp/kegg-bin/show_pathway?ko04724+K04536
G7NWS9	K04536	ko04725	Cholinergic synapse	http://www.kegg.jp/kegg-bin/show_pathway?ko04725+K04536
G7NWS9	K04536	ko04726	Serotonergic synapse	http://www.kegg.jp/kegg-bin/show_pathway?ko04726+K04536
G7NWS9	K04536	ko04727	GABAergic synapse	http://www.kegg.jp/kegg-bin/show_pathway?ko04727+K04536
G7NWS9	K04536	ko04728	Dopaminergic synapse	http://www.kegg.jp/kegg-bin/show_pathway?ko04728+K04536
G7NWS9	K04536	ko04742	Taste transduction	http://www.kegg.jp/kegg-bin/show_pathway?ko04742+K04536
G7NWS9	K04536	ko04744	Phototransduction	http://www.kegg.jp/kegg-bin/show_pathway?ko04744+K04536
G7NWS9	K04536	ko05032	Morphine addiction	http://www.kegg.jp/kegg-bin/show_pathway?ko05032+K04536
G7NWS9	K04536	ko05034	Alcoholism	http://www.kegg.jp/kegg-bin/show_pathway?ko05034+K04536
G7NWV7	K12893	ko03040	Spliceosome	http://www.kegg.jp/kegg-bin/show_pathway?ko03040+K12893
G7NWV7	K12893	ko05168	Herpes simplex infection	http://www.kegg.jp/kegg-bin/show_pathway?ko05168+K12893
G7NYH6	K17807
G7NYI5	K02875	ko03010	Ribosome	http://www.kegg.jp/kegg-bin/show_pathway?ko03010+K02875
G7NZB6	K00162	ko00010	Glycolysis / Gluconeogenesis	http://www.kegg.jp/kegg-bin/show_pathway?ko00010+K00162
G7NZB6	K00162	ko00020	Citrate cycle (TCA cycle)	http://www.kegg.jp/kegg-bin/show_pathway?ko00020+K00162
G7NZB6	K00162	ko00620	Pyruvate metabolism	http://www.kegg.jp/kegg-bin/show_pathway?ko00620+K00162
G7NZB6	K00162	ko01200	Carbon metabolism	http://www.kegg.jp/kegg-bin/show_pathway?ko01200+K00162
G7NZB6	K00162	ko04066	HIF-1 signaling pathway	http://www.kegg.jp/kegg-bin/show_pathway?ko04066+K00162
G7NZC8	K03231	ko03013	RNA transport	http://www.kegg.jp/kegg-bin/show_pathway?ko03013+K03231
G7NZC8	K03231	ko05134	Legionellosis	http://www.kegg.jp/kegg-bin/show_pathway?ko05134+K03231
G7NZQ0	K02896	ko03010	Ribosome	http://www.kegg.jp/kegg-bin/show_pathway?ko03010+K02896
G7P061
G7P2L7	K11275
G7P2M3
G7P2N4	K11275
G7P3N3	K14847
G7P407	K04079	ko04141	Protein processing in endoplasmic reticulum	http://www.kegg.jp/kegg-bin/show_pathway?ko04141+K04079
G7P407	K04079	ko04151	PI3K-Akt signaling pathway	http://www.kegg.jp/kegg-bin/show_pathway?ko04151+K04079
G7P407	K04079	ko04612	Antigen processing and presentation	http://www.kegg.jp/kegg-bin/show_pathway?ko04612+K04079
G7P407	K04079	ko04621	NOD-like receptor signaling pathway	http://www.kegg.jp/kegg-bin/show_pathway?ko04621+K04079
G7P407	K04079	ko04626	Plant-pathogen interaction	http://www.kegg.jp/kegg-bin/show_pathway?ko04626+K04079
G7P407	K04079	ko04914	Progesterone-mediated oocyte maturation	http://www.kegg.jp/kegg-bin/show_pathway?ko04914+K04079
G7P407	K04079	ko04915	Estrogen signaling pathway	http://www.kegg.jp/kegg-bin/show_pathway?ko04915+K04079
G7P407	K04079	ko05200	Pathways in cancer	http://www.kegg.jp/kegg-bin/show_pathway?ko05200+K04079
G7P407	K04079	ko05215	Prostate cancer	http://www.kegg.jp/kegg-bin/show_pathway?ko05215+K04079
G7P4D0	K13249	ko04141	Protein processing in endoplasmic reticulum	http://www.kegg.jp/kegg-bin/show_pathway?ko04141+K13249
G7P536	K17089
G7P5T0
G7P624
G7P6J9
G7P6U7
G7P6X1	K02898	ko03010	Ribosome	http://www.kegg.jp/kegg-bin/show_pathway?ko03010+K02898
G7P725	K09228
G7P7J9
G7P8N3	K08957	ko04310	Wnt signaling pathway	http://www.kegg.jp/kegg-bin/show_pathway?ko04310+K08957
G7P8N3	K08957	ko04340	Hedgehog signaling pathway	http://www.kegg.jp/kegg-bin/show_pathway?ko04340+K08957
G7P9W8	K11147	ko00830	Retinol metabolism	http://www.kegg.jp/kegg-bin/show_pathway?ko00830+K11147
G7P9W8	K11147	ko04146	Peroxisome	http://www.kegg.jp/kegg-bin/show_pathway?ko04146+K11147
G7PAR3	K12893	ko03040	Spliceosome	http://www.kegg.jp/kegg-bin/show_pathway?ko03040+K12893
G7PAR3	K12893	ko05168	Herpes simplex infection	http://www.kegg.jp/kegg-bin/show_pathway?ko05168+K12893
G7PBL1	K17092
G7PDB4	K02938	ko03010	Ribosome	http://www.kegg.jp/kegg-bin/show_pathway?ko03010+K02938
G7PDS6
G7PDU2
G7PF53	K00844	ko00010	Glycolysis / Gluconeogenesis	http://www.kegg.jp/kegg-bin/show_pathway?ko00010+K00844
G7PF53	K00844	ko00051	Fructose and mannose metabolism	http://www.kegg.jp/kegg-bin/show_pathway?ko00051+K00844
G7PF53	K00844	ko00052	Galactose metabolism	http://www.kegg.jp/kegg-bin/show_pathway?ko00052+K00844
G7PF53	K00844	ko00500	Starch and sucrose metabolism	http://www.kegg.jp/kegg-bin/show_pathway?ko00500+K00844
G7PF53	K00844	ko00520	Amino sugar and nucleotide sugar metabolism	http://www.kegg.jp/kegg-bin/show_pathway?ko00520+K00844
G7PF53	K00844	ko00521	Streptomycin biosynthesis	http://www.kegg.jp/kegg-bin/show_pathway?ko00521+K00844
G7PF53	K00844	ko00524	Butirosin and neomycin biosynthesis	http://www.kegg.jp/kegg-bin/show_pathway?ko00524+K00844
G7PF53	K00844	ko01200	Carbon metabolism	http://www.kegg.jp/kegg-bin/show_pathway?ko01200+K00844
G7PF53	K00844	ko04066	HIF-1 signaling pathway	http://www.kegg.jp/kegg-bin/show_pathway?ko04066+K00844
G7PF53	K00844	ko04910	Insulin signaling pathway	http://www.kegg.jp/kegg-bin/show_pathway?ko04910+K00844
G7PF53	K00844	ko04930	Type II diabetes mellitus	http://www.kegg.jp/kegg-bin/show_pathway?ko04930+K00844
G7PF53	K00844	ko04973	Carbohydrate digestion and absorption	http://www.kegg.jp/kegg-bin/show_pathway?ko04973+K00844
G7PHG8	K10755	ko03030	DNA replication	http://www.kegg.jp/kegg-bin/show_pathway?ko03030+K10755
G7PHG8	K10755	ko03420	Nucleotide excision repair	http://www.kegg.jp/kegg-bin/show_pathway?ko03420+K10755
G7PHG8	K10755	ko03430	Mismatch repair	http://www.kegg.jp/kegg-bin/show_pathway?ko03430+K10755
G7PHS2	K07374	ko04145	Phagosome	http://www.kegg.jp/kegg-bin/show_pathway?ko04145+K07374
G7PHS2	K07374	ko04540	Gap junction	http://www.kegg.jp/kegg-bin/show_pathway?ko04540+K07374
G7PHS2	K07374	ko05130	Pathogenic Escherichia coli infection	http://www.kegg.jp/kegg-bin/show_pathway?ko05130+K07374
G7PII6	K02133	ko00190	Oxidative phosphorylation	http://www.kegg.jp/kegg-bin/show_pathway?ko00190+K02133
G7PII6	K02133	ko05010	Alzheimer's disease	http://www.kegg.jp/kegg-bin/show_pathway?ko05010+K02133
G7PII6	K02133	ko05012	Parkinson's disease	http://www.kegg.jp/kegg-bin/show_pathway?ko05012+K02133
G7PII6	K02133	ko05016	Huntington's disease	http://www.kegg.jp/kegg-bin/show_pathway?ko05016+K02133
G7PIZ7
G7PKL5	K02941	ko03010	Ribosome	http://www.kegg.jp/kegg-bin/show_pathway?ko03010+K02941
G7PMG1	K00884	ko00520	Amino sugar and nucleotide sugar metabolism	http://www.kegg.jp/kegg-bin/show_pathway?ko00520+K00884
G7PML4	K01899	ko00020	Citrate cycle (TCA cycle)	http://www.kegg.jp/kegg-bin/show_pathway?ko00020+K01899
G7PML4	K01899	ko00640	Propanoate metabolism	http://www.kegg.jp/kegg-bin/show_pathway?ko00640+K01899
G7PML4	K01899	ko01200	Carbon metabolism	http://www.kegg.jp/kegg-bin/show_pathway?ko01200+K01899
G7PQL6	K00016	ko00010	Glycolysis / Gluconeogenesis	http://www.kegg.jp/kegg-bin/show_pathway?ko00010+K00016
G7PQL6	K00016	ko00270	Cysteine and methionine metabolism	http://www.kegg.jp/kegg-bin/show_pathway?ko00270+K00016
G7PQL6	K00016	ko00620	Pyruvate metabolism	http://www.kegg.jp/kegg-bin/show_pathway?ko00620+K00016
G7PQL6	K00016	ko00640	Propanoate metabolism	http://www.kegg.jp/kegg-bin/show_pathway?ko00640+K00016
G7PS85	K12741	ko03040	Spliceosome	http://www.kegg.jp/kegg-bin/show_pathway?ko03040+K12741
G7PSL7
G7PT41	K05692	ko04015	Rap1 signaling pathway	http://www.kegg.jp/kegg-bin/show_pathway?ko04015+K05692
G7PT41	K05692	ko04145	Phagosome	http://www.kegg.jp/kegg-bin/show_pathway?ko04145+K05692
G7PT41	K05692	ko04390	Hippo signaling pathway	http://www.kegg.jp/kegg-bin/show_pathway?ko04390+K05692
G7PT41	K05692	ko04391	Hippo signaling pathway - fly	http://www.kegg.jp/kegg-bin/show_pathway?ko04391+K05692
G7PT41	K05692	ko04510	Focal adhesion	http://www.kegg.jp/kegg-bin/show_pathway?ko04510+K05692
G7PT41	K05692	ko04520	Adherens junction	http://www.kegg.jp/kegg-bin/show_pathway?ko04520+K05692
G7PT41	K05692	ko04530	Tight junction	http://www.kegg.jp/kegg-bin/show_pathway?ko04530+K05692
G7PT41	K05692	ko04670	Leukocyte transendothelial migration	http://www.kegg.jp/kegg-bin/show_pathway?ko04670+K05692
G7PT41	K05692	ko04745	Phototransduction - fly	http://www.kegg.jp/kegg-bin/show_pathway?ko04745+K05692
G7PT41	K05692	ko04810	Regulation of actin cytoskeleton	http://www.kegg.jp/kegg-bin/show_pathway?ko04810+K05692
G7PT41	K05692	ko04919	Thyroid hormone signaling pathway	http://www.kegg.jp/kegg-bin/show_pathway?ko04919+K05692
G7PT41	K05692	ko05100	Bacterial invasion of epithelial cells	http://www.kegg.jp/kegg-bin/show_pathway?ko05100+K05692
G7PT41	K05692	ko05110	Vibrio cholerae infection	http://www.kegg.jp/kegg-bin/show_pathway?ko05110+K05692
G7PT41	K05692	ko05130	Pathogenic Escherichia coli infection	http://www.kegg.jp/kegg-bin/show_pathway?ko05130+K05692
G7PT41	K05692	ko05131	Shigellosis	http://www.kegg.jp/kegg-bin/show_pathway?ko05131+K05692
G7PT41	K05692	ko05132	Salmonella infection	http://www.kegg.jp/kegg-bin/show_pathway?ko05132+K05692
G7PT41	K05692	ko05164	Influenza A	http://www.kegg.jp/kegg-bin/show_pathway?ko05164+K05692
G7PT41	K05692	ko05205	Proteoglycans in cancer	http://www.kegg.jp/kegg-bin/show_pathway?ko05205+K05692
G7PT41	K05692	ko05410	Hypertrophic cardiomyopathy (HCM)	http://www.kegg.jp/kegg-bin/show_pathway?ko05410+K05692
G7PT41	K05692	ko05412	Arrhythmogenic right ventricular cardiomyopathy (ARVC)	http://www.kegg.jp/kegg-bin/show_pathway?ko05412+K05692
G7PT41	K05692	ko05414	Dilated cardiomyopathy	http://www.kegg.jp/kegg-bin/show_pathway?ko05414+K05692
G7PT41	K05692	ko05416	Viral myocarditis	http://www.kegg.jp/kegg-bin/show_pathway?ko05416+K05692
G7PTL2	K02898	ko03010	Ribosome	http://www.kegg.jp/kegg-bin/show_pathway?ko03010+K02898
G7PUA5
G7PW17	K08957	ko04310	Wnt signaling pathway	http://www.kegg.jp/kegg-bin/show_pathway?ko04310+K08957
G7PW17	K08957	ko04340	Hedgehog signaling pathway	http://www.kegg.jp/kegg-bin/show_pathway?ko04340+K08957
G7PWD0
G7PXK7	K14563	ko03008	Ribosome biogenesis in eukaryotes	http://www.kegg.jp/kegg-bin/show_pathway?ko03008+K14563
G7PZZ8
G7Q181	K03011	ko00230	Purine metabolism	http://www.kegg.jp/kegg-bin/show_pathway?ko00230+K03011
G7Q181	K03011	ko00240	Pyrimidine metabolism	http://www.kegg.jp/kegg-bin/show_pathway?ko00240+K03011
G7Q181	K03011	ko03020	RNA polymerase	http://www.kegg.jp/kegg-bin/show_pathway?ko03020+K03011
G7Q181	K03011	ko05016	Huntington's disease	http://www.kegg.jp/kegg-bin/show_pathway?ko05016+K03011
G7Q181	K03011	ko05169	Epstein-Barr virus infection	http://www.kegg.jp/kegg-bin/show_pathway?ko05169+K03011
G7Q215
G7Q2G4	K12793	ko04064	NF-kappa B signaling pathway	http://www.kegg.jp/kegg-bin/show_pathway?ko04064+K12793
G7Q2G4	K12793	ko04621	NOD-like receptor signaling pathway	http://www.kegg.jp/kegg-bin/show_pathway?ko04621+K12793
G7Q2G4	K12793	ko04668	TNF signaling pathway	http://www.kegg.jp/kegg-bin/show_pathway?ko04668+K12793
G8F2D8	K13373	ko00100	Steroid biosynthesis	http://www.kegg.jp/kegg-bin/show_pathway?ko00100+K13373
G8F2D8	K13373	ko00140	Steroid hormone biosynthesis	http://www.kegg.jp/kegg-bin/show_pathway?ko00140+K13373
G8F2D8	K13373	ko04913	Ovarian steroidogenesis	http://www.kegg.jp/kegg-bin/show_pathway?ko04913+K13373
G8F2Q2	K10756	ko03030	DNA replication	http://www.kegg.jp/kegg-bin/show_pathway?ko03030+K10756
G8F2Q2	K10756	ko03420	Nucleotide excision repair	http://www.kegg.jp/kegg-bin/show_pathway?ko03420+K10756
G8F2Q2	K10756	ko03430	Mismatch repair	http://www.kegg.jp/kegg-bin/show_pathway?ko03430+K10756
G8F479
G8F5B0	K13044
G8F5C0	K12741	ko03040	Spliceosome	http://www.kegg.jp/kegg-bin/show_pathway?ko03040+K12741
G8F5J5	K00134	ko00010	Glycolysis / Gluconeogenesis	http://www.kegg.jp/kegg-bin/show_pathway?ko00010+K00134
G8F5J5	K00134	ko00710	Carbon fixation in photosynthetic organisms	http://www.kegg.jp/kegg-bin/show_pathway?ko00710+K00134
G8F5J5	K00134	ko01200	Carbon metabolism	http://www.kegg.jp/kegg-bin/show_pathway?ko01200+K00134
G8F5J5	K00134	ko01230	Biosynthesis of amino acids	http://www.kegg.jp/kegg-bin/show_pathway?ko01230+K00134
G8F5J5	K00134	ko04066	HIF-1 signaling pathway	http://www.kegg.jp/kegg-bin/show_pathway?ko04066+K00134
G8F5J5	K00134	ko05010	Alzheimer's disease	http://www.kegg.jp/kegg-bin/show_pathway?ko05010+K00134
G8F6B7	K08823
G8F6C9	K02925	ko03010	Ribosome	http://www.kegg.jp/kegg-bin/show_pathway?ko03010+K02925
H6U5Q2	K14563	ko03008	Ribosome biogenesis in eukaryotes	http://www.kegg.jp/kegg-bin/show_pathway?ko03008+K14563
H9BFK2	K06503	ko04066	HIF-1 signaling pathway	http://www.kegg.jp/kegg-bin/show_pathway?ko04066+K06503
H9BFK2	K06503	ko04144	Endocytosis	http://www.kegg.jp/kegg-bin/show_pathway?ko04144+K06503
H9BFK2	K06503	ko04145	Phagosome	http://www.kegg.jp/kegg-bin/show_pathway?ko04145+K06503
H9BFK2	K06503	ko04640	Hematopoietic cell lineage	http://www.kegg.jp/kegg-bin/show_pathway?ko04640+K06503
H9EM10
H9EM17	K10363
H9EMH4
H9EML7	K10956	ko03060	Protein export	http://www.kegg.jp/kegg-bin/show_pathway?ko03060+K10956
H9EML7	K10956	ko04141	Protein processing in endoplasmic reticulum	http://www.kegg.jp/kegg-bin/show_pathway?ko04141+K10956
H9EML7	K10956	ko04145	Phagosome	http://www.kegg.jp/kegg-bin/show_pathway?ko04145+K10956
H9EML7	K10956	ko05110	Vibrio cholerae infection	http://www.kegg.jp/kegg-bin/show_pathway?ko05110+K10956
H9EMZ8	K05021
H9EN72
H9ENA3	K08957	ko04310	Wnt signaling pathway	http://www.kegg.jp/kegg-bin/show_pathway?ko04310+K08957
H9ENA3	K08957	ko04340	Hedgehog signaling pathway	http://www.kegg.jp/kegg-bin/show_pathway?ko04340+K08957
H9ENW0
H9ENW2	K12948	ko03060	Protein export	http://www.kegg.jp/kegg-bin/show_pathway?ko03060+K12948
H9EP12	K05853	ko04020	Calcium signaling pathway	http://www.kegg.jp/kegg-bin/show_pathway?ko04020+K05853
H9EP12	K05853	ko04972	Pancreatic secretion	http://www.kegg.jp/kegg-bin/show_pathway?ko04972+K05853
H9EP12	K05853	ko05010	Alzheimer's disease	http://www.kegg.jp/kegg-bin/show_pathway?ko05010+K05853
H9EP23	K14293	ko03013	RNA transport	http://www.kegg.jp/kegg-bin/show_pathway?ko03013+K14293
H9EP41	K04639	ko04270	Vascular smooth muscle contraction	http://www.kegg.jp/kegg-bin/show_pathway?ko04270+K04639
H9EP41	K04639	ko04730	Long-term depression	http://www.kegg.jp/kegg-bin/show_pathway?ko04730+K04639
H9EP41	K04639	ko04810	Regulation of actin cytoskeleton	http://www.kegg.jp/kegg-bin/show_pathway?ko04810+K04639
H9EP80
H9EPM2	K03083	ko04012	ErbB signaling pathway	http://www.kegg.jp/kegg-bin/show_pathway?ko04012+K03083
H9EPM2	K03083	ko04062	Chemokine signaling pathway	http://www.kegg.jp/kegg-bin/show_pathway?ko04062+K03083
H9EPM2	K03083	ko04110	Cell cycle	http://www.kegg.jp/kegg-bin/show_pathway?ko04110+K03083
H9EPM2	K03083	ko04151	PI3K-Akt signaling pathway	http://www.kegg.jp/kegg-bin/show_pathway?ko04151+K03083
H9EPM2	K03083	ko04310	Wnt signaling pathway	http://www.kegg.jp/kegg-bin/show_pathway?ko04310+K03083
H9EPM2	K03083	ko04340	Hedgehog signaling pathway	http://www.kegg.jp/kegg-bin/show_pathway?ko04340+K03083
H9EPM2	K03083	ko04360	Axon guidance	http://www.kegg.jp/kegg-bin/show_pathway?ko04360+K03083
H9EPM2	K03083	ko04390	Hippo signaling pathway	http://www.kegg.jp/kegg-bin/show_pathway?ko04390+K03083
H9EPM2	K03083	ko04510	Focal adhesion	http://www.kegg.jp/kegg-bin/show_pathway?ko04510+K03083
H9EPM2	K03083	ko04660	T cell receptor signaling pathway	http://www.kegg.jp/kegg-bin/show_pathway?ko04660+K03083
H9EPM2	K03083	ko04662	B cell receptor signaling pathway	http://www.kegg.jp/kegg-bin/show_pathway?ko04662+K03083
H9EPM2	K03083	ko04711	Circadian rhythm - fly	http://www.kegg.jp/kegg-bin/show_pathway?ko04711+K03083
H9EPM2	K03083	ko04722	Neurotrophin signaling pathway	http://www.kegg.jp/kegg-bin/show_pathway?ko04722+K03083
H9EPM2	K03083	ko04728	Dopaminergic synapse	http://www.kegg.jp/kegg-bin/show_pathway?ko04728+K03083
H9EPM2	K03083	ko04910	Insulin signaling pathway	http://www.kegg.jp/kegg-bin/show_pathway?ko04910+K03083
H9EPM2	K03083	ko04916	Melanogenesis	http://www.kegg.jp/kegg-bin/show_pathway?ko04916+K03083
H9EPM2	K03083	ko04917	Prolactin signaling pathway	http://www.kegg.jp/kegg-bin/show_pathway?ko04917+K03083
H9EPM2	K03083	ko04919	Thyroid hormone signaling pathway	http://www.kegg.jp/kegg-bin/show_pathway?ko04919+K03083
H9EPM2	K03083	ko04932	Non-alcoholic fatty liver disease (NAFLD)	http://www.kegg.jp/kegg-bin/show_pathway?ko04932+K03083
H9EPM2	K03083	ko05010	Alzheimer's disease	http://www.kegg.jp/kegg-bin/show_pathway?ko05010+K03083
H9EPM2	K03083	ko05160	Hepatitis C	http://www.kegg.jp/kegg-bin/show_pathway?ko05160+K03083
H9EPM2	K03083	ko05162	Measles	http://www.kegg.jp/kegg-bin/show_pathway?ko05162+K03083
H9EPM2	K03083	ko05164	Influenza A	http://www.kegg.jp/kegg-bin/show_pathway?ko05164+K03083
H9EPM2	K03083	ko05166	HTLV-I infection	http://www.kegg.jp/kegg-bin/show_pathway?ko05166+K03083
H9EPM2	K03083	ko05169	Epstein-Barr virus infection	http://www.kegg.jp/kegg-bin/show_pathway?ko05169+K03083
H9EPM2	K03083	ko05200	Pathways in cancer	http://www.kegg.jp/kegg-bin/show_pathway?ko05200+K03083
H9EPM2	K03083	ko05210	Colorectal cancer	http://www.kegg.jp/kegg-bin/show_pathway?ko05210+K03083
H9EPM2	K03083	ko05213	Endometrial cancer	http://www.kegg.jp/kegg-bin/show_pathway?ko05213+K03083
H9EPM2	K03083	ko05215	Prostate cancer	http://www.kegg.jp/kegg-bin/show_pathway?ko05215+K03083
H9EPM2	K03083	ko05217	Basal cell carcinoma	http://www.kegg.jp/kegg-bin/show_pathway?ko05217+K03083
H9EQ62
H9EQB9
H9EQX1	K14847
H9ERH9	K01974
H9ES13	K08054	ko04141	Protein processing in endoplasmic reticulum	http://www.kegg.jp/kegg-bin/show_pathway?ko04141+K08054
H9ES13	K08054	ko04145	Phagosome	http://www.kegg.jp/kegg-bin/show_pathway?ko04145+K08054
H9ES13	K08054	ko04612	Antigen processing and presentation	http://www.kegg.jp/kegg-bin/show_pathway?ko04612+K08054
H9ES13	K08054	ko04918	Thyroid hormone synthesis	http://www.kegg.jp/kegg-bin/show_pathway?ko04918+K08054
H9ES13	K08054	ko05166	HTLV-I infection	http://www.kegg.jp/kegg-bin/show_pathway?ko05166+K08054
H9ES85	K00016	ko00010	Glycolysis / Gluconeogenesis	http://www.kegg.jp/kegg-bin/show_pathway?ko00010+K00016
H9ES85	K00016	ko00270	Cysteine and methionine metabolism	http://www.kegg.jp/kegg-bin/show_pathway?ko00270+K00016
H9ES85	K00016	ko00620	Pyruvate metabolism	http://www.kegg.jp/kegg-bin/show_pathway?ko00620+K00016
H9ES85	K00016	ko00640	Propanoate metabolism	http://www.kegg.jp/kegg-bin/show_pathway?ko00640+K00016
H9ESD6	K17785
H9ESN2	K01940	ko00250	Alanine, aspartate and glutamate metabolism	http://www.kegg.jp/kegg-bin/show_pathway?ko00250+K01940
H9ESN2	K01940	ko00330	Arginine and proline metabolism	http://www.kegg.jp/kegg-bin/show_pathway?ko00330+K01940
H9ESN2	K01940	ko01230	Biosynthesis of amino acids	http://www.kegg.jp/kegg-bin/show_pathway?ko01230+K01940
H9ETI5	K12888	ko03040	Spliceosome	http://www.kegg.jp/kegg-bin/show_pathway?ko03040+K12888
H9ETT3	K17885
H9ETZ4	K10685	ko04120	Ubiquitin mediated proteolysis	http://www.kegg.jp/kegg-bin/show_pathway?ko04120+K10685
H9EUI5	K04369	ko04010	MAPK signaling pathway	http://www.kegg.jp/kegg-bin/show_pathway?ko04010+K04369
H9EUI5	K04369	ko04012	ErbB signaling pathway	http://www.kegg.jp/kegg-bin/show_pathway?ko04012+K04369
H9EUI5	K04369	ko04014	Ras signaling pathway	http://www.kegg.jp/kegg-bin/show_pathway?ko04014+K04369
H9EUI5	K04369	ko04015	Rap1 signaling pathway	http://www.kegg.jp/kegg-bin/show_pathway?ko04015+K04369
H9EUI5	K04369	ko04066	HIF-1 signaling pathway	http://www.kegg.jp/kegg-bin/show_pathway?ko04066+K04369
H9EUI5	K04369	ko04068	FoxO signaling pathway	http://www.kegg.jp/kegg-bin/show_pathway?ko04068+K04369
H9EUI5	K04369	ko04151	PI3K-Akt signaling pathway	http://www.kegg.jp/kegg-bin/show_pathway?ko04151+K04369
H9EUI5	K04369	ko04270	Vascular smooth muscle contraction	http://www.kegg.jp/kegg-bin/show_pathway?ko04270+K04369
H9EUI5	K04369	ko04370	VEGF signaling pathway	http://www.kegg.jp/kegg-bin/show_pathway?ko04370+K04369
H9EUI5	K04369	ko04540	Gap junction	http://www.kegg.jp/kegg-bin/show_pathway?ko04540+K04369
H9EUI5	K04369	ko04620	Toll-like receptor signaling pathway	http://www.kegg.jp/kegg-bin/show_pathway?ko04620+K04369
H9EUI5	K04369	ko04650	Natural killer cell mediated cytotoxicity	http://www.kegg.jp/kegg-bin/show_pathway?ko04650+K04369
H9EUI5	K04369	ko04660	T cell receptor signaling pathway	http://www.kegg.jp/kegg-bin/show_pathway?ko04660+K04369
H9EUI5	K04369	ko04662	B cell receptor signaling pathway	http://www.kegg.jp/kegg-bin/show_pathway?ko04662+K04369
H9EUI5	K04369	ko04664	Fc epsilon RI signaling pathway	http://www.kegg.jp/kegg-bin/show_pathway?ko04664+K04369
H9EUI5	K04369	ko04720	Long-term potentiation	http://www.kegg.jp/kegg-bin/show_pathway?ko04720+K04369
H9EUI5	K04369	ko04722	Neurotrophin signaling pathway	http://www.kegg.jp/kegg-bin/show_pathway?ko04722+K04369
H9EUI5	K04369	ko04730	Long-term depression	http://www.kegg.jp/kegg-bin/show_pathway?ko04730+K04369
H9EUI5	K04369	ko04810	Regulation of actin cytoskeleton	http://www.kegg.jp/kegg-bin/show_pathway?ko04810+K04369
H9EUI5	K04369	ko04910	Insulin signaling pathway	http://www.kegg.jp/kegg-bin/show_pathway?ko04910+K04369
H9EUI5	K04369	ko04912	GnRH signaling pathway	http://www.kegg.jp/kegg-bin/show_pathway?ko04912+K04369
H9EUI5	K04369	ko04915	Estrogen signaling pathway	http://www.kegg.jp/kegg-bin/show_pathway?ko04915+K04369
H9EUI5	K04369	ko04916	Melanogenesis	http://www.kegg.jp/kegg-bin/show_pathway?ko04916+K04369
H9EUI5	K04369	ko04917	Prolactin signaling pathway	http://www.kegg.jp/kegg-bin/show_pathway?ko04917+K04369
H9EUI5	K04369	ko04919	Thyroid hormone signaling pathway	http://www.kegg.jp/kegg-bin/show_pathway?ko04919+K04369
H9EUI5	K04369	ko05020	Prion diseases	http://www.kegg.jp/kegg-bin/show_pathway?ko05020+K04369
H9EUI5	K04369	ko05161	Hepatitis B	http://www.kegg.jp/kegg-bin/show_pathway?ko05161+K04369
H9EUI5	K04369	ko05164	Influenza A	http://www.kegg.jp/kegg-bin/show_pathway?ko05164+K04369
H9EUI5	K04369	ko05200	Pathways in cancer	http://www.kegg.jp/kegg-bin/show_pathway?ko05200+K04369
H9EUI5	K04369	ko05205	Proteoglycans in cancer	http://www.kegg.jp/kegg-bin/show_pathway?ko05205+K04369
H9EUI5	K04369	ko05206	MicroRNAs in cancer	http://www.kegg.jp/kegg-bin/show_pathway?ko05206+K04369
H9EUI5	K04369	ko05211	Renal cell carcinoma	http://www.kegg.jp/kegg-bin/show_pathway?ko05211+K04369
H9EUI5	K04369	ko05213	Endometrial cancer	http://www.kegg.jp/kegg-bin/show_pathway?ko05213+K04369
H9EUI5	K04369	ko05214	Glioma	http://www.kegg.jp/kegg-bin/show_pathway?ko05214+K04369
H9EUI5	K04369	ko05215	Prostate cancer	http://www.kegg.jp/kegg-bin/show_pathway?ko05215+K04369
H9EUI5	K04369	ko05216	Thyroid cancer	http://www.kegg.jp/kegg-bin/show_pathway?ko05216+K04369
H9EUI5	K04369	ko05218	Melanoma	http://www.kegg.jp/kegg-bin/show_pathway?ko05218+K04369
H9EUI5	K04369	ko05219	Bladder cancer	http://www.kegg.jp/kegg-bin/show_pathway?ko05219+K04369
H9EUI5	K04369	ko05220	Chronic myeloid leukemia	http://www.kegg.jp/kegg-bin/show_pathway?ko05220+K04369
H9EUI5	K04369	ko05221	Acute myeloid leukemia	http://www.kegg.jp/kegg-bin/show_pathway?ko05221+K04369
H9EUI5	K04369	ko05223	Non-small cell lung cancer	http://www.kegg.jp/kegg-bin/show_pathway?ko05223+K04369
H9EUT7	K01874	ko00450	Selenocompound metabolism	http://www.kegg.jp/kegg-bin/show_pathway?ko00450+K01874
H9EUT7	K01874	ko00970	Aminoacyl-tRNA biosynthesis	http://www.kegg.jp/kegg-bin/show_pathway?ko00970+K01874
H9EV02	K02873	ko03010	Ribosome	http://www.kegg.jp/kegg-bin/show_pathway?ko03010+K02873
H9EVQ1
H9EVR0	K02873	ko03010	Ribosome	http://www.kegg.jp/kegg-bin/show_pathway?ko03010+K02873
H9EVT6	K11152	ko00830	Retinol metabolism	http://www.kegg.jp/kegg-bin/show_pathway?ko00830+K11152
H9EXI9	K01875	ko00970	Aminoacyl-tRNA biosynthesis	http://www.kegg.jp/kegg-bin/show_pathway?ko00970+K01875
H9EYA7	K12569	ko05410	Hypertrophic cardiomyopathy (HCM)	http://www.kegg.jp/kegg-bin/show_pathway?ko05410+K12569
H9EYA7	K12569	ko05412	Arrhythmogenic right ventricular cardiomyopathy (ARVC)	http://www.kegg.jp/kegg-bin/show_pathway?ko05412+K12569
H9EYA7	K12569	ko05414	Dilated cardiomyopathy	http://www.kegg.jp/kegg-bin/show_pathway?ko05414+K12569
H9EYX7
H9EZU0
H9F143
H9F1K5	K03006	ko00230	Purine metabolism	http://www.kegg.jp/kegg-bin/show_pathway?ko00230+K03006
H9F1K5	K03006	ko00240	Pyrimidine metabolism	http://www.kegg.jp/kegg-bin/show_pathway?ko00240+K03006
H9F1K5	K03006	ko03020	RNA polymerase	http://www.kegg.jp/kegg-bin/show_pathway?ko03020+K03006
H9F1K5	K03006	ko05016	Huntington's disease	http://www.kegg.jp/kegg-bin/show_pathway?ko05016+K03006
H9F1K5	K03006	ko05168	Herpes simplex infection	http://www.kegg.jp/kegg-bin/show_pathway?ko05168+K03006
H9F1K5	K03006	ko05169	Epstein-Barr virus infection	http://www.kegg.jp/kegg-bin/show_pathway?ko05169+K03006
H9F226
H9F5A8
H9F699	K15731
H9F6R4	K02133	ko00190	Oxidative phosphorylation	http://www.kegg.jp/kegg-bin/show_pathway?ko00190+K02133
H9F6R4	K02133	ko05010	Alzheimer's disease	http://www.kegg.jp/kegg-bin/show_pathway?ko05010+K02133
H9F6R4	K02133	ko05012	Parkinson's disease	http://www.kegg.jp/kegg-bin/show_pathway?ko05012+K02133
H9F6R4	K02133	ko05016	Huntington's disease	http://www.kegg.jp/kegg-bin/show_pathway?ko05016+K02133
H9F7R8	K05048
H9F8U6
H9F8Y4	K13249	ko04141	Protein processing in endoplasmic reticulum	http://www.kegg.jp/kegg-bin/show_pathway?ko04141+K13249
H9FA57
H9FAD0	K14563	ko03008	Ribosome biogenesis in eukaryotes	http://www.kegg.jp/kegg-bin/show_pathway?ko03008+K14563
H9FAX4
H9FB52
H9FBH2	K09602
H9FDB2	K11275
H9FE87
H9FGI2
H9FNE6	K16608
H9FNR7
H9FPI0	K17081
H9FQL0	K11824	ko04144	Endocytosis	http://www.kegg.jp/kegg-bin/show_pathway?ko04144+K11824
H9FQL0	K11824	ko04721	Synaptic vesicle cycle	http://www.kegg.jp/kegg-bin/show_pathway?ko04721+K11824
H9FQL0	K11824	ko04961	Endocrine and other factor-regulated calcium reabsorption	http://www.kegg.jp/kegg-bin/show_pathway?ko04961+K11824
H9FQL0	K11824	ko05016	Huntington's disease	http://www.kegg.jp/kegg-bin/show_pathway?ko05016+K11824
H9FQW9	K15410	ko05168	Herpes simplex infection	http://www.kegg.jp/kegg-bin/show_pathway?ko05168+K15410
H9FQX0	K15410	ko05168	Herpes simplex infection	http://www.kegg.jp/kegg-bin/show_pathway?ko05168+K15410
H9FRE4	K17267
H9FRP8	K17406
H9FT32
H9FT57	K04536	ko04014	Ras signaling pathway	http://www.kegg.jp/kegg-bin/show_pathway?ko04014+K04536
H9FT57	K04536	ko04062	Chemokine signaling pathway	http://www.kegg.jp/kegg-bin/show_pathway?ko04062+K04536
H9FT57	K04536	ko04151	PI3K-Akt signaling pathway	http://www.kegg.jp/kegg-bin/show_pathway?ko04151+K04536
H9FT57	K04536	ko04713	Circadian entrainment	http://www.kegg.jp/kegg-bin/show_pathway?ko04713+K04536
H9FT57	K04536	ko04723	Retrograde endocannabinoid signaling	http://www.kegg.jp/kegg-bin/show_pathway?ko04723+K04536
H9FT57	K04536	ko04724	Glutamatergic synapse	http://www.kegg.jp/kegg-bin/show_pathway?ko04724+K04536
H9FT57	K04536	ko04725	Cholinergic synapse	http://www.kegg.jp/kegg-bin/show_pathway?ko04725+K04536
H9FT57	K04536	ko04726	Serotonergic synapse	http://www.kegg.jp/kegg-bin/show_pathway?ko04726+K04536
H9FT57	K04536	ko04727	GABAergic synapse	http://www.kegg.jp/kegg-bin/show_pathway?ko04727+K04536
H9FT57	K04536	ko04728	Dopaminergic synapse	http://www.kegg.jp/kegg-bin/show_pathway?ko04728+K04536
H9FT57	K04536	ko04742	Taste transduction	http://www.kegg.jp/kegg-bin/show_pathway?ko04742+K04536
H9FT57	K04536	ko04744	Phototransduction	http://www.kegg.jp/kegg-bin/show_pathway?ko04744+K04536
H9FT57	K04536	ko05032	Morphine addiction	http://www.kegg.jp/kegg-bin/show_pathway?ko05032+K04536
H9FT57	K04536	ko05034	Alcoholism	http://www.kegg.jp/kegg-bin/show_pathway?ko05034+K04536
H9FTR9	K12741	ko03040	Spliceosome	http://www.kegg.jp/kegg-bin/show_pathway?ko03040+K12741
H9FTS0	K12741	ko03040	Spliceosome	http://www.kegg.jp/kegg-bin/show_pathway?ko03040+K12741
H9FTU4	K04043	ko03018	RNA degradation	http://www.kegg.jp/kegg-bin/show_pathway?ko03018+K04043
H9FTU4	K04043	ko05152	Tuberculosis	http://www.kegg.jp/kegg-bin/show_pathway?ko05152+K04043
H9FUT7	K03966	ko00190	Oxidative phosphorylation	http://www.kegg.jp/kegg-bin/show_pathway?ko00190+K03966
H9FUT7	K03966	ko04932	Non-alcoholic fatty liver disease (NAFLD)	http://www.kegg.jp/kegg-bin/show_pathway?ko04932+K03966
H9FUT7	K03966	ko05010	Alzheimer's disease	http://www.kegg.jp/kegg-bin/show_pathway?ko05010+K03966
H9FUT7	K03966	ko05012	Parkinson's disease	http://www.kegg.jp/kegg-bin/show_pathway?ko05012+K03966
H9FUT7	K03966	ko05016	Huntington's disease	http://www.kegg.jp/kegg-bin/show_pathway?ko05016+K03966
H9FUX2	K14835
H9FVY9	K02137	ko00190	Oxidative phosphorylation	http://www.kegg.jp/kegg-bin/show_pathway?ko00190+K02137
H9FVY9	K02137	ko05010	Alzheimer's disease	http://www.kegg.jp/kegg-bin/show_pathway?ko05010+K02137
H9FVY9	K02137	ko05012	Parkinson's disease	http://www.kegg.jp/kegg-bin/show_pathway?ko05012+K02137
H9FVY9	K02137	ko05016	Huntington's disease	http://www.kegg.jp/kegg-bin/show_pathway?ko05016+K02137
H9FWM8	K17662
H9FWS6
H9FX77	K00816	ko00380	Tryptophan metabolism	http://www.kegg.jp/kegg-bin/show_pathway?ko00380+K00816
H9FX77	K00816	ko00450	Selenocompound metabolism	http://www.kegg.jp/kegg-bin/show_pathway?ko00450+K00816
H9FX77	K00816	ko05204	Chemical carcinogenesis	http://www.kegg.jp/kegg-bin/show_pathway?ko05204+K00816
H9FXB4	K13523	ko00561	Glycerolipid metabolism	http://www.kegg.jp/kegg-bin/show_pathway?ko00561+K13523
H9FXB4	K13523	ko00564	Glycerophospholipid metabolism	http://www.kegg.jp/kegg-bin/show_pathway?ko00564+K13523
H9FXJ0
H9FYC6	K15523
H9FYE8
H9FYW7	K11090	ko05322	Systemic lupus erythematosus	http://www.kegg.jp/kegg-bin/show_pathway?ko05322+K11090
H9FYY2	K04692	ko04062	Chemokine signaling pathway	http://www.kegg.jp/kegg-bin/show_pathway?ko04062+K04692
H9FYY2	K04692	ko04066	HIF-1 signaling pathway	http://www.kegg.jp/kegg-bin/show_pathway?ko04066+K04692
H9FYY2	K04692	ko04068	FoxO signaling pathway	http://www.kegg.jp/kegg-bin/show_pathway?ko04068+K04692
H9FYY2	K04692	ko04630	Jak-STAT signaling pathway	http://www.kegg.jp/kegg-bin/show_pathway?ko04630+K04692
H9FYY2	K04692	ko04917	Prolactin signaling pathway	http://www.kegg.jp/kegg-bin/show_pathway?ko04917+K04692
H9FYY2	K04692	ko04920	Adipocytokine signaling pathway	http://www.kegg.jp/kegg-bin/show_pathway?ko04920+K04692
H9FYY2	K04692	ko05145	Toxoplasmosis	http://www.kegg.jp/kegg-bin/show_pathway?ko05145+K04692
H9FYY2	K04692	ko05160	Hepatitis C	http://www.kegg.jp/kegg-bin/show_pathway?ko05160+K04692
H9FYY2	K04692	ko05161	Hepatitis B	http://www.kegg.jp/kegg-bin/show_pathway?ko05161+K04692
H9FYY2	K04692	ko05162	Measles	http://www.kegg.jp/kegg-bin/show_pathway?ko05162+K04692
H9FYY2	K04692	ko05169	Epstein-Barr virus infection	http://www.kegg.jp/kegg-bin/show_pathway?ko05169+K04692
H9FYY2	K04692	ko05200	Pathways in cancer	http://www.kegg.jp/kegg-bin/show_pathway?ko05200+K04692
H9FYY2	K04692	ko05203	Viral carcinogenesis	http://www.kegg.jp/kegg-bin/show_pathway?ko05203+K04692
H9FYY2	K04692	ko05205	Proteoglycans in cancer	http://www.kegg.jp/kegg-bin/show_pathway?ko05205+K04692
H9FYY2	K04692	ko05206	MicroRNAs in cancer	http://www.kegg.jp/kegg-bin/show_pathway?ko05206+K04692
H9FYY2	K04692	ko05212	Pancreatic cancer	http://www.kegg.jp/kegg-bin/show_pathway?ko05212+K04692
H9FYY2	K04692	ko05221	Acute myeloid leukemia	http://www.kegg.jp/kegg-bin/show_pathway?ko05221+K04692
H9FYY2	K04692	ko05321	Inflammatory bowel disease (IBD)	http://www.kegg.jp/kegg-bin/show_pathway?ko05321+K04692
H9FZ07	K01868	ko00970	Aminoacyl-tRNA biosynthesis	http://www.kegg.jp/kegg-bin/show_pathway?ko00970+K01868
H9FZW0	K15107
H9G0A8
H9G0H9
H9G0J7
H9G1E0	K03240	ko03013	RNA transport	http://www.kegg.jp/kegg-bin/show_pathway?ko03013+K03240
H9G1U0
H9G1U1
H9H2U2
H9H3J1
H9H5P2
H9YUM9	K02873	ko03010	Ribosome	http://www.kegg.jp/kegg-bin/show_pathway?ko03010+K02873
H9YV05	K14563	ko03008	Ribosome biogenesis in eukaryotes	http://www.kegg.jp/kegg-bin/show_pathway?ko03008+K14563
H9YV34	K02872	ko03010	Ribosome	http://www.kegg.jp/kegg-bin/show_pathway?ko03010+K02872
H9YWU5	K08134
H9YX92	K00850	ko00010	Glycolysis / Gluconeogenesis	http://www.kegg.jp/kegg-bin/show_pathway?ko00010+K00850
H9YX92	K00850	ko00030	Pentose phosphate pathway	http://www.kegg.jp/kegg-bin/show_pathway?ko00030+K00850
H9YX92	K00850	ko00051	Fructose and mannose metabolism	http://www.kegg.jp/kegg-bin/show_pathway?ko00051+K00850
H9YX92	K00850	ko00052	Galactose metabolism	http://www.kegg.jp/kegg-bin/show_pathway?ko00052+K00850
H9YX92	K00850	ko00680	Methane metabolism	http://www.kegg.jp/kegg-bin/show_pathway?ko00680+K00850
H9YX92	K00850	ko01200	Carbon metabolism	http://www.kegg.jp/kegg-bin/show_pathway?ko01200+K00850
H9YX92	K00850	ko01230	Biosynthesis of amino acids	http://www.kegg.jp/kegg-bin/show_pathway?ko01230+K00850
H9Z1Z8
H9Z3K0	K12077	ko04066	HIF-1 signaling pathway	http://www.kegg.jp/kegg-bin/show_pathway?ko04066+K12077
H9Z4Y2
H9Z621	K15637	ko04668	TNF signaling pathway	http://www.kegg.jp/kegg-bin/show_pathway?ko04668+K15637
H9Z7W5	K04538	ko04014	Ras signaling pathway	http://www.kegg.jp/kegg-bin/show_pathway?ko04014+K04538
H9Z7W5	K04538	ko04062	Chemokine signaling pathway	http://www.kegg.jp/kegg-bin/show_pathway?ko04062+K04538
H9Z7W5	K04538	ko04151	PI3K-Akt signaling pathway	http://www.kegg.jp/kegg-bin/show_pathway?ko04151+K04538
H9Z7W5	K04538	ko04713	Circadian entrainment	http://www.kegg.jp/kegg-bin/show_pathway?ko04713+K04538
H9Z7W5	K04538	ko04723	Retrograde endocannabinoid signaling	http://www.kegg.jp/kegg-bin/show_pathway?ko04723+K04538
H9Z7W5	K04538	ko04724	Glutamatergic synapse	http://www.kegg.jp/kegg-bin/show_pathway?ko04724+K04538
H9Z7W5	K04538	ko04725	Cholinergic synapse	http://www.kegg.jp/kegg-bin/show_pathway?ko04725+K04538
H9Z7W5	K04538	ko04726	Serotonergic synapse	http://www.kegg.jp/kegg-bin/show_pathway?ko04726+K04538
H9Z7W5	K04538	ko04727	GABAergic synapse	http://www.kegg.jp/kegg-bin/show_pathway?ko04727+K04538
H9Z7W5	K04538	ko04728	Dopaminergic synapse	http://www.kegg.jp/kegg-bin/show_pathway?ko04728+K04538
H9Z7W5	K04538	ko05032	Morphine addiction	http://www.kegg.jp/kegg-bin/show_pathway?ko05032+K04538
H9Z7W5	K04538	ko05034	Alcoholism	http://www.kegg.jp/kegg-bin/show_pathway?ko05034+K04538
H9Z9U8	K13373	ko00100	Steroid biosynthesis	http://www.kegg.jp/kegg-bin/show_pathway?ko00100+K13373
H9Z9U8	K13373	ko00140	Steroid hormone biosynthesis	http://www.kegg.jp/kegg-bin/show_pathway?ko00140+K13373
H9Z9U8	K13373	ko04913	Ovarian steroidogenesis	http://www.kegg.jp/kegg-bin/show_pathway?ko04913+K13373
H9ZA57	K10387
H9ZB05	K09602
H9ZBL7	K07435
H9ZBY0	K09239
H9ZCC4	K10143	ko04115	p53 signaling pathway	http://www.kegg.jp/kegg-bin/show_pathway?ko04115+K10143
H9ZCC4	K10143	ko04120	Ubiquitin mediated proteolysis	http://www.kegg.jp/kegg-bin/show_pathway?ko04120+K10143
H9ZCC4	K10143	ko04712	Circadian rhythm - plant	http://www.kegg.jp/kegg-bin/show_pathway?ko04712+K10143
H9ZFT0
H9ZG01
I0FFM4	K10956	ko03060	Protein export	http://www.kegg.jp/kegg-bin/show_pathway?ko03060+K10956
I0FFM4	K10956	ko04141	Protein processing in endoplasmic reticulum	http://www.kegg.jp/kegg-bin/show_pathway?ko04141+K10956
I0FFM4	K10956	ko04145	Phagosome	http://www.kegg.jp/kegg-bin/show_pathway?ko04145+K10956
I0FFM4	K10956	ko05110	Vibrio cholerae infection	http://www.kegg.jp/kegg-bin/show_pathway?ko05110+K10956
I0FGA7	K12893	ko03040	Spliceosome	http://www.kegg.jp/kegg-bin/show_pathway?ko03040+K12893
I0FGA7	K12893	ko05168	Herpes simplex infection	http://www.kegg.jp/kegg-bin/show_pathway?ko05168+K12893
I0FGZ2	K04536	ko04014	Ras signaling pathway	http://www.kegg.jp/kegg-bin/show_pathway?ko04014+K04536
I0FGZ2	K04536	ko04062	Chemokine signaling pathway	http://www.kegg.jp/kegg-bin/show_pathway?ko04062+K04536
I0FGZ2	K04536	ko04151	PI3K-Akt signaling pathway	http://www.kegg.jp/kegg-bin/show_pathway?ko04151+K04536
I0FGZ2	K04536	ko04713	Circadian entrainment	http://www.kegg.jp/kegg-bin/show_pathway?ko04713+K04536
I0FGZ2	K04536	ko04723	Retrograde endocannabinoid signaling	http://www.kegg.jp/kegg-bin/show_pathway?ko04723+K04536
I0FGZ2	K04536	ko04724	Glutamatergic synapse	http://www.kegg.jp/kegg-bin/show_pathway?ko04724+K04536
I0FGZ2	K04536	ko04725	Cholinergic synapse	http://www.kegg.jp/kegg-bin/show_pathway?ko04725+K04536
I0FGZ2	K04536	ko04726	Serotonergic synapse	http://www.kegg.jp/kegg-bin/show_pathway?ko04726+K04536
I0FGZ2	K04536	ko04727	GABAergic synapse	http://www.kegg.jp/kegg-bin/show_pathway?ko04727+K04536
I0FGZ2	K04536	ko04728	Dopaminergic synapse	http://www.kegg.jp/kegg-bin/show_pathway?ko04728+K04536
I0FGZ2	K04536	ko04742	Taste transduction	http://www.kegg.jp/kegg-bin/show_pathway?ko04742+K04536
I0FGZ2	K04536	ko04744	Phototransduction	http://www.kegg.jp/kegg-bin/show_pathway?ko04744+K04536
I0FGZ2	K04536	ko05032	Morphine addiction	http://www.kegg.jp/kegg-bin/show_pathway?ko05032+K04536
I0FGZ2	K04536	ko05034	Alcoholism	http://www.kegg.jp/kegg-bin/show_pathway?ko05034+K04536
I0FIG4	K01228	ko00510	N-Glycan biosynthesis	http://www.kegg.jp/kegg-bin/show_pathway?ko00510+K01228
I0FIG4	K01228	ko04141	Protein processing in endoplasmic reticulum	http://www.kegg.jp/kegg-bin/show_pathway?ko04141+K01228
I0FKC0	K14563	ko03008	Ribosome biogenesis in eukaryotes	http://www.kegg.jp/kegg-bin/show_pathway?ko03008+K14563
I0FKF5	K03910	ko04610	Complement and coagulation cascades	http://www.kegg.jp/kegg-bin/show_pathway?ko04610+K03910
I0FKQ1	K07942
I0FPR4	K15410	ko05168	Herpes simplex infection	http://www.kegg.jp/kegg-bin/show_pathway?ko05168+K15410
I0FPV7	K07375	ko04145	Phagosome	http://www.kegg.jp/kegg-bin/show_pathway?ko04145+K07375
I0FPV7	K07375	ko04540	Gap junction	http://www.kegg.jp/kegg-bin/show_pathway?ko04540+K07375
I0FPV7	K07375	ko05130	Pathogenic Escherichia coli infection	http://www.kegg.jp/kegg-bin/show_pathway?ko05130+K07375
I0FPV8	K07375	ko04145	Phagosome	http://www.kegg.jp/kegg-bin/show_pathway?ko04145+K07375
I0FPV8	K07375	ko04540	Gap junction	http://www.kegg.jp/kegg-bin/show_pathway?ko04540+K07375
I0FPV8	K07375	ko05130	Pathogenic Escherichia coli infection	http://www.kegg.jp/kegg-bin/show_pathway?ko05130+K07375
I0FPW0	K07375	ko04145	Phagosome	http://www.kegg.jp/kegg-bin/show_pathway?ko04145+K07375
I0FPW0	K07375	ko04540	Gap junction	http://www.kegg.jp/kegg-bin/show_pathway?ko04540+K07375
I0FPW0	K07375	ko05130	Pathogenic Escherichia coli infection	http://www.kegg.jp/kegg-bin/show_pathway?ko05130+K07375
I0FPX4	K14163	ko00860	Porphyrin and chlorophyll metabolism	http://www.kegg.jp/kegg-bin/show_pathway?ko00860+K14163
I0FPX4	K14163	ko00970	Aminoacyl-tRNA biosynthesis	http://www.kegg.jp/kegg-bin/show_pathway?ko00970+K14163
I0FQ09
I0FT81	K09602
I0FU18	K02941	ko03010	Ribosome	http://www.kegg.jp/kegg-bin/show_pathway?ko03010+K02941
I0FUJ6
I0FUX2	K10885	ko03450	Non-homologous end-joining	http://www.kegg.jp/kegg-bin/show_pathway?ko03450+K10885
I0FVF2
I2CTL6	K11152	ko00830	Retinol metabolism	http://www.kegg.jp/kegg-bin/show_pathway?ko00830+K11152
I2CUA4	K02875	ko03010	Ribosome	http://www.kegg.jp/kegg-bin/show_pathway?ko03010+K02875
I2CUA7
I2CUF3
I2CXG3	K02932	ko03010	Ribosome	http://www.kegg.jp/kegg-bin/show_pathway?ko03010+K02932
I2CXY9	K04079	ko04141	Protein processing in endoplasmic reticulum	http://www.kegg.jp/kegg-bin/show_pathway?ko04141+K04079
I2CXY9	K04079	ko04151	PI3K-Akt signaling pathway	http://www.kegg.jp/kegg-bin/show_pathway?ko04151+K04079
I2CXY9	K04079	ko04612	Antigen processing and presentation	http://www.kegg.jp/kegg-bin/show_pathway?ko04612+K04079
I2CXY9	K04079	ko04621	NOD-like receptor signaling pathway	http://www.kegg.jp/kegg-bin/show_pathway?ko04621+K04079
I2CXY9	K04079	ko04626	Plant-pathogen interaction	http://www.kegg.jp/kegg-bin/show_pathway?ko04626+K04079
I2CXY9	K04079	ko04914	Progesterone-mediated oocyte maturation	http://www.kegg.jp/kegg-bin/show_pathway?ko04914+K04079
I2CXY9	K04079	ko04915	Estrogen signaling pathway	http://www.kegg.jp/kegg-bin/show_pathway?ko04915+K04079
I2CXY9	K04079	ko05200	Pathways in cancer	http://www.kegg.jp/kegg-bin/show_pathway?ko05200+K04079
I2CXY9	K04079	ko05215	Prostate cancer	http://www.kegg.jp/kegg-bin/show_pathway?ko05215+K04079
I2CYE5	K02882	ko03010	Ribosome	http://www.kegg.jp/kegg-bin/show_pathway?ko03010+K02882
I2CYU5	K05692	ko04015	Rap1 signaling pathway	http://www.kegg.jp/kegg-bin/show_pathway?ko04015+K05692
I2CYU5	K05692	ko04145	Phagosome	http://www.kegg.jp/kegg-bin/show_pathway?ko04145+K05692
I2CYU5	K05692	ko04390	Hippo signaling pathway	http://www.kegg.jp/kegg-bin/show_pathway?ko04390+K05692
I2CYU5	K05692	ko04391	Hippo signaling pathway - fly	http://www.kegg.jp/kegg-bin/show_pathway?ko04391+K05692
I2CYU5	K05692	ko04510	Focal adhesion	http://www.kegg.jp/kegg-bin/show_pathway?ko04510+K05692
I2CYU5	K05692	ko04520	Adherens junction	http://www.kegg.jp/kegg-bin/show_pathway?ko04520+K05692
I2CYU5	K05692	ko04530	Tight junction	http://www.kegg.jp/kegg-bin/show_pathway?ko04530+K05692
I2CYU5	K05692	ko04670	Leukocyte transendothelial migration	http://www.kegg.jp/kegg-bin/show_pathway?ko04670+K05692
I2CYU5	K05692	ko04745	Phototransduction - fly	http://www.kegg.jp/kegg-bin/show_pathway?ko04745+K05692
I2CYU5	K05692	ko04810	Regulation of actin cytoskeleton	http://www.kegg.jp/kegg-bin/show_pathway?ko04810+K05692
I2CYU5	K05692	ko04919	Thyroid hormone signaling pathway	http://www.kegg.jp/kegg-bin/show_pathway?ko04919+K05692
I2CYU5	K05692	ko05100	Bacterial invasion of epithelial cells	http://www.kegg.jp/kegg-bin/show_pathway?ko05100+K05692
I2CYU5	K05692	ko05110	Vibrio cholerae infection	http://www.kegg.jp/kegg-bin/show_pathway?ko05110+K05692
I2CYU5	K05692	ko05130	Pathogenic Escherichia coli infection	http://www.kegg.jp/kegg-bin/show_pathway?ko05130+K05692
I2CYU5	K05692	ko05131	Shigellosis	http://www.kegg.jp/kegg-bin/show_pathway?ko05131+K05692
I2CYU5	K05692	ko05132	Salmonella infection	http://www.kegg.jp/kegg-bin/show_pathway?ko05132+K05692
I2CYU5	K05692	ko05164	Influenza A	http://www.kegg.jp/kegg-bin/show_pathway?ko05164+K05692
I2CYU5	K05692	ko05205	Proteoglycans in cancer	http://www.kegg.jp/kegg-bin/show_pathway?ko05205+K05692
I2CYU5	K05692	ko05410	Hypertrophic cardiomyopathy (HCM)	http://www.kegg.jp/kegg-bin/show_pathway?ko05410+K05692
I2CYU5	K05692	ko05412	Arrhythmogenic right ventricular cardiomyopathy (ARVC)	http://www.kegg.jp/kegg-bin/show_pathway?ko05412+K05692
I2CYU5	K05692	ko05414	Dilated cardiomyopathy	http://www.kegg.jp/kegg-bin/show_pathway?ko05414+K05692
I2CYU5	K05692	ko05416	Viral myocarditis	http://www.kegg.jp/kegg-bin/show_pathway?ko05416+K05692
I2CYV6
I2CYW3
I7G2V6
I7G463	K12670	ko00510	N-Glycan biosynthesis	http://www.kegg.jp/kegg-bin/show_pathway?ko00510+K12670
I7G463	K12670	ko00513	Various types of N-glycan biosynthesis	http://www.kegg.jp/kegg-bin/show_pathway?ko00513+K12670
I7G463	K12670	ko04141	Protein processing in endoplasmic reticulum	http://www.kegg.jp/kegg-bin/show_pathway?ko04141+K12670
I7G5A5	K04538	ko04014	Ras signaling pathway	http://www.kegg.jp/kegg-bin/show_pathway?ko04014+K04538
I7G5A5	K04538	ko04062	Chemokine signaling pathway	http://www.kegg.jp/kegg-bin/show_pathway?ko04062+K04538
I7G5A5	K04538	ko04151	PI3K-Akt signaling pathway	http://www.kegg.jp/kegg-bin/show_pathway?ko04151+K04538
I7G5A5	K04538	ko04713	Circadian entrainment	http://www.kegg.jp/kegg-bin/show_pathway?ko04713+K04538
I7G5A5	K04538	ko04723	Retrograde endocannabinoid signaling	http://www.kegg.jp/kegg-bin/show_pathway?ko04723+K04538
I7G5A5	K04538	ko04724	Glutamatergic synapse	http://www.kegg.jp/kegg-bin/show_pathway?ko04724+K04538
I7G5A5	K04538	ko04725	Cholinergic synapse	http://www.kegg.jp/kegg-bin/show_pathway?ko04725+K04538
I7G5A5	K04538	ko04726	Serotonergic synapse	http://www.kegg.jp/kegg-bin/show_pathway?ko04726+K04538
I7G5A5	K04538	ko04727	GABAergic synapse	http://www.kegg.jp/kegg-bin/show_pathway?ko04727+K04538
I7G5A5	K04538	ko04728	Dopaminergic synapse	http://www.kegg.jp/kegg-bin/show_pathway?ko04728+K04538
I7G5A5	K04538	ko05032	Morphine addiction	http://www.kegg.jp/kegg-bin/show_pathway?ko05032+K04538
I7G5A5	K04538	ko05034	Alcoholism	http://www.kegg.jp/kegg-bin/show_pathway?ko05034+K04538
I7G5Z1	K07375	ko04145	Phagosome	http://www.kegg.jp/kegg-bin/show_pathway?ko04145+K07375
I7G5Z1	K07375	ko04540	Gap junction	http://www.kegg.jp/kegg-bin/show_pathway?ko04540+K07375
I7G5Z1	K07375	ko05130	Pathogenic Escherichia coli infection	http://www.kegg.jp/kegg-bin/show_pathway?ko05130+K07375
I7G7R2	K02930	ko03010	Ribosome	http://www.kegg.jp/kegg-bin/show_pathway?ko03010+K02930
I7G8C1	K04079	ko04141	Protein processing in endoplasmic reticulum	http://www.kegg.jp/kegg-bin/show_pathway?ko04141+K04079
I7G8C1	K04079	ko04151	PI3K-Akt signaling pathway	http://www.kegg.jp/kegg-bin/show_pathway?ko04151+K04079
I7G8C1	K04079	ko04612	Antigen processing and presentation	http://www.kegg.jp/kegg-bin/show_pathway?ko04612+K04079
I7G8C1	K04079	ko04621	NOD-like receptor signaling pathway	http://www.kegg.jp/kegg-bin/show_pathway?ko04621+K04079
I7G8C1	K04079	ko04626	Plant-pathogen interaction	http://www.kegg.jp/kegg-bin/show_pathway?ko04626+K04079
I7G8C1	K04079	ko04914	Progesterone-mediated oocyte maturation	http://www.kegg.jp/kegg-bin/show_pathway?ko04914+K04079
I7G8C1	K04079	ko04915	Estrogen signaling pathway	http://www.kegg.jp/kegg-bin/show_pathway?ko04915+K04079
I7G8C1	K04079	ko05200	Pathways in cancer	http://www.kegg.jp/kegg-bin/show_pathway?ko05200+K04079
I7G8C1	K04079	ko05215	Prostate cancer	http://www.kegg.jp/kegg-bin/show_pathway?ko05215+K04079
I7GH35	K07375	ko04145	Phagosome	http://www.kegg.jp/kegg-bin/show_pathway?ko04145+K07375
I7GH35	K07375	ko04540	Gap junction	http://www.kegg.jp/kegg-bin/show_pathway?ko04540+K07375
I7GH35	K07375	ko05130	Pathogenic Escherichia coli infection	http://www.kegg.jp/kegg-bin/show_pathway?ko05130+K07375
I7GHF0	K01899	ko00020	Citrate cycle (TCA cycle)	http://www.kegg.jp/kegg-bin/show_pathway?ko00020+K01899
I7GHF0	K01899	ko00640	Propanoate metabolism	http://www.kegg.jp/kegg-bin/show_pathway?ko00640+K01899
I7GHF0	K01899	ko01200	Carbon metabolism	http://www.kegg.jp/kegg-bin/show_pathway?ko01200+K01899
I7GHW2
I7GIX2	K14563	ko03008	Ribosome biogenesis in eukaryotes	http://www.kegg.jp/kegg-bin/show_pathway?ko03008+K14563
I7GJL8	K02941	ko03010	Ribosome	http://www.kegg.jp/kegg-bin/show_pathway?ko03010+K02941
I7GJM1	K12741	ko03040	Spliceosome	http://www.kegg.jp/kegg-bin/show_pathway?ko03040+K12741
I7GJN2	K02932	ko03010	Ribosome	http://www.kegg.jp/kegg-bin/show_pathway?ko03010+K02932
I7GK39
I7GMX4	K02938	ko03010	Ribosome	http://www.kegg.jp/kegg-bin/show_pathway?ko03010+K02938
J9QHV8	K00016	ko00010	Glycolysis / Gluconeogenesis	http://www.kegg.jp/kegg-bin/show_pathway?ko00010+K00016
J9QHV8	K00016	ko00270	Cysteine and methionine metabolism	http://www.kegg.jp/kegg-bin/show_pathway?ko00270+K00016
J9QHV8	K00016	ko00620	Pyruvate metabolism	http://www.kegg.jp/kegg-bin/show_pathway?ko00620+K00016
J9QHV8	K00016	ko00640	Propanoate metabolism	http://www.kegg.jp/kegg-bin/show_pathway?ko00640+K00016
J9QHW1	K00016	ko00010	Glycolysis / Gluconeogenesis	http://www.kegg.jp/kegg-bin/show_pathway?ko00010+K00016
J9QHW1	K00016	ko00270	Cysteine and methionine metabolism	http://www.kegg.jp/kegg-bin/show_pathway?ko00270+K00016
J9QHW1	K00016	ko00620	Pyruvate metabolism	http://www.kegg.jp/kegg-bin/show_pathway?ko00620+K00016
J9QHW1	K00016	ko00640	Propanoate metabolism	http://www.kegg.jp/kegg-bin/show_pathway?ko00640+K00016
J9QMH6	K00016	ko00010	Glycolysis / Gluconeogenesis	http://www.kegg.jp/kegg-bin/show_pathway?ko00010+K00016
J9QMH6	K00016	ko00270	Cysteine and methionine metabolism	http://www.kegg.jp/kegg-bin/show_pathway?ko00270+K00016
J9QMH6	K00016	ko00620	Pyruvate metabolism	http://www.kegg.jp/kegg-bin/show_pathway?ko00620+K00016
J9QMH6	K00016	ko00640	Propanoate metabolism	http://www.kegg.jp/kegg-bin/show_pathway?ko00640+K00016
J9QMI5	K00016	ko00010	Glycolysis / Gluconeogenesis	http://www.kegg.jp/kegg-bin/show_pathway?ko00010+K00016
J9QMI5	K00016	ko00270	Cysteine and methionine metabolism	http://www.kegg.jp/kegg-bin/show_pathway?ko00270+K00016
J9QMI5	K00016	ko00620	Pyruvate metabolism	http://www.kegg.jp/kegg-bin/show_pathway?ko00620+K00016
J9QMI5	K00016	ko00640	Propanoate metabolism	http://www.kegg.jp/kegg-bin/show_pathway?ko00640+K00016
J9QP23	K00016	ko00010	Glycolysis / Gluconeogenesis	http://www.kegg.jp/kegg-bin/show_pathway?ko00010+K00016
J9QP23	K00016	ko00270	Cysteine and methionine metabolism	http://www.kegg.jp/kegg-bin/show_pathway?ko00270+K00016
J9QP23	K00016	ko00620	Pyruvate metabolism	http://www.kegg.jp/kegg-bin/show_pathway?ko00620+K00016
J9QP23	K00016	ko00640	Propanoate metabolism	http://www.kegg.jp/kegg-bin/show_pathway?ko00640+K00016
J9QQL1	K00016	ko00010	Glycolysis / Gluconeogenesis	http://www.kegg.jp/kegg-bin/show_pathway?ko00010+K00016
J9QQL1	K00016	ko00270	Cysteine and methionine metabolism	http://www.kegg.jp/kegg-bin/show_pathway?ko00270+K00016
J9QQL1	K00016	ko00620	Pyruvate metabolism	http://www.kegg.jp/kegg-bin/show_pathway?ko00620+K00016
J9QQL1	K00016	ko00640	Propanoate metabolism	http://www.kegg.jp/kegg-bin/show_pathway?ko00640+K00016
J9QRH0	K00016	ko00010	Glycolysis / Gluconeogenesis	http://www.kegg.jp/kegg-bin/show_pathway?ko00010+K00016
J9QRH0	K00016	ko00270	Cysteine and methionine metabolism	http://www.kegg.jp/kegg-bin/show_pathway?ko00270+K00016
J9QRH0	K00016	ko00620	Pyruvate metabolism	http://www.kegg.jp/kegg-bin/show_pathway?ko00620+K00016
J9QRH0	K00016	ko00640	Propanoate metabolism	http://www.kegg.jp/kegg-bin/show_pathway?ko00640+K00016
P26455	K02261	ko00190	Oxidative phosphorylation	http://www.kegg.jp/kegg-bin/show_pathway?ko00190+K02261
P26455	K02261	ko04260	Cardiac muscle contraction	http://www.kegg.jp/kegg-bin/show_pathway?ko04260+K02261
P26455	K02261	ko04932	Non-alcoholic fatty liver disease (NAFLD)	http://www.kegg.jp/kegg-bin/show_pathway?ko04932+K02261
P26455	K02261	ko05010	Alzheimer's disease	http://www.kegg.jp/kegg-bin/show_pathway?ko05010+K02261
P26455	K02261	ko05012	Parkinson's disease	http://www.kegg.jp/kegg-bin/show_pathway?ko05012+K02261
P26455	K02261	ko05016	Huntington's disease	http://www.kegg.jp/kegg-bin/show_pathway?ko05016+K02261
P40286	K11275
P61122	K02896	ko03010	Ribosome	http://www.kegg.jp/kegg-bin/show_pathway?ko03010+K02896
P61256
P61258	K04802	ko03030	DNA replication	http://www.kegg.jp/kegg-bin/show_pathway?ko03030+K04802
P61258	K04802	ko03410	Base excision repair	http://www.kegg.jp/kegg-bin/show_pathway?ko03410+K04802
P61258	K04802	ko03420	Nucleotide excision repair	http://www.kegg.jp/kegg-bin/show_pathway?ko03420+K04802
P61258	K04802	ko03430	Mismatch repair	http://www.kegg.jp/kegg-bin/show_pathway?ko03430+K04802
P61258	K04802	ko04110	Cell cycle	http://www.kegg.jp/kegg-bin/show_pathway?ko04110+K04802
P61258	K04802	ko05161	Hepatitis B	http://www.kegg.jp/kegg-bin/show_pathway?ko05161+K04802
P61258	K04802	ko05166	HTLV-I infection	http://www.kegg.jp/kegg-bin/show_pathway?ko05166+K04802
P61270	K02949	ko03010	Ribosome	http://www.kegg.jp/kegg-bin/show_pathway?ko03010+K02949
P61271	K07887	ko04014	Ras signaling pathway	http://www.kegg.jp/kegg-bin/show_pathway?ko04014+K07887
P61271	K07887	ko04144	Endocytosis	http://www.kegg.jp/kegg-bin/show_pathway?ko04144+K07887
P61271	K07887	ko04145	Phagosome	http://www.kegg.jp/kegg-bin/show_pathway?ko04145+K07887
P61271	K07887	ko04962	Vasopressin-regulated water reabsorption	http://www.kegg.jp/kegg-bin/show_pathway?ko04962+K07887
P61271	K07887	ko05014	Amyotrophic lateral sclerosis (ALS)	http://www.kegg.jp/kegg-bin/show_pathway?ko05014+K07887
P61271	K07887	ko05146	Amoebiasis	http://www.kegg.jp/kegg-bin/show_pathway?ko05146+K07887
P61271	K07887	ko05152	Tuberculosis	http://www.kegg.jp/kegg-bin/show_pathway?ko05152+K07887
P69895	K07375	ko04145	Phagosome	http://www.kegg.jp/kegg-bin/show_pathway?ko04145+K07375
P69895	K07375	ko04540	Gap junction	http://www.kegg.jp/kegg-bin/show_pathway?ko04540+K07375
P69895	K07375	ko05130	Pathogenic Escherichia coli infection	http://www.kegg.jp/kegg-bin/show_pathway?ko05130+K07375
Q07DZ2	K06278	ko04144	Endocytosis	http://www.kegg.jp/kegg-bin/show_pathway?ko04144+K06278
Q07DZ2	K06278	ko04510	Focal adhesion	http://www.kegg.jp/kegg-bin/show_pathway?ko04510+K06278
Q07DZ2	K06278	ko05100	Bacterial invasion of epithelial cells	http://www.kegg.jp/kegg-bin/show_pathway?ko05100+K06278
Q07DZ2	K06278	ko05205	Proteoglycans in cancer	http://www.kegg.jp/kegg-bin/show_pathway?ko05205+K06278
Q07DZ2	K06278	ko05416	Viral myocarditis	http://www.kegg.jp/kegg-bin/show_pathway?ko05416+K06278
Q25ND3	K02925	ko03010	Ribosome	http://www.kegg.jp/kegg-bin/show_pathway?ko03010+K02925
Q25PV7	K02966	ko03010	Ribosome	http://www.kegg.jp/kegg-bin/show_pathway?ko03010+K02966
Q25Q65	K02984	ko03010	Ribosome	http://www.kegg.jp/kegg-bin/show_pathway?ko03010+K02984
Q28521	K12741	ko03040	Spliceosome	http://www.kegg.jp/kegg-bin/show_pathway?ko03040+K12741
Q28758	K08760	ko04975	Fat digestion and absorption	http://www.kegg.jp/kegg-bin/show_pathway?ko04975+K08760
Q28758	K08760	ko04977	Vitamin digestion and absorption	http://www.kegg.jp/kegg-bin/show_pathway?ko04977+K08760
Q2PFX4	K11252	ko05034	Alcoholism	http://www.kegg.jp/kegg-bin/show_pathway?ko05034+K11252
Q2PFX4	K11252	ko05203	Viral carcinogenesis	http://www.kegg.jp/kegg-bin/show_pathway?ko05203+K11252
Q2PFX4	K11252	ko05322	Systemic lupus erythematosus	http://www.kegg.jp/kegg-bin/show_pathway?ko05322+K11252
Q2PFY3
Q2XQY1	K13373	ko00100	Steroid biosynthesis	http://www.kegg.jp/kegg-bin/show_pathway?ko00100+K13373
Q2XQY1	K13373	ko00140	Steroid hormone biosynthesis	http://www.kegg.jp/kegg-bin/show_pathway?ko00140+K13373
Q2XQY1	K13373	ko04913	Ovarian steroidogenesis	http://www.kegg.jp/kegg-bin/show_pathway?ko04913+K13373
Q4R362	K11254	ko05034	Alcoholism	http://www.kegg.jp/kegg-bin/show_pathway?ko05034+K11254
Q4R362	K11254	ko05203	Viral carcinogenesis	http://www.kegg.jp/kegg-bin/show_pathway?ko05203+K11254
Q4R362	K11254	ko05322	Systemic lupus erythematosus	http://www.kegg.jp/kegg-bin/show_pathway?ko05322+K11254
Q4R3D4	K15410	ko05168	Herpes simplex infection	http://www.kegg.jp/kegg-bin/show_pathway?ko05168+K15410
Q4R3X5	K11251	ko05034	Alcoholism	http://www.kegg.jp/kegg-bin/show_pathway?ko05034+K11251
Q4R3X5	K11251	ko05322	Systemic lupus erythematosus	http://www.kegg.jp/kegg-bin/show_pathway?ko05322+K11251
Q4R4D3	K02866	ko03010	Ribosome	http://www.kegg.jp/kegg-bin/show_pathway?ko03010+K02866
Q4R4J7	K11294	ko05130	Pathogenic Escherichia coli infection	http://www.kegg.jp/kegg-bin/show_pathway?ko05130+K11294
Q4R4K6	K02991	ko03010	Ribosome	http://www.kegg.jp/kegg-bin/show_pathway?ko03010+K02991
Q4R4K6	K02991	ko04066	HIF-1 signaling pathway	http://www.kegg.jp/kegg-bin/show_pathway?ko04066+K02991
Q4R4K6	K02991	ko04150	mTOR signaling pathway	http://www.kegg.jp/kegg-bin/show_pathway?ko04150+K02991
Q4R4K6	K02991	ko04151	PI3K-Akt signaling pathway	http://www.kegg.jp/kegg-bin/show_pathway?ko04151+K02991
Q4R4K6	K02991	ko04910	Insulin signaling pathway	http://www.kegg.jp/kegg-bin/show_pathway?ko04910+K02991
Q4R4K6	K02991	ko05205	Proteoglycans in cancer	http://www.kegg.jp/kegg-bin/show_pathway?ko05205+K02991
Q4R4P1	K04079	ko04141	Protein processing in endoplasmic reticulum	http://www.kegg.jp/kegg-bin/show_pathway?ko04141+K04079
Q4R4P1	K04079	ko04151	PI3K-Akt signaling pathway	http://www.kegg.jp/kegg-bin/show_pathway?ko04151+K04079
Q4R4P1	K04079	ko04612	Antigen processing and presentation	http://www.kegg.jp/kegg-bin/show_pathway?ko04612+K04079
Q4R4P1	K04079	ko04621	NOD-like receptor signaling pathway	http://www.kegg.jp/kegg-bin/show_pathway?ko04621+K04079
Q4R4P1	K04079	ko04626	Plant-pathogen interaction	http://www.kegg.jp/kegg-bin/show_pathway?ko04626+K04079
Q4R4P1	K04079	ko04914	Progesterone-mediated oocyte maturation	http://www.kegg.jp/kegg-bin/show_pathway?ko04914+K04079
Q4R4P1	K04079	ko04915	Estrogen signaling pathway	http://www.kegg.jp/kegg-bin/show_pathway?ko04915+K04079
Q4R4P1	K04079	ko05200	Pathways in cancer	http://www.kegg.jp/kegg-bin/show_pathway?ko05200+K04079
Q4R4P1	K04079	ko05215	Prostate cancer	http://www.kegg.jp/kegg-bin/show_pathway?ko05215+K04079
Q4R4P7	K13249	ko04141	Protein processing in endoplasmic reticulum	http://www.kegg.jp/kegg-bin/show_pathway?ko04141+K13249
Q4R4T5	K04079	ko04141	Protein processing in endoplasmic reticulum	http://www.kegg.jp/kegg-bin/show_pathway?ko04141+K04079
Q4R4T5	K04079	ko04151	PI3K-Akt signaling pathway	http://www.kegg.jp/kegg-bin/show_pathway?ko04151+K04079
Q4R4T5	K04079	ko04612	Antigen processing and presentation	http://www.kegg.jp/kegg-bin/show_pathway?ko04612+K04079
Q4R4T5	K04079	ko04621	NOD-like receptor signaling pathway	http://www.kegg.jp/kegg-bin/show_pathway?ko04621+K04079
Q4R4T5	K04079	ko04626	Plant-pathogen interaction	http://www.kegg.jp/kegg-bin/show_pathway?ko04626+K04079
Q4R4T5	K04079	ko04914	Progesterone-mediated oocyte maturation	http://www.kegg.jp/kegg-bin/show_pathway?ko04914+K04079
Q4R4T5	K04079	ko04915	Estrogen signaling pathway	http://www.kegg.jp/kegg-bin/show_pathway?ko04915+K04079
Q4R4T5	K04079	ko05200	Pathways in cancer	http://www.kegg.jp/kegg-bin/show_pathway?ko05200+K04079
Q4R4T5	K04079	ko05215	Prostate cancer	http://www.kegg.jp/kegg-bin/show_pathway?ko05215+K04079
Q4R4X8	K07375	ko04145	Phagosome	http://www.kegg.jp/kegg-bin/show_pathway?ko04145+K07375
Q4R4X8	K07375	ko04540	Gap junction	http://www.kegg.jp/kegg-bin/show_pathway?ko04540+K07375
Q4R4X8	K07375	ko05130	Pathogenic Escherichia coli infection	http://www.kegg.jp/kegg-bin/show_pathway?ko05130+K07375
Q4R4Z6	K02984	ko03010	Ribosome	http://www.kegg.jp/kegg-bin/show_pathway?ko03010+K02984
Q4R502	K00031	ko00020	Citrate cycle (TCA cycle)	http://www.kegg.jp/kegg-bin/show_pathway?ko00020+K00031
Q4R502	K00031	ko00480	Glutathione metabolism	http://www.kegg.jp/kegg-bin/show_pathway?ko00480+K00031
Q4R502	K00031	ko00720	Carbon fixation pathways in prokaryotes	http://www.kegg.jp/kegg-bin/show_pathway?ko00720+K00031
Q4R502	K00031	ko01200	Carbon metabolism	http://www.kegg.jp/kegg-bin/show_pathway?ko01200+K00031
Q4R502	K00031	ko01210	2-Oxocarboxylic acid metabolism	http://www.kegg.jp/kegg-bin/show_pathway?ko01210+K00031
Q4R502	K00031	ko01230	Biosynthesis of amino acids	http://www.kegg.jp/kegg-bin/show_pathway?ko01230+K00031
Q4R502	K00031	ko04146	Peroxisome	http://www.kegg.jp/kegg-bin/show_pathway?ko04146+K00031
Q4R506	K02937	ko03010	Ribosome	http://www.kegg.jp/kegg-bin/show_pathway?ko03010+K02937
Q4R531	K00286	ko00330	Arginine and proline metabolism	http://www.kegg.jp/kegg-bin/show_pathway?ko00330+K00286
Q4R531	K00286	ko01230	Biosynthesis of amino acids	http://www.kegg.jp/kegg-bin/show_pathway?ko01230+K00286
Q4R533
Q4R538	K07374	ko04145	Phagosome	http://www.kegg.jp/kegg-bin/show_pathway?ko04145+K07374
Q4R538	K07374	ko04540	Gap junction	http://www.kegg.jp/kegg-bin/show_pathway?ko04540+K07374
Q4R538	K07374	ko05130	Pathogenic Escherichia coli infection	http://www.kegg.jp/kegg-bin/show_pathway?ko05130+K07374
Q4R559	K14455	ko00250	Alanine, aspartate and glutamate metabolism	http://www.kegg.jp/kegg-bin/show_pathway?ko00250+K14455
Q4R559	K14455	ko00270	Cysteine and methionine metabolism	http://www.kegg.jp/kegg-bin/show_pathway?ko00270+K14455
Q4R559	K14455	ko00330	Arginine and proline metabolism	http://www.kegg.jp/kegg-bin/show_pathway?ko00330+K14455
Q4R559	K14455	ko00350	Tyrosine metabolism	http://www.kegg.jp/kegg-bin/show_pathway?ko00350+K14455
Q4R559	K14455	ko00360	Phenylalanine metabolism	http://www.kegg.jp/kegg-bin/show_pathway?ko00360+K14455
Q4R559	K14455	ko00400	Phenylalanine, tyrosine and tryptophan biosynthesis	http://www.kegg.jp/kegg-bin/show_pathway?ko00400+K14455
Q4R559	K14455	ko00710	Carbon fixation in photosynthetic organisms	http://www.kegg.jp/kegg-bin/show_pathway?ko00710+K14455
Q4R559	K14455	ko00950	Isoquinoline alkaloid biosynthesis	http://www.kegg.jp/kegg-bin/show_pathway?ko00950+K14455
Q4R559	K14455	ko00960	Tropane, piperidine and pyridine alkaloid biosynthesis	http://www.kegg.jp/kegg-bin/show_pathway?ko00960+K14455
Q4R559	K14455	ko01200	Carbon metabolism	http://www.kegg.jp/kegg-bin/show_pathway?ko01200+K14455
Q4R559	K14455	ko01210	2-Oxocarboxylic acid metabolism	http://www.kegg.jp/kegg-bin/show_pathway?ko01210+K14455
Q4R559	K14455	ko01230	Biosynthesis of amino acids	http://www.kegg.jp/kegg-bin/show_pathway?ko01230+K14455
Q4R559	K14455	ko04975	Fat digestion and absorption	http://www.kegg.jp/kegg-bin/show_pathway?ko04975+K14455
Q4R561	K05692	ko04015	Rap1 signaling pathway	http://www.kegg.jp/kegg-bin/show_pathway?ko04015+K05692
Q4R561	K05692	ko04145	Phagosome	http://www.kegg.jp/kegg-bin/show_pathway?ko04145+K05692
Q4R561	K05692	ko04390	Hippo signaling pathway	http://www.kegg.jp/kegg-bin/show_pathway?ko04390+K05692
Q4R561	K05692	ko04391	Hippo signaling pathway - fly	http://www.kegg.jp/kegg-bin/show_pathway?ko04391+K05692
Q4R561	K05692	ko04510	Focal adhesion	http://www.kegg.jp/kegg-bin/show_pathway?ko04510+K05692
Q4R561	K05692	ko04520	Adherens junction	http://www.kegg.jp/kegg-bin/show_pathway?ko04520+K05692
Q4R561	K05692	ko04530	Tight junction	http://www.kegg.jp/kegg-bin/show_pathway?ko04530+K05692
Q4R561	K05692	ko04670	Leukocyte transendothelial migration	http://www.kegg.jp/kegg-bin/show_pathway?ko04670+K05692
Q4R561	K05692	ko04745	Phototransduction - fly	http://www.kegg.jp/kegg-bin/show_pathway?ko04745+K05692
Q4R561	K05692	ko04810	Regulation of actin cytoskeleton	http://www.kegg.jp/kegg-bin/show_pathway?ko04810+K05692
Q4R561	K05692	ko04919	Thyroid hormone signaling pathway	http://www.kegg.jp/kegg-bin/show_pathway?ko04919+K05692
Q4R561	K05692	ko05100	Bacterial invasion of epithelial cells	http://www.kegg.jp/kegg-bin/show_pathway?ko05100+K05692
Q4R561	K05692	ko05110	Vibrio cholerae infection	http://www.kegg.jp/kegg-bin/show_pathway?ko05110+K05692
Q4R561	K05692	ko05130	Pathogenic Escherichia coli infection	http://www.kegg.jp/kegg-bin/show_pathway?ko05130+K05692
Q4R561	K05692	ko05131	Shigellosis	http://www.kegg.jp/kegg-bin/show_pathway?ko05131+K05692
Q4R561	K05692	ko05132	Salmonella infection	http://www.kegg.jp/kegg-bin/show_pathway?ko05132+K05692
Q4R561	K05692	ko05164	Influenza A	http://www.kegg.jp/kegg-bin/show_pathway?ko05164+K05692
Q4R561	K05692	ko05205	Proteoglycans in cancer	http://www.kegg.jp/kegg-bin/show_pathway?ko05205+K05692
Q4R561	K05692	ko05410	Hypertrophic cardiomyopathy (HCM)	http://www.kegg.jp/kegg-bin/show_pathway?ko05410+K05692
Q4R561	K05692	ko05412	Arrhythmogenic right ventricular cardiomyopathy (ARVC)	http://www.kegg.jp/kegg-bin/show_pathway?ko05412+K05692
Q4R561	K05692	ko05414	Dilated cardiomyopathy	http://www.kegg.jp/kegg-bin/show_pathway?ko05414+K05692
Q4R561	K05692	ko05416	Viral myocarditis	http://www.kegg.jp/kegg-bin/show_pathway?ko05416+K05692
Q4R596	K01251	ko00270	Cysteine and methionine metabolism	http://www.kegg.jp/kegg-bin/show_pathway?ko00270+K01251
Q4R5B0	K02136	ko00190	Oxidative phosphorylation	http://www.kegg.jp/kegg-bin/show_pathway?ko00190+K02136
Q4R5B0	K02136	ko05010	Alzheimer's disease	http://www.kegg.jp/kegg-bin/show_pathway?ko05010+K02136
Q4R5B0	K02136	ko05012	Parkinson's disease	http://www.kegg.jp/kegg-bin/show_pathway?ko05012+K02136
Q4R5B0	K02136	ko05016	Huntington's disease	http://www.kegg.jp/kegg-bin/show_pathway?ko05016+K02136
Q4R5B2	K02877	ko03010	Ribosome	http://www.kegg.jp/kegg-bin/show_pathway?ko03010+K02877
Q4R5B4
Q4R5B6	K00016	ko00010	Glycolysis / Gluconeogenesis	http://www.kegg.jp/kegg-bin/show_pathway?ko00010+K00016
Q4R5B6	K00016	ko00270	Cysteine and methionine metabolism	http://www.kegg.jp/kegg-bin/show_pathway?ko00270+K00016
Q4R5B6	K00016	ko00620	Pyruvate metabolism	http://www.kegg.jp/kegg-bin/show_pathway?ko00620+K00016
Q4R5B6	K00016	ko00640	Propanoate metabolism	http://www.kegg.jp/kegg-bin/show_pathway?ko00640+K00016
Q4R5B8	K03249	ko03013	RNA transport	http://www.kegg.jp/kegg-bin/show_pathway?ko03013+K03249
Q4R5C0	K05765	ko04360	Axon guidance	http://www.kegg.jp/kegg-bin/show_pathway?ko04360+K05765
Q4R5C0	K05765	ko04666	Fc gamma R-mediated phagocytosis	http://www.kegg.jp/kegg-bin/show_pathway?ko04666+K05765
Q4R5C0	K05765	ko04810	Regulation of actin cytoskeleton	http://www.kegg.jp/kegg-bin/show_pathway?ko04810+K05765
Q4R5C0	K05765	ko05133	Pertussis	http://www.kegg.jp/kegg-bin/show_pathway?ko05133+K05765
Q4R5C2	K02936	ko03010	Ribosome	http://www.kegg.jp/kegg-bin/show_pathway?ko03010+K02936
Q4R5G7
Q4R5H8	K02883	ko03010	Ribosome	http://www.kegg.jp/kegg-bin/show_pathway?ko03010+K02883
Q4R5I3	K02891	ko03010	Ribosome	http://www.kegg.jp/kegg-bin/show_pathway?ko03010+K02891
Q4R5K0	K03231	ko03013	RNA transport	http://www.kegg.jp/kegg-bin/show_pathway?ko03013+K03231
Q4R5K0	K03231	ko05134	Legionellosis	http://www.kegg.jp/kegg-bin/show_pathway?ko05134+K03231
Q4R5L0	K09602
Q4R5M0	K02932	ko03010	Ribosome	http://www.kegg.jp/kegg-bin/show_pathway?ko03010+K02932
Q4R5P2	K07937	ko05110	Vibrio cholerae infection	http://www.kegg.jp/kegg-bin/show_pathway?ko05110+K07937
Q4R5P2	K07937	ko05134	Legionellosis	http://www.kegg.jp/kegg-bin/show_pathway?ko05134+K07937
Q4R5P9	K02930	ko03010	Ribosome	http://www.kegg.jp/kegg-bin/show_pathway?ko03010+K02930
Q4R5Q0	K02925	ko03010	Ribosome	http://www.kegg.jp/kegg-bin/show_pathway?ko03010+K02925
Q4R6J9	K16575
Q4R6P8	K02995	ko03010	Ribosome	http://www.kegg.jp/kegg-bin/show_pathway?ko03010+K02995
Q4R723	K02900	ko03010	Ribosome	http://www.kegg.jp/kegg-bin/show_pathway?ko03010+K02900
Q4R752
Q4R7X1	K00016	ko00010	Glycolysis / Gluconeogenesis	http://www.kegg.jp/kegg-bin/show_pathway?ko00010+K00016
Q4R7X1	K00016	ko00270	Cysteine and methionine metabolism	http://www.kegg.jp/kegg-bin/show_pathway?ko00270+K00016
Q4R7X1	K00016	ko00620	Pyruvate metabolism	http://www.kegg.jp/kegg-bin/show_pathway?ko00620+K00016
Q4R7X1	K00016	ko00640	Propanoate metabolism	http://www.kegg.jp/kegg-bin/show_pathway?ko00640+K00016
Q4R7Y2	K02866	ko03010	Ribosome	http://www.kegg.jp/kegg-bin/show_pathway?ko03010+K02866
Q4R7Y4	K14753	ko05162	Measles	http://www.kegg.jp/kegg-bin/show_pathway?ko05162+K14753
Q4R8F5	K12741	ko03040	Spliceosome	http://www.kegg.jp/kegg-bin/show_pathway?ko03040+K12741
Q4R8K5	K08593
Q4R8Z4	K02901	ko03010	Ribosome	http://www.kegg.jp/kegg-bin/show_pathway?ko03010+K02901
Q5IFJ7	K02940	ko03010	Ribosome	http://www.kegg.jp/kegg-bin/show_pathway?ko03010+K02940
Q5IST1
Q5ISU0	K03231	ko03013	RNA transport	http://www.kegg.jp/kegg-bin/show_pathway?ko03013+K03231
Q5ISU0	K03231	ko05134	Legionellosis	http://www.kegg.jp/kegg-bin/show_pathway?ko05134+K03231
Q5TM26
Q5TM62	K16174	ko05203	Viral carcinogenesis	http://www.kegg.jp/kegg-bin/show_pathway?ko05203+K16174
Q5TM69	K07375	ko04145	Phagosome	http://www.kegg.jp/kegg-bin/show_pathway?ko04145+K07375
Q5TM69	K07375	ko04540	Gap junction	http://www.kegg.jp/kegg-bin/show_pathway?ko04540+K07375
Q5TM69	K07375	ko05130	Pathogenic Escherichia coli infection	http://www.kegg.jp/kegg-bin/show_pathway?ko05130+K07375
Q60HC2	K07375	ko04145	Phagosome	http://www.kegg.jp/kegg-bin/show_pathway?ko04145+K07375
Q60HC2	K07375	ko04540	Gap junction	http://www.kegg.jp/kegg-bin/show_pathway?ko04540+K07375
Q60HC2	K07375	ko05130	Pathogenic Escherichia coli infection	http://www.kegg.jp/kegg-bin/show_pathway?ko05130+K07375
Q60HC3	K12898
Q60HG1	K10843	ko03022	Basal transcription factors	http://www.kegg.jp/kegg-bin/show_pathway?ko03022+K10843
Q60HG1	K10843	ko03420	Nucleotide excision repair	http://www.kegg.jp/kegg-bin/show_pathway?ko03420+K10843
Q69BK1	K00411	ko00190	Oxidative phosphorylation	http://www.kegg.jp/kegg-bin/show_pathway?ko00190+K00411
Q69BK1	K00411	ko02020	Two-component system	http://www.kegg.jp/kegg-bin/show_pathway?ko02020+K00411
Q69BK1	K00411	ko04260	Cardiac muscle contraction	http://www.kegg.jp/kegg-bin/show_pathway?ko04260+K00411
Q69BK1	K00411	ko04932	Non-alcoholic fatty liver disease (NAFLD)	http://www.kegg.jp/kegg-bin/show_pathway?ko04932+K00411
Q69BK1	K00411	ko05010	Alzheimer's disease	http://www.kegg.jp/kegg-bin/show_pathway?ko05010+K00411
Q69BK1	K00411	ko05012	Parkinson's disease	http://www.kegg.jp/kegg-bin/show_pathway?ko05012+K00411
Q69BK1	K00411	ko05016	Huntington's disease	http://www.kegg.jp/kegg-bin/show_pathway?ko05016+K00411
Q6IUG3
Q6IUG4
Q6Y5H1
Q76N24	K02987	ko03010	Ribosome	http://www.kegg.jp/kegg-bin/show_pathway?ko03010+K02987
Q76N69	K05692	ko04015	Rap1 signaling pathway	http://www.kegg.jp/kegg-bin/show_pathway?ko04015+K05692
Q76N69	K05692	ko04145	Phagosome	http://www.kegg.jp/kegg-bin/show_pathway?ko04145+K05692
Q76N69	K05692	ko04390	Hippo signaling pathway	http://www.kegg.jp/kegg-bin/show_pathway?ko04390+K05692
Q76N69	K05692	ko04391	Hippo signaling pathway - fly	http://www.kegg.jp/kegg-bin/show_pathway?ko04391+K05692
Q76N69	K05692	ko04510	Focal adhesion	http://www.kegg.jp/kegg-bin/show_pathway?ko04510+K05692
Q76N69	K05692	ko04520	Adherens junction	http://www.kegg.jp/kegg-bin/show_pathway?ko04520+K05692
Q76N69	K05692	ko04530	Tight junction	http://www.kegg.jp/kegg-bin/show_pathway?ko04530+K05692
Q76N69	K05692	ko04670	Leukocyte transendothelial migration	http://www.kegg.jp/kegg-bin/show_pathway?ko04670+K05692
Q76N69	K05692	ko04745	Phototransduction - fly	http://www.kegg.jp/kegg-bin/show_pathway?ko04745+K05692
Q76N69	K05692	ko04810	Regulation of actin cytoskeleton	http://www.kegg.jp/kegg-bin/show_pathway?ko04810+K05692
Q76N69	K05692	ko04919	Thyroid hormone signaling pathway	http://www.kegg.jp/kegg-bin/show_pathway?ko04919+K05692
Q76N69	K05692	ko05100	Bacterial invasion of epithelial cells	http://www.kegg.jp/kegg-bin/show_pathway?ko05100+K05692
Q76N69	K05692	ko05110	Vibrio cholerae infection	http://www.kegg.jp/kegg-bin/show_pathway?ko05110+K05692
Q76N69	K05692	ko05130	Pathogenic Escherichia coli infection	http://www.kegg.jp/kegg-bin/show_pathway?ko05130+K05692
Q76N69	K05692	ko05131	Shigellosis	http://www.kegg.jp/kegg-bin/show_pathway?ko05131+K05692
Q76N69	K05692	ko05132	Salmonella infection	http://www.kegg.jp/kegg-bin/show_pathway?ko05132+K05692
Q76N69	K05692	ko05164	Influenza A	http://www.kegg.jp/kegg-bin/show_pathway?ko05164+K05692
Q76N69	K05692	ko05205	Proteoglycans in cancer	http://www.kegg.jp/kegg-bin/show_pathway?ko05205+K05692
Q76N69	K05692	ko05410	Hypertrophic cardiomyopathy (HCM)	http://www.kegg.jp/kegg-bin/show_pathway?ko05410+K05692
Q76N69	K05692	ko05412	Arrhythmogenic right ventricular cardiomyopathy (ARVC)	http://www.kegg.jp/kegg-bin/show_pathway?ko05412+K05692
Q76N69	K05692	ko05414	Dilated cardiomyopathy	http://www.kegg.jp/kegg-bin/show_pathway?ko05414+K05692
Q76N69	K05692	ko05416	Viral myocarditis	http://www.kegg.jp/kegg-bin/show_pathway?ko05416+K05692
Q8HXB8	K02905	ko03010	Ribosome	http://www.kegg.jp/kegg-bin/show_pathway?ko03010+K02905
Q8HXN9
Q8HXX4	K07509	ko00062	Fatty acid elongation	http://www.kegg.jp/kegg-bin/show_pathway?ko00062+K07509
Q8HXX4	K07509	ko00071	Fatty acid degradation	http://www.kegg.jp/kegg-bin/show_pathway?ko00071+K07509
Q8HXX4	K07509	ko00280	Valine, leucine and isoleucine degradation	http://www.kegg.jp/kegg-bin/show_pathway?ko00280+K07509
Q8HXX4	K07509	ko00362	Benzoate degradation	http://www.kegg.jp/kegg-bin/show_pathway?ko00362+K07509
Q8HXX4	K07509	ko01212	Fatty acid metabolism	http://www.kegg.jp/kegg-bin/show_pathway?ko01212+K07509
Q8HXX8	K00252	ko00071	Fatty acid degradation	http://www.kegg.jp/kegg-bin/show_pathway?ko00071+K00252
Q8HXX8	K00252	ko00310	Lysine degradation	http://www.kegg.jp/kegg-bin/show_pathway?ko00310+K00252
Q8HXX8	K00252	ko00380	Tryptophan metabolism	http://www.kegg.jp/kegg-bin/show_pathway?ko00380+K00252
Q8HXY0	K03522
Q8HXY8	K00249	ko00071	Fatty acid degradation	http://www.kegg.jp/kegg-bin/show_pathway?ko00071+K00249
Q8HXY8	K00249	ko00280	Valine, leucine and isoleucine degradation	http://www.kegg.jp/kegg-bin/show_pathway?ko00280+K00249
Q8HXY8	K00249	ko00410	beta-Alanine metabolism	http://www.kegg.jp/kegg-bin/show_pathway?ko00410+K00249
Q8HXY8	K00249	ko00640	Propanoate metabolism	http://www.kegg.jp/kegg-bin/show_pathway?ko00640+K00249
Q8HXY8	K00249	ko01200	Carbon metabolism	http://www.kegg.jp/kegg-bin/show_pathway?ko01200+K00249
Q8HXY8	K00249	ko01212	Fatty acid metabolism	http://www.kegg.jp/kegg-bin/show_pathway?ko01212+K00249
Q8HXY8	K00249	ko03320	PPAR signaling pathway	http://www.kegg.jp/kegg-bin/show_pathway?ko03320+K00249
Q95LU7
Q9BE24	K00016	ko00010	Glycolysis / Gluconeogenesis	http://www.kegg.jp/kegg-bin/show_pathway?ko00010+K00016
Q9BE24	K00016	ko00270	Cysteine and methionine metabolism	http://www.kegg.jp/kegg-bin/show_pathway?ko00270+K00016
Q9BE24	K00016	ko00620	Pyruvate metabolism	http://www.kegg.jp/kegg-bin/show_pathway?ko00620+K00016
Q9BE24	K00016	ko00640	Propanoate metabolism	http://www.kegg.jp/kegg-bin/show_pathway?ko00640+K00016
Q9N0A4	K05309	ko00590	Arachidonic acid metabolism	http://www.kegg.jp/kegg-bin/show_pathway?ko00590+K05309

## Sheet: map2query
Map ID	Map Name	Seqs	#Seqs	URL
ko00010	Glycolysis / Gluconeogenesis	F6R1N2 F6R4J1 F6WJJ6 F7HAC6 G7N2A4 G7N5M6 G7NZB6 G7PF53 G7PQL6 G8F5J5 H9ES85 H9YX92 J9QHV8 J9QHW1 J9QMH6 J9QMI5 J9QP23 J9QQL1 J9QRH0 Q4R5B6 Q4R7X1 Q9BE24	22	http://www.kegg.jp/kegg-bin/show_pathway?ko00010+K00016+K00162+K00134+K00844+K00844+K00134+K00162+K00844+K00016+K00134+K00016+K00850+K00016+K00016+K00016+K00016+K00016+K00016+K00016+K00016+K00016+K00016
ko00020	Citrate cycle (TCA cycle)	F6R4J1 F6RE42 F6SC45 F6Y3Q6 F7GYH7 G7NAH3 G7NZB6 G7PML4 I7GHF0 Q4R502	10	http://www.kegg.jp/kegg-bin/show_pathway?ko00020+K00162+K01899+K01958+K01900+K01681+K01899+K00162+K01899+K01899+K00031
ko00030	Pentose phosphate pathway	F6XLA4 H9YX92	2	http://www.kegg.jp/kegg-bin/show_pathway?ko00030+K01619+K00850
ko00051	Fructose and mannose metabolism	F7HAC6 G7N2A4 G7PF53 H9YX92	4	http://www.kegg.jp/kegg-bin/show_pathway?ko00051+K00844+K00844+K00844+K00850
ko00052	Galactose metabolism	F7HAC6 G7N2A4 G7PF53 H9YX92	4	http://www.kegg.jp/kegg-bin/show_pathway?ko00052+K00844+K00844+K00844+K00850
ko00062	Fatty acid elongation	F6VM61 Q8HXX4	2	http://www.kegg.jp/kegg-bin/show_pathway?ko00062+K07508+K07509
ko00071	Fatty acid degradation	F6QGV0 F6VM61 G7N1B7 G7NBU9 Q8HXX4 Q8HXX8 Q8HXY8	7	http://www.kegg.jp/kegg-bin/show_pathway?ko00071+K13238+K07508+K09478+K08765+K07509+K00252+K00249
ko00100	Steroid biosynthesis	G7MEB9 G8F2D8 H9Z9U8 Q2XQY1	4	http://www.kegg.jp/kegg-bin/show_pathway?ko00100+K13373+K13373+K13373+K13373
ko00130	Ubiquinone and other terpenoid-quinone biosynthesis	F7GN41	1	http://www.kegg.jp/kegg-bin/show_pathway?ko00130+K10106
ko00140	Steroid hormone biosynthesis	G7MEB9 G8F2D8 H9Z9U8 Q2XQY1	4	http://www.kegg.jp/kegg-bin/show_pathway?ko00140+K13373+K13373+K13373+K13373
ko00190	Oxidative phosphorylation	F6QWE2 F6VFQ0 F7ETD0 F7F3I6 F7GSG0 G7PII6 H9F6R4 H9FUT7 H9FVY9 P26455 Q4R5B0 Q69BK1	12	http://www.kegg.jp/kegg-bin/show_pathway?ko00190+K00415+K03940+K02132+K02133+K00414+K02133+K02133+K03966+K02137+K02261+K02136+K00411
ko00230	Purine metabolism	F6VRF4 F6WR63 G7NBS9 G7Q181 H9F1K5	5	http://www.kegg.jp/kegg-bin/show_pathway?ko00230+K03011+K00893+K12318+K03011+K03006
ko00240	Pyrimidine metabolism	F6VRF4 F6WR63 F7F1M1 G7Q181 H9F1K5	5	http://www.kegg.jp/kegg-bin/show_pathway?ko00240+K03011+K00893+K00757+K03011+K03006
ko00250	Alanine, aspartate and glutamate metabolism	H9ESN2 Q4R559	2	http://www.kegg.jp/kegg-bin/show_pathway?ko00250+K01940+K14455
ko00270	Cysteine and methionine metabolism	F6R1N2 G7PQL6 H9ES85 J9QHV8 J9QHW1 J9QMH6 J9QMI5 J9QP23 J9QQL1 J9QRH0 Q4R559 Q4R596 Q4R5B6 Q4R7X1 Q9BE24	15	http://www.kegg.jp/kegg-bin/show_pathway?ko00270+K00016+K00016+K00016+K00016+K00016+K00016+K00016+K00016+K00016+K00016+K14455+K01251+K00016+K00016+K00016
ko00280	Valine, leucine and isoleucine degradation	F6VM61 G7N1B7 Q8HXX4 Q8HXY8	4	http://www.kegg.jp/kegg-bin/show_pathway?ko00280+K07508+K09478+K07509+K00249
ko00310	Lysine degradation	Q8HXX8	1	http://www.kegg.jp/kegg-bin/show_pathway?ko00310+K00252
ko00330	Arginine and proline metabolism	F7BGE6 H9ESN2 Q4R531 Q4R559	4	http://www.kegg.jp/kegg-bin/show_pathway?ko00330+K00819+K01940+K00286+K14455
ko00350	Tyrosine metabolism	Q4R559	1	http://www.kegg.jp/kegg-bin/show_pathway?ko00350+K14455
ko00360	Phenylalanine metabolism	Q4R559	1	http://www.kegg.jp/kegg-bin/show_pathway?ko00360+K14455
ko00362	Benzoate degradation	F6VM61 Q8HXX4	2	http://www.kegg.jp/kegg-bin/show_pathway?ko00362+K07508+K07509
ko00363	Bisphenol degradation	F7H7I7	1	http://www.kegg.jp/kegg-bin/show_pathway?ko00363+K01045
ko00380	Tryptophan metabolism	H9FX77 Q8HXX8	2	http://www.kegg.jp/kegg-bin/show_pathway?ko00380+K00816+K00252
ko00400	Phenylalanine, tyrosine and tryptophan biosynthesis	Q4R559	1	http://www.kegg.jp/kegg-bin/show_pathway?ko00400+K14455
ko00410	beta-Alanine metabolism	Q8HXY8	1	http://www.kegg.jp/kegg-bin/show_pathway?ko00410+K00249
ko00450	Selenocompound metabolism	H9EUT7 H9FX77	2	http://www.kegg.jp/kegg-bin/show_pathway?ko00450+K01874+K00816
ko00480	Glutathione metabolism	G7MTR3 Q4R502	2	http://www.kegg.jp/kegg-bin/show_pathway?ko00480+K00432+K00031
ko00500	Starch and sucrose metabolism	F7HAC6 F7HK11 G7N2A4 G7PF53	4	http://www.kegg.jp/kegg-bin/show_pathway?ko00500+K00844+K00688+K00844+K00844
ko00510	N-Glycan biosynthesis	F6UAJ8 G7MHE2 G7NUU7 I0FIG4 I7G463	5	http://www.kegg.jp/kegg-bin/show_pathway?ko00510+K07151+K12670+K12670+K01228+K12670
ko00513	Various types of N-glycan biosynthesis	F6UAJ8 G7MHE2 G7NUU7 I7G463	4	http://www.kegg.jp/kegg-bin/show_pathway?ko00513+K07151+K12670+K12670+K12670
ko00520	Amino sugar and nucleotide sugar metabolism	F6WHT9 F7HAC6 G7N2A4 G7PF53 G7PMG1	5	http://www.kegg.jp/kegg-bin/show_pathway?ko00520+K00884+K00844+K00844+K00844+K00884
ko00521	Streptomycin biosynthesis	F7D8V3 F7HAC6 G7N2A4 G7PF53	4	http://www.kegg.jp/kegg-bin/show_pathway?ko00521+K01092+K00844+K00844+K00844
ko00524	Butirosin and neomycin biosynthesis	F7HAC6 G7N2A4 G7PF53	3	http://www.kegg.jp/kegg-bin/show_pathway?ko00524+K00844+K00844+K00844
ko00561	Glycerolipid metabolism	F6TQ03 F6TQ24 F7EQL6 G7MMI0 H9FXB4	5	http://www.kegg.jp/kegg-bin/show_pathway?ko00561+K13523+K13523+K13523+K13523+K13523
ko00562	Inositol phosphate metabolism	F7D8V3 G7NQI3	2	http://www.kegg.jp/kegg-bin/show_pathway?ko00562+K01092+K00999
ko00563	Glycosylphosphatidylinositol(GPI)-anchor biosynthesis	F7GTH1	1	http://www.kegg.jp/kegg-bin/show_pathway?ko00563+K05286
ko00564	Glycerophospholipid metabolism	F6SI36 F6TQ03 F6TQ24 F7EQL6 G7MMI0 G7NQI3 H9FXB4	7	http://www.kegg.jp/kegg-bin/show_pathway?ko00564+K13515+K13523+K13523+K13523+K13523+K00999+K13523
ko00590	Arachidonic acid metabolism	G7MTR3 Q9N0A4	2	http://www.kegg.jp/kegg-bin/show_pathway?ko00590+K00432+K05309
ko00620	Pyruvate metabolism	F6R1N2 F6R4J1 F6SC45 G7NZB6 G7PQL6 H9ES85 J9QHV8 J9QHW1 J9QMH6 J9QMI5 J9QP23 J9QQL1 J9QRH0 Q4R5B6 Q4R7X1 Q9BE24	16	http://www.kegg.jp/kegg-bin/show_pathway?ko00620+K00016+K00162+K01958+K00162+K00016+K00016+K00016+K00016+K00016+K00016+K00016+K00016+K00016+K00016+K00016+K00016
ko00627	Aminobenzoate degradation	F7H7I7	1	http://www.kegg.jp/kegg-bin/show_pathway?ko00627+K01045
ko00630	Glyoxylate and dicarboxylate metabolism	F7GYH7	1	http://www.kegg.jp/kegg-bin/show_pathway?ko00630+K01681
ko00640	Propanoate metabolism	F6R1N2 F6RE42 F6Y3Q6 G7NAH3 G7PML4 G7PQL6 H9ES85 I7GHF0 J9QHV8 J9QHW1 J9QMH6 J9QMI5 J9QP23 J9QQL1 J9QRH0 Q4R5B6 Q4R7X1 Q8HXY8 Q9BE24	19	http://www.kegg.jp/kegg-bin/show_pathway?ko00640+K00016+K01899+K01900+K01899+K01899+K00016+K00016+K01899+K00016+K00016+K00016+K00016+K00016+K00016+K00016+K00016+K00016+K00249+K00016
ko00680	Methane metabolism	H9YX92	1	http://www.kegg.jp/kegg-bin/show_pathway?ko00680+K00850
ko00710	Carbon fixation in photosynthetic organisms	F6WJJ6 G7N5M6 G8F5J5 Q4R559	4	http://www.kegg.jp/kegg-bin/show_pathway?ko00710+K00134+K00134+K00134+K14455
ko00720	Carbon fixation pathways in prokaryotes	F6SC45 F7GYH7 Q4R502	3	http://www.kegg.jp/kegg-bin/show_pathway?ko00720+K01958+K01681+K00031
ko00830	Retinol metabolism	G7NN76 G7P9W8 H9EVT6 I2CTL6	4	http://www.kegg.jp/kegg-bin/show_pathway?ko00830+K11152+K11147+K11152+K11152
ko00860	Porphyrin and chlorophyll metabolism	G7N3P9 I0FPX4	2	http://www.kegg.jp/kegg-bin/show_pathway?ko00860+K00510+K14163
ko00900	Terpenoid backbone biosynthesis	F6UEH3	1	http://www.kegg.jp/kegg-bin/show_pathway?ko00900+K06013
ko00950	Isoquinoline alkaloid biosynthesis	Q4R559	1	http://www.kegg.jp/kegg-bin/show_pathway?ko00950+K14455
ko00960	Tropane, piperidine and pyridine alkaloid biosynthesis	Q4R559	1	http://www.kegg.jp/kegg-bin/show_pathway?ko00960+K14455
ko00970	Aminoacyl-tRNA biosynthesis	F7GZY5 H9EUT7 H9EXI9 H9FZ07 I0FPX4	5	http://www.kegg.jp/kegg-bin/show_pathway?ko00970+K01886+K01874+K01875+K01868+K14163
ko00983	Drug metabolism - other enzymes	F7F1M1	1	http://www.kegg.jp/kegg-bin/show_pathway?ko00983+K00757
ko01200	Carbon metabolism	F6R4J1 F6RE42 F6SC45 F6WJJ6 F6Y3Q6 F7GYH7 F7HAC6 G7N2A4 G7N5M6 G7NAH3 G7NZB6 G7PF53 G7PML4 G8F5J5 H9YX92 I7GHF0 Q4R502 Q4R559 Q8HXY8	19	http://www.kegg.jp/kegg-bin/show_pathway?ko01200+K00162+K01899+K01958+K00134+K01900+K01681+K00844+K00844+K00134+K01899+K00162+K00844+K01899+K00134+K00850+K01899+K00031+K14455+K00249
ko01210	2-Oxocarboxylic acid metabolism	F7GYH7 Q4R502 Q4R559	3	http://www.kegg.jp/kegg-bin/show_pathway?ko01210+K01681+K00031+K14455
ko01212	Fatty acid metabolism	F6VM61 G7N1B7 G7NBU9 Q8HXX4 Q8HXY8	5	http://www.kegg.jp/kegg-bin/show_pathway?ko01212+K07508+K09478+K08765+K07509+K00249
ko01230	Biosynthesis of amino acids	F6SC45 F6WJJ6 F7GYH7 G7N5M6 G8F5J5 H9ESN2 H9YX92 Q4R502 Q4R531 Q4R559	10	http://www.kegg.jp/kegg-bin/show_pathway?ko01230+K01958+K00134+K01681+K00134+K00134+K01940+K00850+K00031+K00286+K14455
ko02020	Two-component system	Q69BK1	1	http://www.kegg.jp/kegg-bin/show_pathway?ko02020+K00411
ko03008	Ribosome biogenesis in eukaryotes	F7ED78 G7MVV0 G7NNL5 G7PXK7 H6U5Q2 H9FAD0 H9YV05 I0FKC0 I7GIX2	9	http://www.kegg.jp/kegg-bin/show_pathway?ko03008+K14563+K14563+K14563+K14563+K14563+K14563+K14563+K14563+K14563
ko03010	Ribosome	A9L913 F6TKN9 F6TQ53 F6TVL9 F6U8N3 F6V6Z8 F6VFF5 F6WKH0 F6WU88 F6XL94 F6Y9M4 F7A782 F7ATJ0 F7C322 F7CGS1 F7CHC3 F7CL39 F7ESV5 F7FZ84 F7G1Z3 F7GNB2 F7GV47 F7GYJ9 F7H2G1 F7HC59 F7HIX4 F7HNZ0 F7HQ35 G7MI26 G7MIZ4 G7MK26 G7MTB2 G7MXV9 G7N0D2 G7N5P1 G7N5T1 G7N6S4 G7NE24 G7NER4 G7NGF5 G7NQT9 G7NYI5 G7NZQ0 G7P6X1 G7PDB4 G7PKL5 G7PTL2 G8F6C9 H9EV02 H9EVR0 H9YUM9 H9YV34 I0FU18 I2CUA4 I2CXG3 I2CYE5 I7G7R2 …	83	http://www.kegg.jp/kegg-bin/show_pathway?ko03010+K02997+K02896+K02942+K02955+K02962+K02898+K02958+K02934+K02941+K02873+K02953+K02985+K02903+K02930+K02943+K02981+K02880+K02973+K02964+K02925+K02889+K02974+K02875+K02993+K02936+K02893+K02989+K02975+K02932+K02875+K02896+K02875+K02930+K02938+K02934+K02941+K02947+K02912+K02918+K02910+K02981+K02875+K02896+K02898+K02938+K02941+K02898+K02925+K02873+K02873+…
ko03013	RNA transport	A9X189 F7AW94 F7EEA8 F7HE98 G7NPT2 G7NZC8 H9EP23 H9G1E0 Q4R5B8 Q4R5K0 Q5ISU0	11	http://www.kegg.jp/kegg-bin/show_pathway?ko03013+K03231+K03231+K09291+K03248+K14309+K03231+K14293+K03240+K03249+K03231+K03231
ko03015	mRNA surveillance pathway	F7HSB5	1	http://www.kegg.jp/kegg-bin/show_pathway?ko03015+K14962
ko03018	RNA degradation	F7DDT4 H9FTU4	2	http://www.kegg.jp/kegg-bin/show_pathway?ko03018+K12602+K04043
ko03020	RNA polymerase	F6VRF4 G7Q181 H9F1K5	3	http://www.kegg.jp/kegg-bin/show_pathway?ko03020+K03011+K03011+K03006
ko03022	Basal transcription factors	Q60HG1	1	http://www.kegg.jp/kegg-bin/show_pathway?ko03022+K10843
ko03030	DNA replication	F6QMV0 F6S9R5 F6YPE2 F6ZD63 G7N2W8 G7N3Q0 G7PHG8 G8F2Q2 P61258	9	http://www.kegg.jp/kegg-bin/show_pathway?ko03030+K10756+K10755+K02210+K04802+K04802+K02209+K10755+K10756+K04802
ko03040	Spliceosome	F6RLH5 F6YQX3 F6YRM9 F7AJ92 F7ARJ6 F7B0G2 F7DLA3 F7DYE3 F7GC06 F7HF80 F7HRD5 F7HT55 G7N766 G7NWV7 G7PAR3 G7PS85 G8F5C0 H9ETI5 H9FTR9 H9FTS0 I0FGA7 I7GJM1 Q28521 Q4R8F5	24	http://www.kegg.jp/kegg-bin/show_pathway?ko03040+K03283+K12820+K12893+K12891+K12893+K12741+K12741+K12893+K12836+K12893+K12741+K12741+K12741+K12893+K12893+K12741+K12741+K12888+K12741+K12741+K12893+K12741+K12741+K12741
ko03050	Proteasome	F7ALC4 F7GFM2 F7HMX1 G7MJ54 G7NJ84	5	http://www.kegg.jp/kegg-bin/show_pathway?ko03050+K03064+K03037+K03030+K03028+K03066
ko03060	Protein export	F7DHR2 F7HD92 G7MYQ5 H9EML7 H9ENW2 I0FFM4	6	http://www.kegg.jp/kegg-bin/show_pathway?ko03060+K12272+K12947+K13280+K10956+K12948+K10956
ko03320	PPAR signaling pathway	G7NBU9 Q8HXY8	2	http://www.kegg.jp/kegg-bin/show_pathway?ko03320+K08765+K00249
ko03410	Base excision repair	F6ZD63 G7N2W8 P61258	3	http://www.kegg.jp/kegg-bin/show_pathway?ko03410+K04802+K04802+K04802
ko03420	Nucleotide excision repair	F6QMV0 F6S9R5 F6ZD63 G7N2W8 G7PHG8 G8F2Q2 P61258 Q60HG1	8	http://www.kegg.jp/kegg-bin/show_pathway?ko03420+K10756+K10755+K04802+K04802+K10755+K10756+K04802+K10843
ko03430	Mismatch repair	F6QMV0 F6S9R5 F6ZD63 G7N2W8 G7PHG8 G8F2Q2 P61258	7	http://www.kegg.jp/kegg-bin/show_pathway?ko03430+K10756+K10755+K04802+K04802+K10755+K10756+K04802
ko03450	Non-homologous end-joining	I0FUX2	1	http://www.kegg.jp/kegg-bin/show_pathway?ko03450+K10885
ko04010	MAPK signaling pathway	F6RLH5 F6UD15 F6XTF7 F7FZS3 H9EUI5	5	http://www.kegg.jp/kegg-bin/show_pathway?ko04010+K03283+K04429+K04455+K04362+K04369
ko04011	MAPK signaling pathway - yeast	F7EEA8	1	http://www.kegg.jp/kegg-bin/show_pathway?ko04011+K09291
ko04012	ErbB signaling pathway	H9EPM2 H9EUI5	2	http://www.kegg.jp/kegg-bin/show_pathway?ko04012+K03083+K04369
ko04014	Ras signaling pathway	F6RLV0 F7FXA9 F7FZS3 F7G108 G7NWS9 H9EUI5 H9FT57 H9Z7W5 I0FGZ2 I7G5A5 P61271	11	http://www.kegg.jp/kegg-bin/show_pathway?ko04014+K07941+K04536+K04362+K07889+K04536+K04369+K04536+K04538+K04536+K04538+K07887
ko04015	Rap1 signaling pathway	F6TII3 F6X9G9 F7FZS3 G7NH91 G7PT41 H9EUI5 I2CYU5 Q4R561 Q76N69	9	http://www.kegg.jp/kegg-bin/show_pathway?ko04015+K05692+K05692+K04362+K05692+K05692+K04369+K05692+K05692+K05692
ko04020	Calcium signaling pathway	F6QA37 F7EV45 F7GUA1 H9EP12	4	http://www.kegg.jp/kegg-bin/show_pathway?ko04020+K05863+K15040+K05863+K05853
ko04062	Chemokine signaling pathway	F6WE02 F7FXA9 G7NWS9 H9EPM2 H9FT57 H9FYY2 H9Z7W5 I0FGZ2 I7G5A5	9	http://www.kegg.jp/kegg-bin/show_pathway?ko04062+K11220+K04536+K04536+K03083+K04536+K04692+K04538+K04536+K04538
ko04064	NF-kappa B signaling pathway	F6RZ83 G7NSS2 G7Q2G4	3	http://www.kegg.jp/kegg-bin/show_pathway?ko04064+K12793+K12793+K12793
ko04066	HIF-1 signaling pathway	F6R4J1 F6WJJ6 F6YFI2 F7HAC6 G7N2A4 G7N5M6 G7NZB6 G7PF53 G8F5J5 H9BFK2 H9EUI5 H9FYY2 H9Z3K0 Q4R4K6	14	http://www.kegg.jp/kegg-bin/show_pathway?ko04066+K00162+K00134+K07299+K00844+K00844+K00134+K00162+K00844+K00134+K06503+K04369+K04692+K12077+K02991
ko04068	FoxO signaling pathway	H9EUI5 H9FYY2	2	http://www.kegg.jp/kegg-bin/show_pathway?ko04068+K04369+K04692
ko04070	Phosphatidylinositol signaling system	F7D8V3 G7NQI3	2	http://www.kegg.jp/kegg-bin/show_pathway?ko04070+K01092+K00999
ko04080	Neuroactive ligand-receptor interaction	F6X1R5 F7G7F8	2	http://www.kegg.jp/kegg-bin/show_pathway?ko04080+K01312+K01312
ko04110	Cell cycle	F6YPE2 F6ZD63 F7EBT6 F7EFF6 G7N2W8 G7N3Q0 H9EPM2 P61258	8	http://www.kegg.jp/kegg-bin/show_pathway?ko04110+K02210+K04802+K02087+K16197+K04802+K02209+K03083+K04802
ko04111	Cell cycle - yeast	F6YPE2 G7N3Q0	2	http://www.kegg.jp/kegg-bin/show_pathway?ko04111+K02210+K02209
ko04113	Meiosis - yeast	F6YPE2 G7N3Q0	2	http://www.kegg.jp/kegg-bin/show_pathway?ko04113+K02210+K02209
ko04114	Oocyte meiosis	F7EBT6 F7EFF6	2	http://www.kegg.jp/kegg-bin/show_pathway?ko04114+K02087+K16197
ko04115	p53 signaling pathway	F6QR11 F6WQ60 F7EBT6 G7NVJ2 H9ZCC4	5	http://www.kegg.jp/kegg-bin/show_pathway?ko04115+K10143+K10143+K02087+K10143+K10143
ko04120	Ubiquitin mediated proteolysis	F6QR11 F6WQ60 G7NVJ2 H9ETZ4 H9ZCC4	5	http://www.kegg.jp/kegg-bin/show_pathway?ko04120+K10143+K10143+K10143+K10685+K10143
ko04130	SNARE interactions in vesicular transport	F7DJM1	1	http://www.kegg.jp/kegg-bin/show_pathway?ko04130+K08517
ko04141	Protein processing in endoplasmic reticulum	F6PQ58 F6RLH5 F6UAJ8 F6UGG4 F6Z7L8 F7BX23 F7C2X2 F7GST0 G7MHE2 G7MQI4 G7N293 G7NP88 G7NUU7 G7P407 G7P4D0 H9EML7 H9ES13 H9F8Y4 I0FFM4 I0FIG4 I2CXY9 I7G463 I7G8C1 Q4R4P1 Q4R4P7 Q4R4T5	26	http://www.kegg.jp/kegg-bin/show_pathway?ko04141+K14003+K03283+K07151+K13249+K11519+K09530+K09502+K04079+K12670+K13249+K07953+K09503+K12670+K04079+K13249+K10956+K08054+K13249+K10956+K01228+K04079+K12670+K04079+K04079+K13249+K04079
ko04142	Lysosome	F6QF98 F7B8E8 F7HSJ3 G7MT12 G7N4B3	5	http://www.kegg.jp/kegg-bin/show_pathway?ko04142+K12399+K04646+K12398+K12384+K01275
ko04144	Endocytosis	F6RLH5 F6RLV0 F6S443 F6XAZ4 F7B8E8 F7FJ57 F7G108 G7N7V5 H9BFK2 H9FQL0 P61271 Q07DZ2	12	http://www.kegg.jp/kegg-bin/show_pathway?ko04144+K03283+K07941+K07905+K01528+K04646+K12488+K07889+K07897+K06503+K11824+K07887+K06278
ko04145	Phagosome	F6TII3 F6X9G9 F7DJM1 F7G108 F7GW57 F7GY36 G7N6W1 G7N6W2 G7N6W3 G7N7V5 G7NH91 G7PHS2 G7PT41 H9BFK2 H9EML7 H9ES13 I0FFM4 I0FPV7 I0FPV8 I0FPW0 I2CYU5 I7G5Z1 I7GH35 P61271 P69895 Q4R4X8 Q4R538 Q4R561 Q5TM69 Q60HC2 Q76N69	31	http://www.kegg.jp/kegg-bin/show_pathway?ko04145+K05692+K05692+K08517+K07889+K07375+K07374+K07374+K07374+K07374+K07897+K05692+K07374+K05692+K06503+K10956+K08054+K10956+K07375+K07375+K07375+K05692+K07375+K07375+K07887+K07375+K07375+K07374+K05692+K07375+K07375+K05692
ko04146	Peroxisome	F7HIV3 G7P9W8 Q4R502	3	http://www.kegg.jp/kegg-bin/show_pathway?ko04146+K13354+K11147+K00031
ko04150	mTOR signaling pathway	F7D021 Q4R4K6	2	http://www.kegg.jp/kegg-bin/show_pathway?ko04150+K16185+K02991
ko04151	PI3K-Akt signaling pathway	F7EFF6 F7FXA9 F7FZS3 F7GST0 G7NWS9 G7P407 H9EPM2 H9EUI5 H9FT57 H9Z7W5 I0FGZ2 I2CXY9 I7G5A5 I7G8C1 Q4R4K6 Q4R4P1 Q4R4T5	17	http://www.kegg.jp/kegg-bin/show_pathway?ko04151+K16197+K04536+K04362+K04079+K04536+K04079+K03083+K04369+K04536+K04538+K04536+K04079+K04538+K04079+K02991+K04079+K04079
ko04260	Cardiac muscle contraction	F6QWE2 F7GSG0 F7HE86 P26455 Q69BK1	5	http://www.kegg.jp/kegg-bin/show_pathway?ko04260+K00415+K00414+K01539+K02261+K00411
ko04261	Adrenergic signaling in cardiomyocytes	F7HE86	1	http://www.kegg.jp/kegg-bin/show_pathway?ko04261+K01539
ko04270	Vascular smooth muscle contraction	F7HJJ8 G7NBS9 H9EP41 H9EUI5	4	http://www.kegg.jp/kegg-bin/show_pathway?ko04270+K12313+K12318+K04639+K04369
ko04310	Wnt signaling pathway	F6TN15 F7AM42 F7GLR3 G7MVL2 G7P8N3 G7PW17 H9ENA3 H9EPM2	8	http://www.kegg.jp/kegg-bin/show_pathway?ko04310+K08957+K08957+K08957+K08957+K08957+K08957+K08957+K03083
ko04340	Hedgehog signaling pathway	F6TN15 F7AM42 F7GLR3 G7MLF7 G7MVL2 G7P8N3 G7PW17 H9ENA3 H9EPM2	9	http://www.kegg.jp/kegg-bin/show_pathway?ko04340+K08957+K08957+K08957+K06230+K08957+K08957+K08957+K08957+K03083
ko04360	Axon guidance	H9EPM2 Q4R5C0	2	http://www.kegg.jp/kegg-bin/show_pathway?ko04360+K03083+K05765
ko04370	VEGF signaling pathway	F6XTF7 H9EUI5	2	http://www.kegg.jp/kegg-bin/show_pathway?ko04370+K04455+K04369
ko04380	Osteoclast differentiation	F6WE02	1	http://www.kegg.jp/kegg-bin/show_pathway?ko04380+K11220
ko04390	Hippo signaling pathway	F6TII3 F6X9G9 F7EFF6 G7NH91 G7PT41 H9EPM2 I2CYU5 Q4R561 Q76N69	9	http://www.kegg.jp/kegg-bin/show_pathway?ko04390+K05692+K05692+K16197+K05692+K05692+K03083+K05692+K05692+K05692
ko04391	Hippo signaling pathway - fly	F6TII3 F6X9G9 F7EFF6 G7NH91 G7PT41 I2CYU5 Q4R561 Q76N69	8	http://www.kegg.jp/kegg-bin/show_pathway?ko04391+K05692+K05692+K16197+K05692+K05692+K05692+K05692+K05692
ko04510	Focal adhesion	F6RFU8 F6TII3 F6X9G9 G7NH91 G7PT41 H9EPM2 I2CYU5 Q07DZ2 Q4R561 Q76N69	10	http://www.kegg.jp/kegg-bin/show_pathway?ko04510+K12757+K05692+K05692+K05692+K05692+K03083+K05692+K06278+K05692+K05692
ko04520	Adherens junction	F6TII3 F6X9G9 F7FZS3 G7NH91 G7PT41 I2CYU5 Q4R561 Q76N69	8	http://www.kegg.jp/kegg-bin/show_pathway?ko04520+K05692+K05692+K04362+K05692+K05692+K05692+K05692+K05692
ko04530	Tight junction	A9X1A5 F6RFU8 F6TII3 F6X9G9 G7NH91 G7NKD7 G7PT41 I2CYU5 Q4R561 Q76N69	10	http://www.kegg.jp/kegg-bin/show_pathway?ko04530+K06102+K12757+K05692+K05692+K05692+K06107+K05692+K05692+K05692+K05692
ko04540	Gap junction	F7EBT6 F7GW57 F7GY36 G7N6W1 G7N6W2 G7N6W3 G7NBS9 G7PHS2 H9EUI5 I0FPV7 I0FPV8 I0FPW0 I7G5Z1 I7GH35 P69895 Q4R4X8 Q4R538 Q5TM69 Q60HC2	19	http://www.kegg.jp/kegg-bin/show_pathway?ko04540+K02087+K07375+K07374+K07374+K07374+K07374+K12318+K07374+K04369+K07375+K07375+K07375+K07375+K07375+K07375+K07375+K07374+K07375+K07375
ko04610	Complement and coagulation cascades	I0FKF5	1	http://www.kegg.jp/kegg-bin/show_pathway?ko04610+K03910
ko04612	Antigen processing and presentation	F6RLH5 F7GST0 G7P407 H9ES13 I2CXY9 I7G8C1 Q4R4P1 Q4R4T5	8	http://www.kegg.jp/kegg-bin/show_pathway?ko04612+K03283+K04079+K04079+K08054+K04079+K04079+K04079+K04079
ko04620	Toll-like receptor signaling pathway	F6WE02 H9EUI5	2	http://www.kegg.jp/kegg-bin/show_pathway?ko04620+K11220+K04369
ko04621	NOD-like receptor signaling pathway	F6RZ83 F7GST0 G7NSS2 G7P407 G7Q2G4 I2CXY9 I7G8C1 Q4R4P1 Q4R4T5	9	http://www.kegg.jp/kegg-bin/show_pathway?ko04621+K12793+K04079+K12793+K04079+K12793+K04079+K04079+K04079+K04079
ko04626	Plant-pathogen interaction	F7GST0 G7P407 I2CXY9 I7G8C1 Q4R4P1 Q4R4T5	6	http://www.kegg.jp/kegg-bin/show_pathway?ko04626+K04079+K04079+K04079+K04079+K04079+K04079
ko04630	Jak-STAT signaling pathway	F6WE02 H9FYY2	2	http://www.kegg.jp/kegg-bin/show_pathway?ko04630+K11220+K04692
ko04640	Hematopoietic cell lineage	H9BFK2	1	http://www.kegg.jp/kegg-bin/show_pathway?ko04640+K06503
ko04650	Natural killer cell mediated cytotoxicity	H9EUI5	1	http://www.kegg.jp/kegg-bin/show_pathway?ko04650+K04369
ko04660	T cell receptor signaling pathway	H9EPM2 H9EUI5	2	http://www.kegg.jp/kegg-bin/show_pathway?ko04660+K03083+K04369
ko04662	B cell receptor signaling pathway	H9EPM2 H9EUI5	2	http://www.kegg.jp/kegg-bin/show_pathway?ko04662+K03083+K04369
ko04664	Fc epsilon RI signaling pathway	H9EUI5	1	http://www.kegg.jp/kegg-bin/show_pathway?ko04664+K04369
ko04666	Fc gamma R-mediated phagocytosis	F6RLV0 F6UWC3 F7FJ57 Q4R5C0	4	http://www.kegg.jp/kegg-bin/show_pathway?ko04666+K07941+K05758+K12488+K05765
ko04668	TNF signaling pathway	F6RZ83 G7NSS2 G7Q2G4 H9Z621	4	http://www.kegg.jp/kegg-bin/show_pathway?ko04668+K12793+K12793+K12793+K15637
ko04670	Leukocyte transendothelial migration	F6RFU8 F6TII3 F6X9G9 G7NH91 G7PT41 I2CYU5 Q4R561 Q76N69	8	http://www.kegg.jp/kegg-bin/show_pathway?ko04670+K12757+K05692+K05692+K05692+K05692+K05692+K05692+K05692
ko04711	Circadian rhythm - fly	H9EPM2	1	http://www.kegg.jp/kegg-bin/show_pathway?ko04711+K03083
ko04712	Circadian rhythm - plant	F6QR11 F6WQ60 G7NVJ2 H9ZCC4	4	http://www.kegg.jp/kegg-bin/show_pathway?ko04712+K10143+K10143+K10143+K10143
ko04713	Circadian entrainment	F7FXA9 G7NBS9 G7NJ16 G7NWS9 H9FT57 H9Z7W5 I0FGZ2 I7G5A5	8	http://www.kegg.jp/kegg-bin/show_pathway?ko04713+K04536+K12318+K07843+K04536+K04536+K04538+K04536+K04538
ko04720	Long-term potentiation	H9EUI5	1	http://www.kegg.jp/kegg-bin/show_pathway?ko04720+K04369
ko04721	Synaptic vesicle cycle	F6XAZ4 F7B8E8 H9FQL0	3	http://www.kegg.jp/kegg-bin/show_pathway?ko04721+K01528+K04646+K11824
ko04722	Neurotrophin signaling pathway	H9EPM2 H9EUI5	2	http://www.kegg.jp/kegg-bin/show_pathway?ko04722+K03083+K04369
ko04723	Retrograde endocannabinoid signaling	F7FXA9 G7NWS9 H9FT57 H9Z7W5 I0FGZ2 I7G5A5	6	http://www.kegg.jp/kegg-bin/show_pathway?ko04723+K04536+K04536+K04536+K04538+K04536+K04538
ko04724	Glutamatergic synapse	F7FXA9 G7NWS9 H9FT57 H9Z7W5 I0FGZ2 I7G5A5	6	http://www.kegg.jp/kegg-bin/show_pathway?ko04724+K04536+K04536+K04536+K04538+K04536+K04538
ko04725	Cholinergic synapse	F7CRG2 F7FXA9 G7NWS9 H9FT57 H9Z7W5 I0FGZ2 I7G5A5	7	http://www.kegg.jp/kegg-bin/show_pathway?ko04725+K04929+K04536+K04536+K04536+K04538+K04536+K04538
ko04726	Serotonergic synapse	F7FXA9 G7NWS9 H9FT57 H9Z7W5 I0FGZ2 I7G5A5	6	http://www.kegg.jp/kegg-bin/show_pathway?ko04726+K04536+K04536+K04536+K04538+K04536+K04538
ko04727	GABAergic synapse	F7FXA9 G7NWS9 H9FT57 H9Z7W5 I0FGZ2 I7G5A5	6	http://www.kegg.jp/kegg-bin/show_pathway?ko04727+K04536+K04536+K04536+K04538+K04536+K04538
ko04728	Dopaminergic synapse	F7FXA9 G7NWS9 H9EPM2 H9FT57 H9Z7W5 I0FGZ2 I7G5A5	7	http://www.kegg.jp/kegg-bin/show_pathway?ko04728+K04536+K04536+K03083+K04536+K04538+K04536+K04538
ko04730	Long-term depression	G7NBS9 H9EP41 H9EUI5	3	http://www.kegg.jp/kegg-bin/show_pathway?ko04730+K12318+K04639+K04369
ko04742	Taste transduction	F7FXA9 G7NWS9 H9FT57 I0FGZ2	4	http://www.kegg.jp/kegg-bin/show_pathway?ko04742+K04536+K04536+K04536+K04536
ko04744	Phototransduction	F7FXA9 G7NWS9 H9FT57 I0FGZ2	4	http://www.kegg.jp/kegg-bin/show_pathway?ko04744+K04536+K04536+K04536+K04536
ko04745	Phototransduction - fly	F6TII3 F6X9G9 G7NH91 G7PT41 I2CYU5 Q4R561 Q76N69	7	http://www.kegg.jp/kegg-bin/show_pathway?ko04745+K05692+K05692+K05692+K05692+K05692+K05692+K05692
ko04810	Regulation of actin cytoskeleton	F6RFU8 F6TII3 F6UWC3 F6X9G9 F7FZS3 G7NH91 G7PT41 H9EP41 H9EUI5 I2CYU5 Q4R561 Q4R5C0 Q76N69	13	http://www.kegg.jp/kegg-bin/show_pathway?ko04810+K12757+K05692+K05758+K05692+K04362+K05692+K05692+K04639+K04369+K05692+K05692+K05765+K05692
ko04910	Insulin signaling pathway	F7HAC6 F7HK11 G7N2A4 G7PF53 H9EPM2 H9EUI5 Q4R4K6	7	http://www.kegg.jp/kegg-bin/show_pathway?ko04910+K00844+K00688+K00844+K00844+K03083+K04369+K02991
ko04911	Insulin secretion	F6YFI2 F7HE86	2	http://www.kegg.jp/kegg-bin/show_pathway?ko04911+K07299+K01539
ko04912	GnRH signaling pathway	H9EUI5	1	http://www.kegg.jp/kegg-bin/show_pathway?ko04912+K04369
ko04913	Ovarian steroidogenesis	G7MEB9 G8F2D8 H9Z9U8 Q2XQY1	4	http://www.kegg.jp/kegg-bin/show_pathway?ko04913+K13373+K13373+K13373+K13373
ko04914	Progesterone-mediated oocyte maturation	F7EBT6 F7GST0 G7P407 I2CXY9 I7G8C1 Q4R4P1 Q4R4T5	7	http://www.kegg.jp/kegg-bin/show_pathway?ko04914+K02087+K04079+K04079+K04079+K04079+K04079+K04079
ko04915	Estrogen signaling pathway	F6RLH5 F7GST0 G7P407 H9EUI5 I2CXY9 I7G8C1 Q4R4P1 Q4R4T5	8	http://www.kegg.jp/kegg-bin/show_pathway?ko04915+K03283+K04079+K04079+K04369+K04079+K04079+K04079+K04079
ko04916	Melanogenesis	H9EPM2 H9EUI5	2	http://www.kegg.jp/kegg-bin/show_pathway?ko04916+K03083+K04369
ko04917	Prolactin signaling pathway	F6WE02 H9EPM2 H9EUI5 H9FYY2	4	http://www.kegg.jp/kegg-bin/show_pathway?ko04917+K11220+K03083+K04369+K04692
ko04918	Thyroid hormone synthesis	F7HE86 G7MTR3 H9ES13	3	http://www.kegg.jp/kegg-bin/show_pathway?ko04918+K01539+K00432+K08054
ko04919	Thyroid hormone signaling pathway	F6TII3 F6WE02 F6X9G9 F6YFI2 F7HE86 G7NH91 G7PT41 H9EPM2 H9EUI5 I2CYU5 Q4R561 Q76N69	12	http://www.kegg.jp/kegg-bin/show_pathway?ko04919+K05692+K11220+K05692+K07299+K01539+K05692+K05692+K03083+K04369+K05692+K05692+K05692
ko04920	Adipocytokine signaling pathway	F6YFI2 G7NBU9 H9FYY2	3	http://www.kegg.jp/kegg-bin/show_pathway?ko04920+K07299+K08765+K04692
ko04930	Type II diabetes mellitus	F7HAC6 G7N2A4 G7PF53	3	http://www.kegg.jp/kegg-bin/show_pathway?ko04930+K00844+K00844+K00844
ko04932	Non-alcoholic fatty liver disease (NAFLD)	F6QWE2 F6VFQ0 F7GSG0 H9EPM2 H9FUT7 P26455 Q69BK1	7	http://www.kegg.jp/kegg-bin/show_pathway?ko04932+K00415+K03940+K00414+K03083+K03966+K02261+K00411
ko04960	Aldosterone-regulated sodium reabsorption	F7HE86	1	http://www.kegg.jp/kegg-bin/show_pathway?ko04960+K01539
ko04961	Endocrine and other factor-regulated calcium reabsorption	F6XAZ4 F7B8E8 F7HE86 H9FQL0	4	http://www.kegg.jp/kegg-bin/show_pathway?ko04961+K01528+K04646+K01539+K11824
ko04962	Vasopressin-regulated water reabsorption	F6S443 F7G108 P61271	3	http://www.kegg.jp/kegg-bin/show_pathway?ko04962+K07905+K07889+K07887
ko04964	Proximal tubule bicarbonate reclamation	F7HE86	1	http://www.kegg.jp/kegg-bin/show_pathway?ko04964+K01539
ko04970	Salivary secretion	F7HE86 G7NBS9	2	http://www.kegg.jp/kegg-bin/show_pathway?ko04970+K01539+K12318
ko04971	Gastric acid secretion	F7HE86	1	http://www.kegg.jp/kegg-bin/show_pathway?ko04971+K01539
ko04972	Pancreatic secretion	F6X1R5 F7G7F8 F7HE86 H9EP12	4	http://www.kegg.jp/kegg-bin/show_pathway?ko04972+K01312+K01312+K01539+K05853
ko04973	Carbohydrate digestion and absorption	F7HAC6 F7HE86 G7N2A4 G7PF53	4	http://www.kegg.jp/kegg-bin/show_pathway?ko04973+K00844+K01539+K00844+K00844
ko04974	Protein digestion and absorption	F6W932 F6X1R5 F7G7F8 F7HE86	4	http://www.kegg.jp/kegg-bin/show_pathway?ko04974+K06519+K01312+K01312+K01539
ko04975	Fat digestion and absorption	Q28758 Q4R559	2	http://www.kegg.jp/kegg-bin/show_pathway?ko04975+K08760+K14455
ko04976	Bile secretion	F6YFI2 F7HE86	2	http://www.kegg.jp/kegg-bin/show_pathway?ko04976+K07299+K01539
ko04977	Vitamin digestion and absorption	Q28758	1	http://www.kegg.jp/kegg-bin/show_pathway?ko04977+K08760
ko04978	Mineral absorption	F7HE86 G7N3P9	2	http://www.kegg.jp/kegg-bin/show_pathway?ko04978+K01539+K00510
ko05010	Alzheimer's disease	F6QWE2 F6VFQ0 F6WJJ6 F7ETD0 F7F3I6 F7GSG0 G7N5M6 G7PII6 G8F5J5 H9EP12 H9EPM2 H9F6R4 H9FUT7 H9FVY9 P26455 Q4R5B0 Q69BK1	17	http://www.kegg.jp/kegg-bin/show_pathway?ko05010+K00415+K03940+K00134+K02132+K02133+K00414+K00134+K02133+K00134+K05853+K03083+K02133+K03966+K02137+K02261+K02136+K00411
ko05012	Parkinson's disease	F6QA37 F6QWE2 F6VFQ0 F7ETD0 F7EV45 F7F3I6 F7GSG0 F7GUA1 G7PII6 H9F6R4 H9FUT7 H9FVY9 P26455 Q4R5B0 Q69BK1	15	http://www.kegg.jp/kegg-bin/show_pathway?ko05012+K05863+K00415+K03940+K02132+K15040+K02133+K00414+K05863+K02133+K02133+K03966+K02137+K02261+K02136+K00411
ko05014	Amyotrophic lateral sclerosis (ALS)	F6Z7L8 P61271	2	http://www.kegg.jp/kegg-bin/show_pathway?ko05014+K11519+K07887
ko05016	Huntington's disease	F6QA37 F6QWE2 F6VFQ0 F6VRF4 F7B8E8 F7ETD0 F7EV45 F7F3I6 F7GSG0 F7GUA1 G7PII6 G7Q181 H9F1K5 H9F6R4 H9FQL0 H9FUT7 H9FVY9 P26455 Q4R5B0 Q69BK1	20	http://www.kegg.jp/kegg-bin/show_pathway?ko05016+K05863+K00415+K03940+K03011+K04646+K02132+K15040+K02133+K00414+K05863+K02133+K03011+K03006+K02133+K11824+K03966+K02137+K02261+K02136+K00411
ko05020	Prion diseases	H9EUI5	1	http://www.kegg.jp/kegg-bin/show_pathway?ko05020+K04369
ko05032	Morphine addiction	F7FXA9 G7NWS9 H9FT57 H9Z7W5 I0FGZ2 I7G5A5	6	http://www.kegg.jp/kegg-bin/show_pathway?ko05032+K04536+K04536+K04536+K04538+K04536+K04538
ko05034	Alcoholism	F7FXA9 G7NWS9 H9FT57 H9Z7W5 I0FGZ2 I7G5A5 Q2PFX4 Q4R362 Q4R3X5	9	http://www.kegg.jp/kegg-bin/show_pathway?ko05034+K04536+K04536+K04536+K04538+K04536+K04538+K11252+K11254+K11251
ko05100	Bacterial invasion of epithelial cells	F6TII3 F6UWC3 F6X9G9 F6XAZ4 F7B8E8 G7NH91 G7PT41 I2CYU5 Q07DZ2 Q4R561 Q76N69	11	http://www.kegg.jp/kegg-bin/show_pathway?ko05100+K05692+K05758+K05692+K01528+K04646+K05692+K05692+K05692+K06278+K05692+K05692
ko05110	Vibrio cholerae infection	F6TII3 F6X9G9 F7DP06 G7NH91 G7PT41 H9EML7 I0FFM4 I2CYU5 Q4R561 Q4R5P2 Q76N69	11	http://www.kegg.jp/kegg-bin/show_pathway?ko05110+K05692+K05692+K10949+K05692+K05692+K10956+K10956+K05692+K05692+K07937+K05692
ko05130	Pathogenic Escherichia coli infection	F6TII3 F6UWC3 F6X9G9 F7GW57 F7GY36 G7N6W1 G7N6W2 G7N6W3 G7NH91 G7PHS2 G7PT41 I0FPV7 I0FPV8 I0FPW0 I2CYU5 I7G5Z1 I7GH35 P69895 Q4R4J7 Q4R4X8 Q4R538 Q4R561 Q5TM69 Q60HC2 Q76N69	25	http://www.kegg.jp/kegg-bin/show_pathway?ko05130+K05692+K05758+K05692+K07375+K07374+K07374+K07374+K07374+K05692+K07374+K05692+K07375+K07375+K07375+K05692+K07375+K07375+K07375+K11294+K07375+K07374+K05692+K07375+K07375+K05692
ko05131	Shigellosis	F6TII3 F6UWC3 F6X9G9 F7GC06 G7NH91 G7PT41 I2CYU5 Q4R561 Q76N69	9	http://www.kegg.jp/kegg-bin/show_pathway?ko05131+K05692+K05758+K05692+K12836+K05692+K05692+K05692+K05692+K05692
ko05132	Salmonella infection	F6TII3 F6UWC3 F6X9G9 G7N7V5 G7NH91 G7PT41 I2CYU5 Q4R561 Q76N69	9	http://www.kegg.jp/kegg-bin/show_pathway?ko05132+K05692+K05758+K05692+K07897+K05692+K05692+K05692+K05692+K05692
ko05133	Pertussis	Q4R5C0	1	http://www.kegg.jp/kegg-bin/show_pathway?ko05133+K05765
ko05134	Legionellosis	A9X189 F6RLH5 F7AW94 F7DJM1 G7N138 G7N293 G7NZC8 Q4R5K0 Q4R5P2 Q5ISU0	10	http://www.kegg.jp/kegg-bin/show_pathway?ko05134+K03231+K03283+K03231+K08517+K07874+K07953+K03231+K03231+K07937+K03231
ko05140	Leishmaniasis	F6WE02	1	http://www.kegg.jp/kegg-bin/show_pathway?ko05140+K11220
ko05145	Toxoplasmosis	F6RLH5 F6WE02 H9FYY2	3	http://www.kegg.jp/kegg-bin/show_pathway?ko05145+K03283+K11220+K04692
ko05146	Amoebiasis	F6XTF7 F7G108 G7N7V5 P61271	4	http://www.kegg.jp/kegg-bin/show_pathway?ko05146+K04455+K07889+K07897+K07887
ko05152	Tuberculosis	F6WE02 F7G108 G7N7V5 H9FTU4 P61271	5	http://www.kegg.jp/kegg-bin/show_pathway?ko05152+K11220+K07889+K07897+K04043+K07887
ko05160	Hepatitis C	F6WE02 H9EPM2 H9FYY2	3	http://www.kegg.jp/kegg-bin/show_pathway?ko05160+K11220+K03083+K04692
ko05161	Hepatitis B	F6WE02 F6ZD63 F7EFF6 G7N2W8 H9EUI5 H9FYY2 P61258	7	http://www.kegg.jp/kegg-bin/show_pathway?ko05161+K11220+K04802+K16197+K04802+K04369+K04692+K04802
ko05162	Measles	F6RLH5 F6WE02 H9EPM2 H9FYY2 Q4R7Y4	5	http://www.kegg.jp/kegg-bin/show_pathway?ko05162+K03283+K11220+K03083+K04692+K14753
ko05164	Influenza A	F6RLH5 F6TII3 F6WE02 F6X1R5 F6X9G9 F7G7F8 G7NH91 G7PT41 H9EPM2 H9EUI5 I2CYU5 Q4R561 Q76N69	13	http://www.kegg.jp/kegg-bin/show_pathway?ko05164+K03283+K05692+K11220+K01312+K05692+K01312+K05692+K05692+K03083+K04369+K05692+K05692+K05692
ko05166	HTLV-I infection	F6QA37 F6RXT2 F6YFI2 F6ZD63 F7EV45 F7GUA1 G7N2W8 H9EPM2 H9ES13 P61258	10	http://www.kegg.jp/kegg-bin/show_pathway?ko05166+K05863+K15305+K07299+K04802+K15040+K05863+K04802+K03083+K08054+K04802
ko05168	Herpes simplex infection	F6PTB1 F6WE02 F6YRM9 F7AJ92 F7ARJ6 F7DYE3 F7EBT6 F7GRR3 F7GRR7 F7GRR9 F7HF80 G7N7V6 G7NWV7 G7PAR3 H9F1K5 H9FQW9 H9FQX0 I0FGA7 I0FPR4 Q4R3D4	20	http://www.kegg.jp/kegg-bin/show_pathway?ko05168+K15410+K11220+K12893+K12891+K12893+K12893+K02087+K15410+K15410+K15410+K12893+K15410+K12893+K12893+K03006+K15410+K15410+K12893+K15410+K15410
ko05169	Epstein-Barr virus infection	F6RLH5 F6VRF4 F6XTF7 F7ALC4 F7EBT6 F7EFF6 F7GFM2 F7HMX1 G7MJ54 G7NJ84 G7Q181 H9EPM2 H9F1K5 H9FYY2	14	http://www.kegg.jp/kegg-bin/show_pathway?ko05169+K03283+K03011+K04455+K03064+K02087+K16197+K03037+K03030+K03028+K03066+K03011+K03083+K03006+K04692
ko05200	Pathways in cancer	F6WE02 F6YFI2 F7EEA8 F7FZS3 F7GST0 G7MLF7 G7P407 H9EPM2 H9EUI5 H9FYY2 I2CXY9 I7G8C1 Q4R4P1 Q4R4T5	14	http://www.kegg.jp/kegg-bin/show_pathway?ko05200+K11220+K07299+K09291+K04362+K04079+K06230+K04079+K03083+K04369+K04692+K04079+K04079+K04079+K04079
ko05203	Viral carcinogenesis	F6RXT2 F7EBT6 F7EFF6 H9FYY2 Q2PFX4 Q4R362 Q5TM62	7	http://www.kegg.jp/kegg-bin/show_pathway?ko05203+K15305+K02087+K16197+K04692+K11252+K11254+K16174
ko05204	Chemical carcinogenesis	H9FX77	1	http://www.kegg.jp/kegg-bin/show_pathway?ko05204+K00816
ko05205	Proteoglycans in cancer	F6TII3 F6X9G9 F7FZS3 G7NH91 G7PT41 H9EUI5 H9FYY2 I2CYU5 Q07DZ2 Q4R4K6 Q4R561 Q76N69	12	http://www.kegg.jp/kegg-bin/show_pathway?ko05205+K05692+K05692+K04362+K05692+K05692+K04369+K04692+K05692+K06278+K02991+K05692+K05692
ko05206	MicroRNAs in cancer	H9EUI5 H9FYY2	2	http://www.kegg.jp/kegg-bin/show_pathway?ko05206+K04369+K04692
ko05210	Colorectal cancer	H9EPM2	1	http://www.kegg.jp/kegg-bin/show_pathway?ko05210+K03083
ko05211	Renal cell carcinoma	F6YFI2 H9EUI5	2	http://www.kegg.jp/kegg-bin/show_pathway?ko05211+K07299+K04369
ko05212	Pancreatic cancer	F6WE02 H9FYY2	2	http://www.kegg.jp/kegg-bin/show_pathway?ko05212+K11220+K04692
ko05213	Endometrial cancer	H9EPM2 H9EUI5	2	http://www.kegg.jp/kegg-bin/show_pathway?ko05213+K03083+K04369
ko05214	Glioma	H9EUI5	1	http://www.kegg.jp/kegg-bin/show_pathway?ko05214+K04369
ko05215	Prostate cancer	F7FZS3 F7GST0 G7P407 H9EPM2 H9EUI5 I2CXY9 I7G8C1 Q4R4P1 Q4R4T5	9	http://www.kegg.jp/kegg-bin/show_pathway?ko05215+K04362+K04079+K04079+K03083+K04369+K04079+K04079+K04079+K04079
ko05216	Thyroid cancer	F7EEA8 H9EUI5	2	http://www.kegg.jp/kegg-bin/show_pathway?ko05216+K09291+K04369
ko05217	Basal cell carcinoma	G7MLF7 H9EPM2	2	http://www.kegg.jp/kegg-bin/show_pathway?ko05217+K06230+K03083
ko05218	Melanoma	F7FZS3 H9EUI5	2	http://www.kegg.jp/kegg-bin/show_pathway?ko05218+K04362+K04369
ko05219	Bladder cancer	H9EUI5	1	http://www.kegg.jp/kegg-bin/show_pathway?ko05219+K04369
ko05220	Chronic myeloid leukemia	H9EUI5	1	http://www.kegg.jp/kegg-bin/show_pathway?ko05220+K04369
ko05221	Acute myeloid leukemia	H9EUI5 H9FYY2	2	http://www.kegg.jp/kegg-bin/show_pathway?ko05221+K04369+K04692
ko05223	Non-small cell lung cancer	H9EUI5	1	http://www.kegg.jp/kegg-bin/show_pathway?ko05223+K04369
ko05321	Inflammatory bowel disease (IBD)	F6WE02 H9FYY2	2	http://www.kegg.jp/kegg-bin/show_pathway?ko05321+K11220+K04692
ko05322	Systemic lupus erythematosus	H9FYW7 Q2PFX4 Q4R362 Q4R3X5	4	http://www.kegg.jp/kegg-bin/show_pathway?ko05322+K11090+K11252+K11254+K11251
ko05410	Hypertrophic cardiomyopathy (HCM)	A9CB58 F6TII3 F6X9G9 F7FBM0 G7NH91 G7PT41 H9EYA7 I2CYU5 Q4R561 Q76N69	10	http://www.kegg.jp/kegg-bin/show_pathway?ko05410+K12569+K05692+K05692+K12567+K05692+K05692+K12569+K05692+K05692+K05692
ko05412	Arrhythmogenic right ventricular cardiomyopathy (ARVC)	A9CB58 F6TII3 F6X9G9 G7NH91 G7PT41 H9EYA7 I2CYU5 Q4R561 Q76N69	9	http://www.kegg.jp/kegg-bin/show_pathway?ko05412+K12569+K05692+K05692+K05692+K05692+K12569+K05692+K05692+K05692
ko05414	Dilated cardiomyopathy	A9CB58 F6TII3 F6X9G9 F7FBM0 G7NH91 G7PT41 H9EYA7 I2CYU5 Q4R561 Q76N69	10	http://www.kegg.jp/kegg-bin/show_pathway?ko05414+K12569+K05692+K05692+K12567+K05692+K05692+K12569+K05692+K05692+K05692
ko05416	Viral myocarditis	F6TII3 F6X9G9 G7NH91 G7PT41 I2CYU5 Q07DZ2 Q4R561 Q76N69	8	http://www.kegg.jp/kegg-bin/show_pathway?ko05416+K05692+K05692+K05692+K05692+K05692+K06278+K05692+K05692

## Sheet: TopMapStat
Map ID	Map Name	Seqs	#Seqs	URL
ko03010	Ribosome	A9L913 F6TKN9 F6TQ53 F6TVL9 F6U8N3 F6V6Z8 F6VFF5 F6WKH0 F6WU88 F6XL94 F6Y9M4 F7A782 F7ATJ0 F7C322 F7CGS1 F7CHC3 F7CL39 F7ESV5 F7FZ84 F7G1Z3 F7GNB2 F7GV47 F7GYJ9 F7H2G1 F7HC59 F7HIX4 F7HNZ0 F7HQ35 G7MI26 G7MIZ4 G7MK26 G7MTB2 G7MXV9 G7N0D2 G7N5P1 G7N5T1 G7N6S4 G7NE24 G7NER4 G7NGF5 G7NQT9 G7NYI5 G7NZQ0 G7P6X1 G7PDB4 G7PKL5 G7PTL2 G8F6C9 H9EV02 H9EVR0 H9YUM9 H9YV34 I0FU18 I2CUA4 I2CXG3 I2CYE5 I7G7R2 …	83	http://www.kegg.jp/kegg-bin/show_pathway?ko03010+K02997+K02896+K02942+K02955+K02962+K02898+K02958+K02934+K02941+K02873+K02953+K02985+K02903+K02930+K02943+K02981+K02880+K02973+K02964+K02925+K02889+K02974+K02875+K02993+K02936+K02893+K02989+K02975+K02932+K02875+K02896+K02875+K02930+K02938+K02934+K02941+K02947+K02912+K02918+K02910+K02981+K02875+K02896+K02898+K02938+K02941+K02898+K02925+K02873+K02873+…
ko04145	Phagosome	F6TII3 F6X9G9 F7DJM1 F7G108 F7GW57 F7GY36 G7N6W1 G7N6W2 G7N6W3 G7N7V5 G7NH91 G7PHS2 G7PT41 H9BFK2 H9EML7 H9ES13 I0FFM4 I0FPV7 I0FPV8 I0FPW0 I2CYU5 I7G5Z1 I7GH35 P61271 P69895 Q4R4X8 Q4R538 Q4R561 Q5TM69 Q60HC2 Q76N69	31	http://www.kegg.jp/kegg-bin/show_pathway?ko04145+K05692+K05692+K08517+K07889+K07375+K07374+K07374+K07374+K07374+K07897+K05692+K07374+K05692+K06503+K10956+K08054+K10956+K07375+K07375+K07375+K05692+K07375+K07375+K07887+K07375+K07375+K07374+K05692+K07375+K07375+K05692
ko04141	Protein processing in endoplasmic reticulum	F6PQ58 F6RLH5 F6UAJ8 F6UGG4 F6Z7L8 F7BX23 F7C2X2 F7GST0 G7MHE2 G7MQI4 G7N293 G7NP88 G7NUU7 G7P407 G7P4D0 H9EML7 H9ES13 H9F8Y4 I0FFM4 I0FIG4 I2CXY9 I7G463 I7G8C1 Q4R4P1 Q4R4P7 Q4R4T5	26	http://www.kegg.jp/kegg-bin/show_pathway?ko04141+K14003+K03283+K07151+K13249+K11519+K09530+K09502+K04079+K12670+K13249+K07953+K09503+K12670+K04079+K13249+K10956+K08054+K13249+K10956+K01228+K04079+K12670+K04079+K04079+K13249+K04079
ko05130	Pathogenic Escherichia coli infection	F6TII3 F6UWC3 F6X9G9 F7GW57 F7GY36 G7N6W1 G7N6W2 G7N6W3 G7NH91 G7PHS2 G7PT41 I0FPV7 I0FPV8 I0FPW0 I2CYU5 I7G5Z1 I7GH35 P69895 Q4R4J7 Q4R4X8 Q4R538 Q4R561 Q5TM69 Q60HC2 Q76N69	25	http://www.kegg.jp/kegg-bin/show_pathway?ko05130+K05692+K05758+K05692+K07375+K07374+K07374+K07374+K07374+K05692+K07374+K05692+K07375+K07375+K07375+K05692+K07375+K07375+K07375+K11294+K07375+K07374+K05692+K07375+K07375+K05692
ko03040	Spliceosome	F6RLH5 F6YQX3 F6YRM9 F7AJ92 F7ARJ6 F7B0G2 F7DLA3 F7DYE3 F7GC06 F7HF80 F7HRD5 F7HT55 G7N766 G7NWV7 G7PAR3 G7PS85 G8F5C0 H9ETI5 H9FTR9 H9FTS0 I0FGA7 I7GJM1 Q28521 Q4R8F5	24	http://www.kegg.jp/kegg-bin/show_pathway?ko03040+K03283+K12820+K12893+K12891+K12893+K12741+K12741+K12893+K12836+K12893+K12741+K12741+K12741+K12893+K12893+K12741+K12741+K12888+K12741+K12741+K12893+K12741+K12741+K12741
ko00010	Glycolysis / Gluconeogenesis	F6R1N2 F6R4J1 F6WJJ6 F7HAC6 G7N2A4 G7N5M6 G7NZB6 G7PF53 G7PQL6 G8F5J5 H9ES85 H9YX92 J9QHV8 J9QHW1 J9QMH6 J9QMI5 J9QP23 J9QQL1 J9QRH0 Q4R5B6 Q4R7X1 Q9BE24	22	http://www.kegg.jp/kegg-bin/show_pathway?ko00010+K00016+K00162+K00134+K00844+K00844+K00134+K00162+K00844+K00016+K00134+K00016+K00850+K00016+K00016+K00016+K00016+K00016+K00016+K00016+K00016+K00016+K00016
ko05016	Huntington's disease	F6QA37 F6QWE2 F6VFQ0 F6VRF4 F7B8E8 F7ETD0 F7EV45 F7F3I6 F7GSG0 F7GUA1 G7PII6 G7Q181 H9F1K5 H9F6R4 H9FQL0 H9FUT7 H9FVY9 P26455 Q4R5B0 Q69BK1	20	http://www.kegg.jp/kegg-bin/show_pathway?ko05016+K05863+K00415+K03940+K03011+K04646+K02132+K15040+K02133+K00414+K05863+K02133+K03011+K03006+K02133+K11824+K03966+K02137+K02261+K02136+K00411
ko05168	Herpes simplex infection	F6PTB1 F6WE02 F6YRM9 F7AJ92 F7ARJ6 F7DYE3 F7EBT6 F7GRR3 F7GRR7 F7GRR9 F7HF80 G7N7V6 G7NWV7 G7PAR3 H9F1K5 H9FQW9 H9FQX0 I0FGA7 I0FPR4 Q4R3D4	20	http://www.kegg.jp/kegg-bin/show_pathway?ko05168+K15410+K11220+K12893+K12891+K12893+K12893+K02087+K15410+K15410+K15410+K12893+K15410+K12893+K12893+K03006+K15410+K15410+K12893+K15410+K15410
ko00640	Propanoate metabolism	F6R1N2 F6RE42 F6Y3Q6 G7NAH3 G7PML4 G7PQL6 H9ES85 I7GHF0 J9QHV8 J9QHW1 J9QMH6 J9QMI5 J9QP23 J9QQL1 J9QRH0 Q4R5B6 Q4R7X1 Q8HXY8 Q9BE24	19	http://www.kegg.jp/kegg-bin/show_pathway?ko00640+K00016+K01899+K01900+K01899+K01899+K00016+K00016+K01899+K00016+K00016+K00016+K00016+K00016+K00016+K00016+K00016+K00016+K00249+K00016
ko01200	Carbon metabolism	F6R4J1 F6RE42 F6SC45 F6WJJ6 F6Y3Q6 F7GYH7 F7HAC6 G7N2A4 G7N5M6 G7NAH3 G7NZB6 G7PF53 G7PML4 G8F5J5 H9YX92 I7GHF0 Q4R502 Q4R559 Q8HXY8	19	http://www.kegg.jp/kegg-bin/show_pathway?ko01200+K00162+K01899+K01958+K00134+K01900+K01681+K00844+K00844+K00134+K01899+K00162+K00844+K01899+K00134+K00850+K01899+K00031+K14455+K00249
ko04540	Gap junction	F7EBT6 F7GW57 F7GY36 G7N6W1 G7N6W2 G7N6W3 G7NBS9 G7PHS2 H9EUI5 I0FPV7 I0FPV8 I0FPW0 I7G5Z1 I7GH35 P69895 Q4R4X8 Q4R538 Q5TM69 Q60HC2	19	http://www.kegg.jp/kegg-bin/show_pathway?ko04540+K02087+K07375+K07374+K07374+K07374+K07374+K12318+K07374+K04369+K07375+K07375+K07375+K07375+K07375+K07375+K07375+K07374+K07375+K07375
ko04151	PI3K-Akt signaling pathway	F7EFF6 F7FXA9 F7FZS3 F7GST0 G7NWS9 G7P407 H9EPM2 H9EUI5 H9FT57 H9Z7W5 I0FGZ2 I2CXY9 I7G5A5 I7G8C1 Q4R4K6 Q4R4P1 Q4R4T5	17	http://www.kegg.jp/kegg-bin/show_pathway?ko04151+K16197+K04536+K04362+K04079+K04536+K04079+K03083+K04369+K04536+K04538+K04536+K04079+K04538+K04079+K02991+K04079+K04079
ko05010	Alzheimer's disease	F6QWE2 F6VFQ0 F6WJJ6 F7ETD0 F7F3I6 F7GSG0 G7N5M6 G7PII6 G8F5J5 H9EP12 H9EPM2 H9F6R4 H9FUT7 H9FVY9 P26455 Q4R5B0 Q69BK1	17	http://www.kegg.jp/kegg-bin/show_pathway?ko05010+K00415+K03940+K00134+K02132+K02133+K00414+K00134+K02133+K00134+K05853+K03083+K02133+K03966+K02137+K02261+K02136+K00411
ko00620	Pyruvate metabolism	F6R1N2 F6R4J1 F6SC45 G7NZB6 G7PQL6 H9ES85 J9QHV8 J9QHW1 J9QMH6 J9QMI5 J9QP23 J9QQL1 J9QRH0 Q4R5B6 Q4R7X1 Q9BE24	16	http://www.kegg.jp/kegg-bin/show_pathway?ko00620+K00016+K00162+K01958+K00162+K00016+K00016+K00016+K00016+K00016+K00016+K00016+K00016+K00016+K00016+K00016+K00016
ko00270	Cysteine and methionine metabolism	F6R1N2 G7PQL6 H9ES85 J9QHV8 J9QHW1 J9QMH6 J9QMI5 J9QP23 J9QQL1 J9QRH0 Q4R559 Q4R596 Q4R5B6 Q4R7X1 Q9BE24	15	http://www.kegg.jp/kegg-bin/show_pathway?ko00270+K00016+K00016+K00016+K00016+K00016+K00016+K00016+K00016+K00016+K00016+K14455+K01251+K00016+K00016+K00016
ko05012	Parkinson's disease	F6QA37 F6QWE2 F6VFQ0 F7ETD0 F7EV45 F7F3I6 F7GSG0 F7GUA1 G7PII6 H9F6R4 H9FUT7 H9FVY9 P26455 Q4R5B0 Q69BK1	15	http://www.kegg.jp/kegg-bin/show_pathway?ko05012+K05863+K00415+K03940+K02132+K15040+K02133+K00414+K05863+K02133+K02133+K03966+K02137+K02261+K02136+K00411
ko04066	HIF-1 signaling pathway	F6R4J1 F6WJJ6 F6YFI2 F7HAC6 G7N2A4 G7N5M6 G7NZB6 G7PF53 G8F5J5 H9BFK2 H9EUI5 H9FYY2 H9Z3K0 Q4R4K6	14	http://www.kegg.jp/kegg-bin/show_pathway?ko04066+K00162+K00134+K07299+K00844+K00844+K00134+K00162+K00844+K00134+K06503+K04369+K04692+K12077+K02991
ko05169	Epstein-Barr virus infection	F6RLH5 F6VRF4 F6XTF7 F7ALC4 F7EBT6 F7EFF6 F7GFM2 F7HMX1 G7MJ54 G7NJ84 G7Q181 H9EPM2 H9F1K5 H9FYY2	14	http://www.kegg.jp/kegg-bin/show_pathway?ko05169+K03283+K03011+K04455+K03064+K02087+K16197+K03037+K03030+K03028+K03066+K03011+K03083+K03006+K04692
ko05200	Pathways in cancer	F6WE02 F6YFI2 F7EEA8 F7FZS3 F7GST0 G7MLF7 G7P407 H9EPM2 H9EUI5 H9FYY2 I2CXY9 I7G8C1 Q4R4P1 Q4R4T5	14	http://www.kegg.jp/kegg-bin/show_pathway?ko05200+K11220+K07299+K09291+K04362+K04079+K06230+K04079+K03083+K04369+K04692+K04079+K04079+K04079+K04079
ko04810	Regulation of actin cytoskeleton	F6RFU8 F6TII3 F6UWC3 F6X9G9 F7FZS3 G7NH91 G7PT41 H9EP41 H9EUI5 I2CYU5 Q4R561 Q4R5C0 Q76N69	13	http://www.kegg.jp/kegg-bin/show_pathway?ko04810+K12757+K05692+K05758+K05692+K04362+K05692+K05692+K04639+K04369+K05692+K05692+K05765+K05692
ko05164	Influenza A	F6RLH5 F6TII3 F6WE02 F6X1R5 F6X9G9 F7G7F8 G7NH91 G7PT41 H9EPM2 H9EUI5 I2CYU5 Q4R561 Q76N69	13	http://www.kegg.jp/kegg-bin/show_pathway?ko05164+K03283+K05692+K11220+K01312+K05692+K01312+K05692+K05692+K03083+K04369+K05692+K05692+K05692
ko00190	Oxidative phosphorylation	F6QWE2 F6VFQ0 F7ETD0 F7F3I6 F7GSG0 G7PII6 H9F6R4 H9FUT7 H9FVY9 P26455 Q4R5B0 Q69BK1	12	http://www.kegg.jp/kegg-bin/show_pathway?ko00190+K00415+K03940+K02132+K02133+K00414+K02133+K02133+K03966+K02137+K02261+K02136+K00411
ko04144	Endocytosis	F6RLH5 F6RLV0 F6S443 F6XAZ4 F7B8E8 F7FJ57 F7G108 G7N7V5 H9BFK2 H9FQL0 P61271 Q07DZ2	12	http://www.kegg.jp/kegg-bin/show_pathway?ko04144+K03283+K07941+K07905+K01528+K04646+K12488+K07889+K07897+K06503+K11824+K07887+K06278
ko04919	Thyroid hormone signaling pathway	F6TII3 F6WE02 F6X9G9 F6YFI2 F7HE86 G7NH91 G7PT41 H9EPM2 H9EUI5 I2CYU5 Q4R561 Q76N69	12	http://www.kegg.jp/kegg-bin/show_pathway?ko04919+K05692+K11220+K05692+K07299+K01539+K05692+K05692+K03083+K04369+K05692+K05692+K05692
ko05205	Proteoglycans in cancer	F6TII3 F6X9G9 F7FZS3 G7NH91 G7PT41 H9EUI5 H9FYY2 I2CYU5 Q07DZ2 Q4R4K6 Q4R561 Q76N69	12	http://www.kegg.jp/kegg-bin/show_pathway?ko05205+K05692+K05692+K04362+K05692+K05692+K04369+K04692+K05692+K06278+K02991+K05692+K05692
ko03013	RNA transport	A9X189 F7AW94 F7EEA8 F7HE98 G7NPT2 G7NZC8 H9EP23 H9G1E0 Q4R5B8 Q4R5K0 Q5ISU0	11	http://www.kegg.jp/kegg-bin/show_pathway?ko03013+K03231+K03231+K09291+K03248+K14309+K03231+K14293+K03240+K03249+K03231+K03231
ko04014	Ras signaling pathway	F6RLV0 F7FXA9 F7FZS3 F7G108 G7NWS9 H9EUI5 H9FT57 H9Z7W5 I0FGZ2 I7G5A5 P61271	11	http://www.kegg.jp/kegg-bin/show_pathway?ko04014+K07941+K04536+K04362+K07889+K04536+K04369+K04536+K04538+K04536+K04538+K07887
ko05100	Bacterial invasion of epithelial cells	F6TII3 F6UWC3 F6X9G9 F6XAZ4 F7B8E8 G7NH91 G7PT41 I2CYU5 Q07DZ2 Q4R561 Q76N69	11	http://www.kegg.jp/kegg-bin/show_pathway?ko05100+K05692+K05758+K05692+K01528+K04646+K05692+K05692+K05692+K06278+K05692+K05692
ko05110	Vibrio cholerae infection	F6TII3 F6X9G9 F7DP06 G7NH91 G7PT41 H9EML7 I0FFM4 I2CYU5 Q4R561 Q4R5P2 Q76N69	11	http://www.kegg.jp/kegg-bin/show_pathway?ko05110+K05692+K05692+K10949+K05692+K05692+K10956+K10956+K05692+K05692+K07937+K05692
ko00020	Citrate cycle (TCA cycle)	F6R4J1 F6RE42 F6SC45 F6Y3Q6 F7GYH7 G7NAH3 G7NZB6 G7PML4 I7GHF0 Q4R502	10	http://www.kegg.jp/kegg-bin/show_pathway?ko00020+K00162+K01899+K01958+K01900+K01681+K01899+K00162+K01899+K01899+K00031
ko01230	Biosynthesis of amino acids	F6SC45 F6WJJ6 F7GYH7 G7N5M6 G8F5J5 H9ESN2 H9YX92 Q4R502 Q4R531 Q4R559	10	http://www.kegg.jp/kegg-bin/show_pathway?ko01230+K01958+K00134+K01681+K00134+K00134+K01940+K00850+K00031+K00286+K14455
ko04510	Focal adhesion	F6RFU8 F6TII3 F6X9G9 G7NH91 G7PT41 H9EPM2 I2CYU5 Q07DZ2 Q4R561 Q76N69	10	http://www.kegg.jp/kegg-bin/show_pathway?ko04510+K12757+K05692+K05692+K05692+K05692+K03083+K05692+K06278+K05692+K05692
ko04530	Tight junction	A9X1A5 F6RFU8 F6TII3 F6X9G9 G7NH91 G7NKD7 G7PT41 I2CYU5 Q4R561 Q76N69	10	http://www.kegg.jp/kegg-bin/show_pathway?ko04530+K06102+K12757+K05692+K05692+K05692+K06107+K05692+K05692+K05692+K05692
ko05134	Legionellosis	A9X189 F6RLH5 F7AW94 F7DJM1 G7N138 G7N293 G7NZC8 Q4R5K0 Q4R5P2 Q5ISU0	10	http://www.kegg.jp/kegg-bin/show_pathway?ko05134+K03231+K03283+K03231+K08517+K07874+K07953+K03231+K03231+K07937+K03231
ko05166	HTLV-I infection	F6QA37 F6RXT2 F6YFI2 F6ZD63 F7EV45 F7GUA1 G7N2W8 H9EPM2 H9ES13 P61258	10	http://www.kegg.jp/kegg-bin/show_pathway?ko05166+K05863+K15305+K07299+K04802+K15040+K05863+K04802+K03083+K08054+K04802
ko05410	Hypertrophic cardiomyopathy (HCM)	A9CB58 F6TII3 F6X9G9 F7FBM0 G7NH91 G7PT41 H9EYA7 I2CYU5 Q4R561 Q76N69	10	http://www.kegg.jp/kegg-bin/show_pathway?ko05410+K12569+K05692+K05692+K12567+K05692+K05692+K12569+K05692+K05692+K05692
ko05414	Dilated cardiomyopathy	A9CB58 F6TII3 F6X9G9 F7FBM0 G7NH91 G7PT41 H9EYA7 I2CYU5 Q4R561 Q76N69	10	http://www.kegg.jp/kegg-bin/show_pathway?ko05414+K12569+K05692+K05692+K12567+K05692+K05692+K12569+K05692+K05692+K05692
ko03008	Ribosome biogenesis in eukaryotes	F7ED78 G7MVV0 G7NNL5 G7PXK7 H6U5Q2 H9FAD0 H9YV05 I0FKC0 I7GIX2	9	http://www.kegg.jp/kegg-bin/show_pathway?ko03008+K14563+K14563+K14563+K14563+K14563+K14563+K14563+K14563+K14563
ko03030	DNA replication	F6QMV0 F6S9R5 F6YPE2 F6ZD63 G7N2W8 G7N3Q0 G7PHG8 G8F2Q2 P61258	9	http://www.kegg.jp/kegg-bin/show_pathway?ko03030+K10756+K10755+K02210+K04802+K04802+K02209+K10755+K10756+K04802
ko04015	Rap1 signaling pathway	F6TII3 F6X9G9 F7FZS3 G7NH91 G7PT41 H9EUI5 I2CYU5 Q4R561 Q76N69	9	http://www.kegg.jp/kegg-bin/show_pathway?ko04015+K05692+K05692+K04362+K05692+K05692+K04369+K05692+K05692+K05692
ko04062	Chemokine signaling pathway	F6WE02 F7FXA9 G7NWS9 H9EPM2 H9FT57 H9FYY2 H9Z7W5 I0FGZ2 I7G5A5	9	http://www.kegg.jp/kegg-bin/show_pathway?ko04062+K11220+K04536+K04536+K03083+K04536+K04692+K04538+K04536+K04538
ko04340	Hedgehog signaling pathway	F6TN15 F7AM42 F7GLR3 G7MLF7 G7MVL2 G7P8N3 G7PW17 H9ENA3 H9EPM2	9	http://www.kegg.jp/kegg-bin/show_pathway?ko04340+K08957+K08957+K08957+K06230+K08957+K08957+K08957+K08957+K03083
ko04390	Hippo signaling pathway	F6TII3 F6X9G9 F7EFF6 G7NH91 G7PT41 H9EPM2 I2CYU5 Q4R561 Q76N69	9	http://www.kegg.jp/kegg-bin/show_pathway?ko04390+K05692+K05692+K16197+K05692+K05692+K03083+K05692+K05692+K05692
ko04621	NOD-like receptor signaling pathway	F6RZ83 F7GST0 G7NSS2 G7P407 G7Q2G4 I2CXY9 I7G8C1 Q4R4P1 Q4R4T5	9	http://www.kegg.jp/kegg-bin/show_pathway?ko04621+K12793+K04079+K12793+K04079+K12793+K04079+K04079+K04079+K04079
ko05034	Alcoholism	F7FXA9 G7NWS9 H9FT57 H9Z7W5 I0FGZ2 I7G5A5 Q2PFX4 Q4R362 Q4R3X5	9	http://www.kegg.jp/kegg-bin/show_pathway?ko05034+K04536+K04536+K04536+K04538+K04536+K04538+K11252+K11254+K11251
ko05131	Shigellosis	F6TII3 F6UWC3 F6X9G9 F7GC06 G7NH91 G7PT41 I2CYU5 Q4R561 Q76N69	9	http://www.kegg.jp/kegg-bin/show_pathway?ko05131+K05692+K05758+K05692+K12836+K05692+K05692+K05692+K05692+K05692
ko05132	Salmonella infection	F6TII3 F6UWC3 F6X9G9 G7N7V5 G7NH91 G7PT41 I2CYU5 Q4R561 Q76N69	9	http://www.kegg.jp/kegg-bin/show_pathway?ko05132+K05692+K05758+K05692+K07897+K05692+K05692+K05692+K05692+K05692
ko05215	Prostate cancer	F7FZS3 F7GST0 G7P407 H9EPM2 H9EUI5 I2CXY9 I7G8C1 Q4R4P1 Q4R4T5	9	http://www.kegg.jp/kegg-bin/show_pathway?ko05215+K04362+K04079+K04079+K03083+K04369+K04079+K04079+K04079+K04079
ko05412	Arrhythmogenic right ventricular cardiomyopathy (ARVC)	A9CB58 F6TII3 F6X9G9 G7NH91 G7PT41 H9EYA7 I2CYU5 Q4R561 Q76N69	9	http://www.kegg.jp/kegg-bin/show_pathway?ko05412+K12569+K05692+K05692+K05692+K05692+K12569+K05692+K05692+K05692
ko03420	Nucleotide excision repair	F6QMV0 F6S9R5 F6ZD63 G7N2W8 G7PHG8 G8F2Q2 P61258 Q60HG1	8	http://www.kegg.jp/kegg-bin/show_pathway?ko03420+K10756+K10755+K04802+K04802+K10755+K10756+K04802+K10843
ko04110	Cell cycle	F6YPE2 F6ZD63 F7EBT6 F7EFF6 G7N2W8 G7N3Q0 H9EPM2 P61258	8	http://www.kegg.jp/kegg-bin/show_pathway?ko04110+K02210+K04802+K02087+K16197+K04802+K02209+K03083+K04802
ko04310	Wnt signaling pathway	F6TN15 F7AM42 F7GLR3 G7MVL2 G7P8N3 G7PW17 H9ENA3 H9EPM2	8	http://www.kegg.jp/kegg-bin/show_pathway?ko04310+K08957+K08957+K08957+K08957+K08957+K08957+K08957+K03083
ko04391	Hippo signaling pathway - fly	F6TII3 F6X9G9 F7EFF6 G7NH91 G7PT41 I2CYU5 Q4R561 Q76N69	8	http://www.kegg.jp/kegg-bin/show_pathway?ko04391+K05692+K05692+K16197+K05692+K05692+K05692+K05692+K05692
ko04520	Adherens junction	F6TII3 F6X9G9 F7FZS3 G7NH91 G7PT41 I2CYU5 Q4R561 Q76N69	8	http://www.kegg.jp/kegg-bin/show_pathway?ko04520+K05692+K05692+K04362+K05692+K05692+K05692+K05692+K05692
ko04612	Antigen processing and presentation	F6RLH5 F7GST0 G7P407 H9ES13 I2CXY9 I7G8C1 Q4R4P1 Q4R4T5	8	http://www.kegg.jp/kegg-bin/show_pathway?ko04612+K03283+K04079+K04079+K08054+K04079+K04079+K04079+K04079
ko04670	Leukocyte transendothelial migration	F6RFU8 F6TII3 F6X9G9 G7NH91 G7PT41 I2CYU5 Q4R561 Q76N69	8	http://www.kegg.jp/kegg-bin/show_pathway?ko04670+K12757+K05692+K05692+K05692+K05692+K05692+K05692+K05692
ko04713	Circadian entrainment	F7FXA9 G7NBS9 G7NJ16 G7NWS9 H9FT57 H9Z7W5 I0FGZ2 I7G5A5	8	http://www.kegg.jp/kegg-bin/show_pathway?ko04713+K04536+K12318+K07843+K04536+K04536+K04538+K04536+K04538
ko04915	Estrogen signaling pathway	F6RLH5 F7GST0 G7P407 H9EUI5 I2CXY9 I7G8C1 Q4R4P1 Q4R4T5	8	http://www.kegg.jp/kegg-bin/show_pathway?ko04915+K03283+K04079+K04079+K04369+K04079+K04079+K04079+K04079
ko05416	Viral myocarditis	F6TII3 F6X9G9 G7NH91 G7PT41 I2CYU5 Q07DZ2 Q4R561 Q76N69	8	http://www.kegg.jp/kegg-bin/show_pathway?ko05416+K05692+K05692+K05692+K05692+K05692+K06278+K05692+K05692
ko00071	Fatty acid degradation	F6QGV0 F6VM61 G7N1B7 G7NBU9 Q8HXX4 Q8HXX8 Q8HXY8	7	http://www.kegg.jp/kegg-bin/show_pathway?ko00071+K13238+K07508+K09478+K08765+K07509+K00252+K00249
ko00564	Glycerophospholipid metabolism	F6SI36 F6TQ03 F6TQ24 F7EQL6 G7MMI0 G7NQI3 H9FXB4	7	http://www.kegg.jp/kegg-bin/show_pathway?ko00564+K13515+K13523+K13523+K13523+K13523+K00999+K13523
ko03430	Mismatch repair	F6QMV0 F6S9R5 F6ZD63 G7N2W8 G7PHG8 G8F2Q2 P61258	7	http://www.kegg.jp/kegg-bin/show_pathway?ko03430+K10756+K10755+K04802+K04802+K10755+K10756+K04802
ko04725	Cholinergic synapse	F7CRG2 F7FXA9 G7NWS9 H9FT57 H9Z7W5 I0FGZ2 I7G5A5	7	http://www.kegg.jp/kegg-bin/show_pathway?ko04725+K04929+K04536+K04536+K04536+K04538+K04536+K04538
ko04728	Dopaminergic synapse	F7FXA9 G7NWS9 H9EPM2 H9FT57 H9Z7W5 I0FGZ2 I7G5A5	7	http://www.kegg.jp/kegg-bin/show_pathway?ko04728+K04536+K04536+K03083+K04536+K04538+K04536+K04538
ko04745	Phototransduction - fly	F6TII3 F6X9G9 G7NH91 G7PT41 I2CYU5 Q4R561 Q76N69	7	http://www.kegg.jp/kegg-bin/show_pathway?ko04745+K05692+K05692+K05692+K05692+K05692+K05692+K05692
ko04910	Insulin signaling pathway	F7HAC6 F7HK11 G7N2A4 G7PF53 H9EPM2 H9EUI5 Q4R4K6	7	http://www.kegg.jp/kegg-bin/show_pathway?ko04910+K00844+K00688+K00844+K00844+K03083+K04369+K02991
ko04914	Progesterone-mediated oocyte maturation	F7EBT6 F7GST0 G7P407 I2CXY9 I7G8C1 Q4R4P1 Q4R4T5	7	http://www.kegg.jp/kegg-bin/show_pathway?ko04914+K02087+K04079+K04079+K04079+K04079+K04079+K04079
ko04932	Non-alcoholic fatty liver disease (NAFLD)	F6QWE2 F6VFQ0 F7GSG0 H9EPM2 H9FUT7 P26455 Q69BK1	7	http://www.kegg.jp/kegg-bin/show_pathway?ko04932+K00415+K03940+K00414+K03083+K03966+K02261+K00411
ko05161	Hepatitis B	F6WE02 F6ZD63 F7EFF6 G7N2W8 H9EUI5 H9FYY2 P61258	7	http://www.kegg.jp/kegg-bin/show_pathway?ko05161+K11220+K04802+K16197+K04802+K04369+K04692+K04802
ko05203	Viral carcinogenesis	F6RXT2 F7EBT6 F7EFF6 H9FYY2 Q2PFX4 Q4R362 Q5TM62	7	http://www.kegg.jp/kegg-bin/show_pathway?ko05203+K15305+K02087+K16197+K04692+K11252+K11254+K16174
ko03060	Protein export	F7DHR2 F7HD92 G7MYQ5 H9EML7 H9ENW2 I0FFM4	6	http://www.kegg.jp/kegg-bin/show_pathway?ko03060+K12272+K12947+K13280+K10956+K12948+K10956
ko04626	Plant-pathogen interaction	F7GST0 G7P407 I2CXY9 I7G8C1 Q4R4P1 Q4R4T5	6	http://www.kegg.jp/kegg-bin/show_pathway?ko04626+K04079+K04079+K04079+K04079+K04079+K04079
ko04723	Retrograde endocannabinoid signaling	F7FXA9 G7NWS9 H9FT57 H9Z7W5 I0FGZ2 I7G5A5	6	http://www.kegg.jp/kegg-bin/show_pathway?ko04723+K04536+K04536+K04536+K04538+K04536+K04538
ko04724	Glutamatergic synapse	F7FXA9 G7NWS9 H9FT57 H9Z7W5 I0FGZ2 I7G5A5	6	http://www.kegg.jp/kegg-bin/show_pathway?ko04724+K04536+K04536+K04536+K04538+K04536+K04538
ko04726	Serotonergic synapse	F7FXA9 G7NWS9 H9FT57 H9Z7W5 I0FGZ2 I7G5A5	6	http://www.kegg.jp/kegg-bin/show_pathway?ko04726+K04536+K04536+K04536+K04538+K04536+K04538
ko04727	GABAergic synapse	F7FXA9 G7NWS9 H9FT57 H9Z7W5 I0FGZ2 I7G5A5	6	http://www.kegg.jp/kegg-bin/show_pathway?ko04727+K04536+K04536+K04536+K04538+K04536+K04538
ko05032	Morphine addiction	F7FXA9 G7NWS9 H9FT57 H9Z7W5 I0FGZ2 I7G5A5	6	http://www.kegg.jp/kegg-bin/show_pathway?ko05032+K04536+K04536+K04536+K04538+K04536+K04538
ko00230	Purine metabolism	F6VRF4 F6WR63 G7NBS9 G7Q181 H9F1K5	5	http://www.kegg.jp/kegg-bin/show_pathway?ko00230+K03011+K00893+K12318+K03011+K03006
ko00240	Pyrimidine metabolism	F6VRF4 F6WR63 F7F1M1 G7Q181 H9F1K5	5	http://www.kegg.jp/kegg-bin/show_pathway?ko00240+K03011+K00893+K00757+K03011+K03006
ko00510	N-Glycan biosynthesis	F6UAJ8 G7MHE2 G7NUU7 I0FIG4 I7G463	5	http://www.kegg.jp/kegg-bin/show_pathway?ko00510+K07151+K12670+K12670+K01228+K12670
ko00520	Amino sugar and nucleotide sugar metabolism	F6WHT9 F7HAC6 G7N2A4 G7PF53 G7PMG1	5	http://www.kegg.jp/kegg-bin/show_pathway?ko00520+K00884+K00844+K00844+K00844+K00884
ko00561	Glycerolipid metabolism	F6TQ03 F6TQ24 F7EQL6 G7MMI0 H9FXB4	5	http://www.kegg.jp/kegg-bin/show_pathway?ko00561+K13523+K13523+K13523+K13523+K13523
ko00970	Aminoacyl-tRNA biosynthesis	F7GZY5 H9EUT7 H9EXI9 H9FZ07 I0FPX4	5	http://www.kegg.jp/kegg-bin/show_pathway?ko00970+K01886+K01874+K01875+K01868+K14163
ko01212	Fatty acid metabolism	F6VM61 G7N1B7 G7NBU9 Q8HXX4 Q8HXY8	5	http://www.kegg.jp/kegg-bin/show_pathway?ko01212+K07508+K09478+K08765+K07509+K00249
ko03050	Proteasome	F7ALC4 F7GFM2 F7HMX1 G7MJ54 G7NJ84	5	http://www.kegg.jp/kegg-bin/show_pathway?ko03050+K03064+K03037+K03030+K03028+K03066
ko04010	MAPK signaling pathway	F6RLH5 F6UD15 F6XTF7 F7FZS3 H9EUI5	5	http://www.kegg.jp/kegg-bin/show_pathway?ko04010+K03283+K04429+K04455+K04362+K04369
ko04115	p53 signaling pathway	F6QR11 F6WQ60 F7EBT6 G7NVJ2 H9ZCC4	5	http://www.kegg.jp/kegg-bin/show_pathway?ko04115+K10143+K10143+K02087+K10143+K10143
ko04120	Ubiquitin mediated proteolysis	F6QR11 F6WQ60 G7NVJ2 H9ETZ4 H9ZCC4	5	http://www.kegg.jp/kegg-bin/show_pathway?ko04120+K10143+K10143+K10143+K10685+K10143
ko04142	Lysosome	F6QF98 F7B8E8 F7HSJ3 G7MT12 G7N4B3	5	http://www.kegg.jp/kegg-bin/show_pathway?ko04142+K12399+K04646+K12398+K12384+K01275
ko04260	Cardiac muscle contraction	F6QWE2 F7GSG0 F7HE86 P26455 Q69BK1	5	http://www.kegg.jp/kegg-bin/show_pathway?ko04260+K00415+K00414+K01539+K02261+K00411
ko05152	Tuberculosis	F6WE02 F7G108 G7N7V5 H9FTU4 P61271	5	http://www.kegg.jp/kegg-bin/show_pathway?ko05152+K11220+K07889+K07897+K04043+K07887
ko05162	Measles	F6RLH5 F6WE02 H9EPM2 H9FYY2 Q4R7Y4	5	http://www.kegg.jp/kegg-bin/show_pathway?ko05162+K03283+K11220+K03083+K04692+K14753
ko00051	Fructose and mannose metabolism	F7HAC6 G7N2A4 G7PF53 H9YX92	4	http://www.kegg.jp/kegg-bin/show_pathway?ko00051+K00844+K00844+K00844+K00850
ko00052	Galactose metabolism	F7HAC6 G7N2A4 G7PF53 H9YX92	4	http://www.kegg.jp/kegg-bin/show_pathway?ko00052+K00844+K00844+K00844+K00850
ko00100	Steroid biosynthesis	G7MEB9 G8F2D8 H9Z9U8 Q2XQY1	4	http://www.kegg.jp/kegg-bin/show_pathway?ko00100+K13373+K13373+K13373+K13373
ko00140	Steroid hormone biosynthesis	G7MEB9 G8F2D8 H9Z9U8 Q2XQY1	4	http://www.kegg.jp/kegg-bin/show_pathway?ko00140+K13373+K13373+K13373+K13373
ko00280	Valine, leucine and isoleucine degradation	F6VM61 G7N1B7 Q8HXX4 Q8HXY8	4	http://www.kegg.jp/kegg-bin/show_pathway?ko00280+K07508+K09478+K07509+K00249
ko00330	Arginine and proline metabolism	F7BGE6 H9ESN2 Q4R531 Q4R559	4	http://www.kegg.jp/kegg-bin/show_pathway?ko00330+K00819+K01940+K00286+K14455
ko00500	Starch and sucrose metabolism	F7HAC6 F7HK11 G7N2A4 G7PF53	4	http://www.kegg.jp/kegg-bin/show_pathway?ko00500+K00844+K00688+K00844+K00844
ko00513	Various types of N-glycan biosynthesis	F6UAJ8 G7MHE2 G7NUU7 I7G463	4	http://www.kegg.jp/kegg-bin/show_pathway?ko00513+K07151+K12670+K12670+K12670
ko00521	Streptomycin biosynthesis	F7D8V3 F7HAC6 G7N2A4 G7PF53	4	http://www.kegg.jp/kegg-bin/show_pathway?ko00521+K01092+K00844+K00844+K00844
ko00710	Carbon fixation in photosynthetic organisms	F6WJJ6 G7N5M6 G8F5J5 Q4R559	4	http://www.kegg.jp/kegg-bin/show_pathway?ko00710+K00134+K00134+K00134+K14455
ko00830	Retinol metabolism	G7NN76 G7P9W8 H9EVT6 I2CTL6	4	http://www.kegg.jp/kegg-bin/show_pathway?ko00830+K11152+K11147+K11152+K11152
ko04020	Calcium signaling pathway	F6QA37 F7EV45 F7GUA1 H9EP12	4	http://www.kegg.jp/kegg-bin/show_pathway?ko04020+K05863+K15040+K05863+K05853
ko04270	Vascular smooth muscle contraction	F7HJJ8 G7NBS9 H9EP41 H9EUI5	4	http://www.kegg.jp/kegg-bin/show_pathway?ko04270+K12313+K12318+K04639+K04369
ko04666	Fc gamma R-mediated phagocytosis	F6RLV0 F6UWC3 F7FJ57 Q4R5C0	4	http://www.kegg.jp/kegg-bin/show_pathway?ko04666+K07941+K05758+K12488+K05765
ko04668	TNF signaling pathway	F6RZ83 G7NSS2 G7Q2G4 H9Z621	4	http://www.kegg.jp/kegg-bin/show_pathway?ko04668+K12793+K12793+K12793+K15637
ko04712	Circadian rhythm - plant	F6QR11 F6WQ60 G7NVJ2 H9ZCC4	4	http://www.kegg.jp/kegg-bin/show_pathway?ko04712+K10143+K10143+K10143+K10143
ko04742	Taste transduction	F7FXA9 G7NWS9 H9FT57 I0FGZ2	4	http://www.kegg.jp/kegg-bin/show_pathway?ko04742+K04536+K04536+K04536+K04536
ko04744	Phototransduction	F7FXA9 G7NWS9 H9FT57 I0FGZ2	4	http://www.kegg.jp/kegg-bin/show_pathway?ko04744+K04536+K04536+K04536+K04536
ko04913	Ovarian steroidogenesis	G7MEB9 G8F2D8 H9Z9U8 Q2XQY1	4	http://www.kegg.jp/kegg-bin/show_pathway?ko04913+K13373+K13373+K13373+K13373
ko04917	Prolactin signaling pathway	F6WE02 H9EPM2 H9EUI5 H9FYY2	4	http://www.kegg.jp/kegg-bin/show_pathway?ko04917+K11220+K03083+K04369+K04692
ko04961	Endocrine and other factor-regulated calcium reabsorption	F6XAZ4 F7B8E8 F7HE86 H9FQL0	4	http://www.kegg.jp/kegg-bin/show_pathway?ko04961+K01528+K04646+K01539+K11824
ko04972	Pancreatic secretion	F6X1R5 F7G7F8 F7HE86 H9EP12	4	http://www.kegg.jp/kegg-bin/show_pathway?ko04972+K01312+K01312+K01539+K05853
ko04973	Carbohydrate digestion and absorption	F7HAC6 F7HE86 G7N2A4 G7PF53	4	http://www.kegg.jp/kegg-bin/show_pathway?ko04973+K00844+K01539+K00844+K00844
ko04974	Protein digestion and absorption	F6W932 F6X1R5 F7G7F8 F7HE86	4	http://www.kegg.jp/kegg-bin/show_pathway?ko04974+K06519+K01312+K01312+K01539
ko05146	Amoebiasis	F6XTF7 F7G108 G7N7V5 P61271	4	http://www.kegg.jp/kegg-bin/show_pathway?ko05146+K04455+K07889+K07897+K07887
ko05322	Systemic lupus erythematosus	H9FYW7 Q2PFX4 Q4R362 Q4R3X5	4	http://www.kegg.jp/kegg-bin/show_pathway?ko05322+K11090+K11252+K11254+K11251
ko00524	Butirosin and neomycin biosynthesis	F7HAC6 G7N2A4 G7PF53	3	http://www.kegg.jp/kegg-bin/show_pathway?ko00524+K00844+K00844+K00844
ko00720	Carbon fixation pathways in prokaryotes	F6SC45 F7GYH7 Q4R502	3	http://www.kegg.jp/kegg-bin/show_pathway?ko00720+K01958+K01681+K00031
ko01210	2-Oxocarboxylic acid metabolism	F7GYH7 Q4R502 Q4R559	3	http://www.kegg.jp/kegg-bin/show_pathway?ko01210+K01681+K00031+K14455
ko03020	RNA polymerase	F6VRF4 G7Q181 H9F1K5	3	http://www.kegg.jp/kegg-bin/show_pathway?ko03020+K03011+K03011+K03006
ko03410	Base excision repair	F6ZD63 G7N2W8 P61258	3	http://www.kegg.jp/kegg-bin/show_pathway?ko03410+K04802+K04802+K04802
ko04064	NF-kappa B signaling pathway	F6RZ83 G7NSS2 G7Q2G4	3	http://www.kegg.jp/kegg-bin/show_pathway?ko04064+K12793+K12793+K12793
ko04146	Peroxisome	F7HIV3 G7P9W8 Q4R502	3	http://www.kegg.jp/kegg-bin/show_pathway?ko04146+K13354+K11147+K00031
ko04721	Synaptic vesicle cycle	F6XAZ4 F7B8E8 H9FQL0	3	http://www.kegg.jp/kegg-bin/show_pathway?ko04721+K01528+K04646+K11824
ko04730	Long-term depression	G7NBS9 H9EP41 H9EUI5	3	http://www.kegg.jp/kegg-bin/show_pathway?ko04730+K12318+K04639+K04369
ko04918	Thyroid hormone synthesis	F7HE86 G7MTR3 H9ES13	3	http://www.kegg.jp/kegg-bin/show_pathway?ko04918+K01539+K00432+K08054
ko04920	Adipocytokine signaling pathway	F6YFI2 G7NBU9 H9FYY2	3	http://www.kegg.jp/kegg-bin/show_pathway?ko04920+K07299+K08765+K04692
ko04930	Type II diabetes mellitus	F7HAC6 G7N2A4 G7PF53	3	http://www.kegg.jp/kegg-bin/show_pathway?ko04930+K00844+K00844+K00844
ko04962	Vasopressin-regulated water reabsorption	F6S443 F7G108 P61271	3	http://www.kegg.jp/kegg-bin/show_pathway?ko04962+K07905+K07889+K07887
ko05145	Toxoplasmosis	F6RLH5 F6WE02 H9FYY2	3	http://www.kegg.jp/kegg-bin/show_pathway?ko05145+K03283+K11220+K04692
ko05160	Hepatitis C	F6WE02 H9EPM2 H9FYY2	3	http://www.kegg.jp/kegg-bin/show_pathway?ko05160+K11220+K03083+K04692
ko00030	Pentose phosphate pathway	F6XLA4 H9YX92	2	http://www.kegg.jp/kegg-bin/show_pathway?ko00030+K01619+K00850
ko00062	Fatty acid elongation	F6VM61 Q8HXX4	2	http://www.kegg.jp/kegg-bin/show_pathway?ko00062+K07508+K07509
ko00250	Alanine, aspartate and glutamate metabolism	H9ESN2 Q4R559	2	http://www.kegg.jp/kegg-bin/show_pathway?ko00250+K01940+K14455
ko00362	Benzoate degradation	F6VM61 Q8HXX4	2	http://www.kegg.jp/kegg-bin/show_pathway?ko00362+K07508+K07509
ko00380	Tryptophan metabolism	H9FX77 Q8HXX8	2	http://www.kegg.jp/kegg-bin/show_pathway?ko00380+K00816+K00252
ko00450	Selenocompound metabolism	H9EUT7 H9FX77	2	http://www.kegg.jp/kegg-bin/show_pathway?ko00450+K01874+K00816
ko00480	Glutathione metabolism	G7MTR3 Q4R502	2	http://www.kegg.jp/kegg-bin/show_pathway?ko00480+K00432+K00031
ko00562	Inositol phosphate metabolism	F7D8V3 G7NQI3	2	http://www.kegg.jp/kegg-bin/show_pathway?ko00562+K01092+K00999
ko00590	Arachidonic acid metabolism	G7MTR3 Q9N0A4	2	http://www.kegg.jp/kegg-bin/show_pathway?ko00590+K00432+K05309
ko00860	Porphyrin and chlorophyll metabolism	G7N3P9 I0FPX4	2	http://www.kegg.jp/kegg-bin/show_pathway?ko00860+K00510+K14163
ko03018	RNA degradation	F7DDT4 H9FTU4	2	http://www.kegg.jp/kegg-bin/show_pathway?ko03018+K12602+K04043
ko03320	PPAR signaling pathway	G7NBU9 Q8HXY8	2	http://www.kegg.jp/kegg-bin/show_pathway?ko03320+K08765+K00249
ko04012	ErbB signaling pathway	H9EPM2 H9EUI5	2	http://www.kegg.jp/kegg-bin/show_pathway?ko04012+K03083+K04369
ko04068	FoxO signaling pathway	H9EUI5 H9FYY2	2	http://www.kegg.jp/kegg-bin/show_pathway?ko04068+K04369+K04692
ko04070	Phosphatidylinositol signaling system	F7D8V3 G7NQI3	2	http://www.kegg.jp/kegg-bin/show_pathway?ko04070+K01092+K00999
ko04080	Neuroactive ligand-receptor interaction	F6X1R5 F7G7F8	2	http://www.kegg.jp/kegg-bin/show_pathway?ko04080+K01312+K01312
ko04111	Cell cycle - yeast	F6YPE2 G7N3Q0	2	http://www.kegg.jp/kegg-bin/show_pathway?ko04111+K02210+K02209
ko04113	Meiosis - yeast	F6YPE2 G7N3Q0	2	http://www.kegg.jp/kegg-bin/show_pathway?ko04113+K02210+K02209
ko04114	Oocyte meiosis	F7EBT6 F7EFF6	2	http://www.kegg.jp/kegg-bin/show_pathway?ko04114+K02087+K16197
ko04150	mTOR signaling pathway	F7D021 Q4R4K6	2	http://www.kegg.jp/kegg-bin/show_pathway?ko04150+K16185+K02991
ko04360	Axon guidance	H9EPM2 Q4R5C0	2	http://www.kegg.jp/kegg-bin/show_pathway?ko04360+K03083+K05765
ko04370	VEGF signaling pathway	F6XTF7 H9EUI5	2	http://www.kegg.jp/kegg-bin/show_pathway?ko04370+K04455+K04369
ko04620	Toll-like receptor signaling pathway	F6WE02 H9EUI5	2	http://www.kegg.jp/kegg-bin/show_pathway?ko04620+K11220+K04369
ko04630	Jak-STAT signaling pathway	F6WE02 H9FYY2	2	http://www.kegg.jp/kegg-bin/show_pathway?ko04630+K11220+K04692
ko04660	T cell receptor signaling pathway	H9EPM2 H9EUI5	2	http://www.kegg.jp/kegg-bin/show_pathway?ko04660+K03083+K04369
ko04662	B cell receptor signaling pathway	H9EPM2 H9EUI5	2	http://www.kegg.jp/kegg-bin/show_pathway?ko04662+K03083+K04369
ko04722	Neurotrophin signaling pathway	H9EPM2 H9EUI5	2	http://www.kegg.jp/kegg-bin/show_pathway?ko04722+K03083+K04369
ko04911	Insulin secretion	F6YFI2 F7HE86	2	http://www.kegg.jp/kegg-bin/show_pathway?ko04911+K07299+K01539
ko04916	Melanogenesis	H9EPM2 H9EUI5	2	http://www.kegg.jp/kegg-bin/show_pathway?ko04916+K03083+K04369
ko04970	Salivary secretion	F7HE86 G7NBS9	2	http://www.kegg.jp/kegg-bin/show_pathway?ko04970+K01539+K12318
ko04975	Fat digestion and absorption	Q28758 Q4R559	2	http://www.kegg.jp/kegg-bin/show_pathway?ko04975+K08760+K14455
ko04976	Bile secretion	F6YFI2 F7HE86	2	http://www.kegg.jp/kegg-bin/show_pathway?ko04976+K07299+K01539
ko04978	Mineral absorption	F7HE86 G7N3P9	2	http://www.kegg.jp/kegg-bin/show_pathway?ko04978+K01539+K00510
ko05014	Amyotrophic lateral sclerosis (ALS)	F6Z7L8 P61271	2	http://www.kegg.jp/kegg-bin/show_pathway?ko05014+K11519+K07887
ko05206	MicroRNAs in cancer	H9EUI5 H9FYY2	2	http://www.kegg.jp/kegg-bin/show_pathway?ko05206+K04369+K04692
ko05211	Renal cell carcinoma	F6YFI2 H9EUI5	2	http://www.kegg.jp/kegg-bin/show_pathway?ko05211+K07299+K04369
ko05212	Pancreatic cancer	F6WE02 H9FYY2	2	http://www.kegg.jp/kegg-bin/show_pathway?ko05212+K11220+K04692
ko05213	Endometrial cancer	H9EPM2 H9EUI5	2	http://www.kegg.jp/kegg-bin/show_pathway?ko05213+K03083+K04369
ko05216	Thyroid cancer	F7EEA8 H9EUI5	2	http://www.kegg.jp/kegg-bin/show_pathway?ko05216+K09291+K04369
ko05217	Basal cell carcinoma	G7MLF7 H9EPM2	2	http://www.kegg.jp/kegg-bin/show_pathway?ko05217+K06230+K03083
ko05218	Melanoma	F7FZS3 H9EUI5	2	http://www.kegg.jp/kegg-bin/show_pathway?ko05218+K04362+K04369
ko05221	Acute myeloid leukemia	H9EUI5 H9FYY2	2	http://www.kegg.jp/kegg-bin/show_pathway?ko05221+K04369+K04692
ko05321	Inflammatory bowel disease (IBD)	F6WE02 H9FYY2	2	http://www.kegg.jp/kegg-bin/show_pathway?ko05321+K11220+K04692
ko00130	Ubiquinone and other terpenoid-quinone biosynthesis	F7GN41	1	http://www.kegg.jp/kegg-bin/show_pathway?ko00130+K10106
ko00310	Lysine degradation	Q8HXX8	1	http://www.kegg.jp/kegg-bin/show_pathway?ko00310+K00252
ko00350	Tyrosine metabolism	Q4R559	1	http://www.kegg.jp/kegg-bin/show_pathway?ko00350+K14455
ko00360	Phenylalanine metabolism	Q4R559	1	http://www.kegg.jp/kegg-bin/show_pathway?ko00360+K14455
ko00363	Bisphenol degradation	F7H7I7	1	http://www.kegg.jp/kegg-bin/show_pathway?ko00363+K01045
ko00400	Phenylalanine, tyrosine and tryptophan biosynthesis	Q4R559	1	http://www.kegg.jp/kegg-bin/show_pathway?ko00400+K14455
ko00410	beta-Alanine metabolism	Q8HXY8	1	http://www.kegg.jp/kegg-bin/show_pathway?ko00410+K00249
ko00563	Glycosylphosphatidylinositol(GPI)-anchor biosynthesis	F7GTH1	1	http://www.kegg.jp/kegg-bin/show_pathway?ko00563+K05286
ko00627	Aminobenzoate degradation	F7H7I7	1	http://www.kegg.jp/kegg-bin/show_pathway?ko00627+K01045
ko00630	Glyoxylate and dicarboxylate metabolism	F7GYH7	1	http://www.kegg.jp/kegg-bin/show_pathway?ko00630+K01681
ko00680	Methane metabolism	H9YX92	1	http://www.kegg.jp/kegg-bin/show_pathway?ko00680+K00850
ko00900	Terpenoid backbone biosynthesis	F6UEH3	1	http://www.kegg.jp/kegg-bin/show_pathway?ko00900+K06013
ko00950	Isoquinoline alkaloid biosynthesis	Q4R559	1	http://www.kegg.jp/kegg-bin/show_pathway?ko00950+K14455
ko00960	Tropane, piperidine and pyridine alkaloid biosynthesis	Q4R559	1	http://www.kegg.jp/kegg-bin/show_pathway?ko00960+K14455
ko00983	Drug metabolism - other enzymes	F7F1M1	1	http://www.kegg.jp/kegg-bin/show_pathway?ko00983+K00757
ko02020	Two-component system	Q69BK1	1	http://www.kegg.jp/kegg-bin/show_pathway?ko02020+K00411
ko03015	mRNA surveillance pathway	F7HSB5	1	http://www.kegg.jp/kegg-bin/show_pathway?ko03015+K14962
ko03022	Basal transcription factors	Q60HG1	1	http://www.kegg.jp/kegg-bin/show_pathway?ko03022+K10843
ko03450	Non-homologous end-joining	I0FUX2	1	http://www.kegg.jp/kegg-bin/show_pathway?ko03450+K10885
ko04011	MAPK signaling pathway - yeast	F7EEA8	1	http://www.kegg.jp/kegg-bin/show_pathway?ko04011+K09291
ko04130	SNARE interactions in vesicular transport	F7DJM1	1	http://www.kegg.jp/kegg-bin/show_pathway?ko04130+K08517
ko04261	Adrenergic signaling in cardiomyocytes	F7HE86	1	http://www.kegg.jp/kegg-bin/show_pathway?ko04261+K01539
ko04380	Osteoclast differentiation	F6WE02	1	http://www.kegg.jp/kegg-bin/show_pathway?ko04380+K11220
ko04610	Complement and coagulation cascades	I0FKF5	1	http://www.kegg.jp/kegg-bin/show_pathway?ko04610+K03910
ko04640	Hematopoietic cell lineage	H9BFK2	1	http://www.kegg.jp/kegg-bin/show_pathway?ko04640+K06503
ko04650	Natural killer cell mediated cytotoxicity	H9EUI5	1	http://www.kegg.jp/kegg-bin/show_pathway?ko04650+K04369
ko04664	Fc epsilon RI signaling pathway	H9EUI5	1	http://www.kegg.jp/kegg-bin/show_pathway?ko04664+K04369
ko04711	Circadian rhythm - fly	H9EPM2	1	http://www.kegg.jp/kegg-bin/show_pathway?ko04711+K03083
ko04720	Long-term potentiation	H9EUI5	1	http://www.kegg.jp/kegg-bin/show_pathway?ko04720+K04369
ko04912	GnRH signaling pathway	H9EUI5	1	http://www.kegg.jp/kegg-bin/show_pathway?ko04912+K04369
ko04960	Aldosterone-regulated sodium reabsorption	F7HE86	1	http://www.kegg.jp/kegg-bin/show_pathway?ko04960+K01539
ko04964	Proximal tubule bicarbonate reclamation	F7HE86	1	http://www.kegg.jp/kegg-bin/show_pathway?ko04964+K01539
ko04971	Gastric acid secretion	F7HE86	1	http://www.kegg.jp/kegg-bin/show_pathway?ko04971+K01539
ko04977	Vitamin digestion and absorption	Q28758	1	http://www.kegg.jp/kegg-bin/show_pathway?ko04977+K08760
ko05020	Prion diseases	H9EUI5	1	http://www.kegg.jp/kegg-bin/show_pathway?ko05020+K04369
ko05133	Pertussis	Q4R5C0	1	http://www.kegg.jp/kegg-bin/show_pathway?ko05133+K05765
ko05140	Leishmaniasis	F6WE02	1	http://www.kegg.jp/kegg-bin/show_pathway?ko05140+K11220
ko05204	Chemical carcinogenesis	H9FX77	1	http://www.kegg.jp/kegg-bin/show_pathway?ko05204+K00816
ko05210	Colorectal cancer	H9EPM2	1	http://www.kegg.jp/kegg-bin/show_pathway?ko05210+K03083
ko05214	Glioma	H9EUI5	1	http://www.kegg.jp/kegg-bin/show_pathway?ko05214+K04369
ko05219	Bladder cancer	H9EUI5	1	http://www.kegg.jp/kegg-bin/show_pathway?ko05219+K04369
ko05220	Chronic myeloid leukemia	H9EUI5	1	http://www.kegg.jp/kegg-bin/show_pathway?ko05220+K04369
ko05223	Non-small cell lung cancer	H9EUI5	1	http://www.kegg.jp/kegg-bin/show_pathway?ko05223+K04369
